# Supplementary material for: Identification of tRNA nucleoside modification genes critical for stress response and development in rice and Arabidopsis
Source: BMC Plant Biol. 2017 Dec 21;17:261. doi: 10.1186/s12870-017-1206-0 (PMC5740945; doi:10.1186/s12870-017-1206-0)
Supplement: Supplementary file 1 — Expression data for Arabidopsis and rice MTase candidate genes of different development stage (XLSX 30 kb) [file 12870_2017_1206_MOESM1_ESM.xlsx]

## Sheet: At development stage
http://bbc.botany.utoronto.ca/efp/cgi-bin/efpWeb.cgi
Expression data for Arabidopsis Mtase candidate genes of development stage
Gene name	Dry seed	Imbibed seed, 24 h	1st Node	Flower Stage 12, Stamens	Cauline Leaf	Cotyledon	Root	Entire Rosette After Transition to Flowering	Flower Stage 9	Flower Stage 10/11	Flower Stage 12	Flower Stage 15	Flower Stage 12, Carpels	Flower Stage 12, Petals	Flower Stage 12, Sepals	Flower Stage 15, Carpels	Flower Stage 15, Petals	Flower Stage 15, Sepals	Flower Stage 15, Stamen	Flowers Stage 15, Pedicels	Leaf 1 + 2	Leaf 7, Petiole	Leaf 7, Distal Half	Leaf 7, Proximal Half	Hypocotyl	Root	Rosette Leaf 2	Rosette Leaf 4	Rosette Leaf 6	Rosette Leaf 8	Rosette Leaf 10	Rosette Leaf 12	Senescing Leaf	Shoot Apex, Inflorescence	Shoot Apex, Transition	Shoot Apex, Vegetative	Stem, 2nd Internode	Mature Pollen	Seeds Stage 3 w/ Siliques	Seeds Stage 4 w/ Siliques	Seeds Stage 5 w/ Siliques	Seeds Stage 6 w/o Siliques	Seeds Stage 7 w/o Siliques	Seeds Stage 8 w/o Siliques	Seeds Stage 9 w/o Siliques	Seeds Stage 10 w/o Siliques	Vegetative Rosette
At3g02320	76.1	118.05	33.96	9.54	29.65	9.15	46.88	21.4	53.73	41.8	32.94	26.18	54.35	22.36	21.1	41.48	15.88	22.95	7.53	16.93	14.35	22.05	11.85	9.06	41.71	76.25	21.76	13.05	11.31	17.53	18.89	21.48	61.23	89.03	81.38	79.73	24.95	4.36	23.4	39.65	31.31	35.2	34.36	27.95	26.73	34.08	36.61
At2g22400	201.95	452.67	124.81	72.43	135.6	87.06	206.38	152.31	255.53	220.65	207.13	161.85	281.58	139.28	125.48	281.09	93.21	85.88	46.53	171.6	125.01	147.04	105.43	109.46	173.73	250.16	113.11	107.75	106.31	115.31	141.06	173.56	205.7	340.26	332.16	322.81	110.98	18.21	127.86	158.63	144.21	122.25	120.69	91.86	114.93	121.8	244.18
At3g21300	6.66	5.52	1.59	1.52	2.04	1.95	2.94	8.18	2.36	4.95	6.47	1.59	6.58	1.41	2.51	4.66	0.45	2.09	0.49	9.03	3.1	2.65	2.82	7.71	0.34	2.23	3.25	1.55	6.33	5.77	2.83	5.16	2.34	1.57	10.84	7.55	0.31	0.55	4.33	2.25	1.62	1.99	0.28	2.18	0.58	0.73	14
At3g56120	5.03	5.57	5.64	2.72	3.92	4.35	4.54	1.07	2.64	6.2	8.11	6.94	4.04	10.98	3.73	3.03	2.38	2.45	3.58	5.21	2.46	7.22	3.64	4.62	5.71	15.5	1.36	5.21	3.81	4.9	11.1	3.65	3.04	10.17	2.94	11.66	1.4	10.79	4.19	1.81	6.12	3.44	1.56	2.76	3.25	8.47	6.6
At4g17610	5.43	8.62	0.61	5.52	3.85	2.46	4.53	2.22	5.94	4.39	2.97	5.72	3.82	2.8	0.85	5.56	3.04	2.07	0.23	1.79	2.19	7.84	5.22	1.73	4.58	2.56	2.8	4.61	4.87	3.19	2.04	0.47	0.96	2.33	6.8	7.89	3.73	0.46	6.37	1.13	2.82	2.25	2.79	4.49	0.83	3.89	4.36
At4g25730	91.24	221.24	43.6	20.66	40.23	27.38	126.33	50.28	92.43	76.33	64.95	50.73	101.56	38.96	54.68	81.45	16.48	33.43	13.08	43.58	44.53	54.75	27.3	34.08	83.81	131.91	39.35	40.78	34.5	40.4	45.25	62.5	52.76	147.06	171.8	163.23	35.51	9.18	37.19	53.2	44.81	42.81	47.29	35.05	45.15	37.28	98.1
At4g40000	19.97	80.09	19.48	28.11	11.56	12.55	37.76	30.33	47.23	49.7	39.46	32.01	60.63	41.75	22.48	48.86	12.35	15.91	14.86	27.45	28.08	28.1	19.45	18.48	37.91	54.68	12.05	20.98	23.55	19.59	21.05	34.16	15.01	83.1	60.35	65.28	12.85	36.66	33.06	31.48	28.1	38.51	39.81	24.85	8.46	5.88	43.33
At5g01230	140.26	139.74	74.33	40.96	70.41	62.13	107.86	72.48	141.83	117.31	102.21	78.16	147.03	100.95	66.11	133.01	41.85	53.46	39.69	75.18	65.11	78.33	58.18	58.06	99.41	102.43	63.43	66.86	72.64	66.51	81.86	89.76	74.06	176.53	143.58	130.36	54.75	49.78	103.36	83.98	81.2	103.65	88.7	82.66	82.36	97.26	95.63
At5g13830	66.57	107.19	21.06	16.84	18.75	19.48	39.19	18.73	38.91	28.91	30.16	28.06	38.11	13.75	20.53	31.76	7.23	22.91	19.16	21.43	22.61	21.64	11.58	16.71	40.48	61.18	14.53	16.21	18.66	11.5	20.16	31.21	26.71	57.91	63.83	68.46	15.93	27.51	18.13	22.83	24.66	37.7	19.7	39.86	19.85	39.13	35.91
At5g15810	342.83	619.74	123.15	89.05	125.34	100	295.46	147.38	202.98	165.36	182.98	147.61	235.48	185.8	116.93	220.28	109.5	92.8	68.21	160.53	143.43	147.41	90.34	112.46	181.81	268.25	145.18	108.55	114.73	113.05	132.68	154.06	199.35	243.36	265.51	320.14	104.83	79.13	126.53	192.53	176.9	184.75	147.5	127.3	149.1	158.98	218.6
At1g36310	149.01	342.06	194.86	62.86	163.26	139.61	201.6	225.19	217.19	222.73	213.48	157.61	255.3	149.95	154.16	225.15	87.16	87.76	70.45	200.23	223.3	176.65	153.83	153.68	224.75	238.9	174.25	140.98	152.06	164.83	198.76	237.01	195.16	334.96	374.6	354.76	156.25	24.35	206.66	178.7	181.61	204	193	141.58	138.83	145.73	268.95
At1g54650	26.23	52.96	57.01	51.88	56.96	44.93	66.98	44.61	73.56	49.56	50.63	53.91	74.26	69.8	44.08	60.71	56.35	35.93	41.68	59.56	46.56	43.96	40.6	36.19	68.38	81.93	46.05	47.03	35.98	37.53	42.48	47.18	53	77.88	71.39	68.66	44.95	32.13	57.5	39.35	42.28	43.6	28.68	20.71	31.7	35	46.28
At2g26200	54.95	118.29	56.65	35.6	50.45	60.81	75.61	68.25	103.73	96.95	81.55	64.2	109.68	69.55	53.88	95.51	58.53	46.31	48.79	75.76	66.85	66.2	53.3	61.78	85.58	96	54.01	59.18	67.48	55.61	77.78	80.9	65.21	141.63	151.66	133.35	48.98	22.18	57.45	61.36	57.98	60.43	59.65	55.25	51.9	55.65	104.28
At3g26410	138.93	178.39	42.88	21.65	48.06	33.86	115.01	59.8	93.4	71.48	64.33	52.48	100.41	42	41.26	86.83	21.83	32.28	21.46	52.03	47.33	65.58	41.5	34.08	74.91	114.35	40	40.81	44.41	49.25	50.98	72.5	48.73	122.03	145.83	140.11	37.3	27.43	42.13	43.43	38.21	52.81	46.1	52	62.46	78.58	83.21
At4g01880	73.03	81.47	36.4	30.58	64.18	34.5	63.33	54.01	56.33	56.31	55.26	50.55	63.71	38.81	35.65	63.78	46	43.04	45.2	44.36	34.3	34.04	36.35	35.73	48.34	66.51	46.46	37.78	33.16	28.15	34.35	33.41	77.55	79.73	84.58	68.28	54.6	18.08	41.13	42.9	37.25	41.21	42.36	35.81	57.95	45.58	45.38
At5g14600	53.98	103.39	54.76	37.51	42.25	48.63	62.71	69.5	74.18	70.31	81.91	68.38	78.88	105.68	53.48	71.38	64.21	35.56	51.48	72.63	77.86	53.04	41.06	44.96	64.16	75.43	40.73	38.96	47.9	54.68	60.01	80.51	50.79	113.7	98.05	105.4	40.75	29.2	65.3	65.83	60.01	55.51	52.23	39.05	45.38	43.86	96.01
At5g17660	53.98	103.39	54.76	37.51	42.25	48.63	62.71	69.5	74.18	70.31	81.91	68.38	78.88	105.68	53.48	71.38	64.21	35.56	51.48	72.63	77.86	53.04	41.06	44.96	64.16	75.43	40.73	38.96	47.9	54.68	60.01	80.51	50.79	113.7	98.05	105.4	40.75	29.2	65.3	65.83	60.01	55.51	52.23	39.05	45.38	43.86	96.01
At5g24840	109.44	251.24	52.33	38.11	48.55	45.93	158.11	73.76	139.78	97.65	98.76	69.78	142.55	87.76	51.6	133.41	32.96	45.21	26.55	65.93	59.86	62.04	36.38	41.33	89.23	140.6	48.18	46.7	52.7	48.88	66.39	78.64	62.1	157.01	255.21	198.61	53.16	8.68	88.3	79.06	79.1	109.26	102.68	85.71	65.6	97.06	107.11
At5g47680	250.93	390.41	114.09	66.76	102.81	110.25	229.66	154.85	199.18	177.5	151.7	108.28	220.98	113.75	90.8	211.75	64.83	59.68	47.31	140.1	171.16	151.06	104.08	109.03	172.38	219.36	126.53	123.9	113.2	108.5	136.55	157.71	109.53	268.74	334.05	314.5	133.73	41.6	124.95	112.96	117.21	122.34	109.86	156.78	169.56	195.05	194.41
AT2G28450	93.38	233.57	62.75	38.11	34.78	33.63	137.23	57.33	89.36	76.8	69.03	51.33	93.63	59.26	47.81	101.41	20.06	20.25	24.16	53.23	68.63	71.58	36.88	45.03	79.2	134.38	36.1	36.44	38.18	41.95	59.41	73.38	46.51	141.61	113.5	129.16	46.29	53.81	48.81	50.26	48.73	67.76	51.91	41.71	44.03	44.9	119.15
AT4G04670	61.77	93.99	32.8	24.7	34.9	34.78	48.73	43.26	62.05	58.06	52.93	43.86	66.56	47.58	37.01	54.7	24.2	33.21	25.06	43.76	43.6	29.66	30.23	28.93	53.65	52.7	32.05	34.06	37.71	35.31	37.36	50.53	42.96	84.46	85.51	85.43	29.5	41.93	30.55	35.75	31.68	32.36	35.94	34.25	36.75	48.5	59.55
At2g45730	184.81	414.14	74.3	80.96	69.3	72.23	135.75	93.08	120.85	124.81	124.56	79.76	131.36	139.81	87.33	115.7	54.33	42.73	42.03	135.36	91.61	98.33	65.43	68.5	110.53	166.5	53.06	70.23	78.93	84.36	101.01	117.76	51.66	141.06	165.65	154.21	57.1	58.88	90.1	64	65.44	81.73	100.26	84.26	113.38	115.16	134.29
At1g03110	23.27	170.03	47.16	46.4	27.13	30.33	113.21	62.11	108.58	77.23	82.65	57.9	108.84	56.43	32.41	89.78	18.55	19.28	27.26	57.03	57.9	58.46	29.55	37.28	81.73	115.71	29.2	31.73	37.93	43.6	72.85	89.28	26.81	140.91	162.53	146.75	30.38	98.28	55.93	55.61	59.93	70.26	45.76	21.6	30.56	32.28	107.75
http://crep.ncpgr.cn
Expression data for rice Mtase candidate genes of development stage
Gene name	Minghui 63(flag leaf, 14 days after heading)	Shanyou 63(flag leaf, 14 days after heading)	Zhenshan 97(flag leaf, 14 days after heading)	Minghui 63(spikelet, 3 days after pollination)	Shanyou 63(spikelet, 3 days after pollination)	Zhenshan 97(spikelet, 3 days after pollination)	Minghui 63(leaf, 4-5cm young panicle)	Shanyou 63(leaf, 4-5cm young panicle)	Zhenshan 97(leaf, 4-5cm young panicle)	Minghui 63(sheath, 4-5cm young panicle)	Shanyou 63(sheath, 4-5cm young panicle)	Zhenshan 97(sheath, 4-5cm young panicle)	Minghui 63(panicle, 4-5cm young panicle)	Shanyou 63(panicle, 4-5cm young panicle)	Zhenshan 97(panicle, 4-5cm young panicle)	Minghui 63(plumule, 48h after emergence, dark)	Shanyou 63(plumule, 48h after emergence, dark)	Zhenshan 97(plumule, 48h after emergence, dark)	Minghui 63(radicle, 48h after emergence, dark)	Shanyou 63(radicle, 48h after emergence, dark)	Zhenshan 97(radicle, 48h after emergence, dark)	Minghui 63(plumule, 48h after emergence, light)	Shanyou 63(plumule, 48h after emergence, light)	Zhenshan 97(plumule, 48h after emergence, light)	Minghui 63(radicle, 48h after emergence, light)	Shanyou 63(radicle, 48h after emergence, light)	Zhenshan 97(radicle, 48h after emergence, light)	Minghui 63(flag leaf, 5 days before heading)	Shanyou 63(flag leaf, 5 days before heading)	Zhenshan 97(flag leaf, 5 days before heading)	Minghui 63(stem, 5 days before heading)	Shanyou 63(stem, 5 days before heading)	Zhenshan 97(stem, 5 days before heading)	Minghui 63(endosperm, 7 days after pollination)	Shanyou 63(endosperm, 7 days after pollination)	Zhenshan 97(endosperm, 7 days after pollination)	Minghui 63(panicle, heading stage)	Shanyou 63(panicle, heading stage)	Zhenshan 97(panicle, heading stage)	Minghui 63(stem, heading stage)	Shanyou 63(stem, heading stage)	Zhenshan 97(stem, heading stage)	Minghui 63(stamen, one day before flowering)	Shanyou 63(stamen, one day before flowering)	Zhenshan 97(stamen, one day before flowering)	Minghui 63(young panicle at stage 4)	Shanyou 63(young panicle at stage 4)	Zhenshan 97(young panicle at stage 4)	Minghui 63(young panicle at stage 5)
LOC_Os10g21360.1	367.5	275.2	320.8	173	151.5	302.7	137.1	351	484	144	402.9	328.3	589.1	968.7	807.3	760.5	359.2	633.7	237	252.6	298.6	734.7	428.5	580.8	379.1	354.3	392.6	1152.6	566.3	1181.1	376.1	259.7	426.1	190.4	223.4	142.9	327.5	435.6	376	690.4	476.7	556	314	411.1	429.2	542	506.6	493.5	507.6
LOC_Os03g57280.1	911.3	1405.6	1250	775.7	954.5	915.1	886.2	1298.2	707.4	993.8	1177.5	846	1287	1097.4	1433.6	1152.9	1204.5	1692.8	1010.3	1270.1	1568	1042.5	1019.8	1078.5	1291	1385.9	1411.2	974.7	1004.7	1179.5	1815.2	1603.8	1359.7	487.4	377.8	433.6	920.8	791	729.7	706.2	715.8	781.6	203.2	250.5	435.6	1314.6	1052.7	1139.4	1373.8
LOC_Os01g09750.1	406.7	393.6	333.1	137.5	70.5	150.3	200.2	361.7	321.5	131	203.5	205	159.7	150	207.9	107.1	104.9	210.5	107.6	104.3	174.8	205.2	121.1	236	103.9	124.9	114.3	768.8	527.9	972.2	191.9	174.5	213.9	72.5	55.4	79.5	152.8	153.2	150	101.7	103.3	166.9	78.4	64	53.8	181.1	177.6	171.8	221.8
LOC_Os04g01480
LOC_Os03g01110.1	25.5	16	3.2	16.8	11.6	15.5	97	38.5	13.7	38.4	21.4	9.2	43.4	32.3	1.2	40.7	30.5	3.5	14.5	13.9	6.8	20.6	15.8	9.4	7.5	8.1	6.3	56.7	34.8	1.8	40.2	34.4	11.1	20.6	6.5	30.5	26.1	18.7	14.8	18.1	30.9	9.1	39.1	38.5	9.9	62	44	25.6	48.7
LOC_Os09g29630.1	1146.2	934.2	1160.3	1145	1116.2	1076.7	580.1	1130.5	918	740.7	1092.5	737	1246	1450.5	1628.9	2210.7	1235.5	2321.3	1594.2	1339.8	1902.9	1909.7	1122.1	1463.5	1841.5	1781.4	1724.3	1188.7	1025	1710.1	1600.4	1535.2	1817.7	362	308.1	238.9	1058.3	1219.2	1047.3	911.1	765.1	984.2	188.5	234.4	283.9	2186.3	2194.5	2107.9	2398.1
LOC_Os08g37780.1	417.7	460.3	461	193.2	163.1	194.4	89.8	205.9	199.2	138.5	222.3	230.2	258.1	453.3	329.8	185.1	206.6	170	95	152.8	111.5	235.4	228.7	316	116.8	128.7	117.1	376	258.9	306.6	310.6	334.5	329.5	35	55	59.6	219.9	218.4	213.7	197.9	137.9	249.7	46	80.7	88.6	167.6	218.5	203.8	226.2
LOC_Os01g29409.1	176.5	238.2	228.8	49.1	40.2	46.9	78	191.5	189.1	59.6	125.6	77.7	35	54	44.1	91.5	32.2	78.8	39.4	50.5	62.1	53.8	30.9	67.3	55.6	56.2	56.2	85.7	107.2	96	36.5	64.9	51.2	52.7	33.8	78.8	57.4	23.2	45.4	39.1	45.1	52.4	139.6	166.9	381.6	62.3	91.7	58.8	111.1
LOC_Os02g39370
LOC_Os06g49140.1	808.8	1057	1196.6	801.1	733	961.6	768.8	1102.9	880.5	865.3	1049.8	960.3	1245.3	1262.6	1277.3	1710.7	1113.8	1537.2	993	1051	1277.5	1377.6	940.3	1017.1	1025.8	963.8	1077.4	840.2	977.2	1023.6	1263.6	1273.1	1129.7	510.6	421.8	422.1	569.8	581.4	605.7	736.5	1067	879.2	162.7	198	305.8	829.6	857	878.9	964.3
LOC_Os05g49230.1	598.8	768	706	859.7	991.7	948.9	501.6	790.3	464.4	833.7	818.7	748.9	1281.5	833.7	930.2	608	610.2	760	645.6	895.6	840.8	660.5	460.6	747.7	921.8	1023.3	982.4	760.9	794.6	881.6	1052.6	1322.2	1482.7	502.2	551.5	431.6	714.6	762.1	665.7	399.3	464.4	648	137.4	125.3	162.8	657.2	633	682	662.6
LOC_Os09g27270
LOC_Os03g60750.1	441.6	605	619.5	169.8	271.6	268.7	256.9	404.5	241.4	341.2	490	358.7	826.7	768.3	794.6	454.2	352.5	424.3	203	254.6	261.5	472.4	299.8	251.3	167.6	245.7	205.8	680.6	559.5	715	591.3	656.4	686	154.3	150.4	201.9	231.3	210.5	197	185.7	188.5	321.6	142.4	176.7	227	554	595.1	498.4	617.6
LOC_Os06g12990.1	987.3	1778.7	1628.4	1131.6	1963.7	1556.7	1396.2	1599.2	784.2	1418.6	972.3	1297.6	1600.6	1104.4	1126.1	1210.4	1361	1591.2	1179.5	1482.5	1894.2	1075.4	1130.7	1189.8	1268	1324.5	1257	1359.8	1697.3	1093.6	1771	2118.1	1665.1	1251.3	1288.4	1003.2	1060.2	1061.5	905.3	642.5	1337.2	900.8	352	394.5	341.6	907.3	1133.5	1373.1	974.8
LOC_Os01g35170.1	598.1	633.2	770	422.4	413.8	288.6	438.5	616.8	493.1	425.1	534.1	419.5	511.6	734.3	617.5	577.3	396.6	425.7	177	245.2	245.6	685	471.3	713.5	192.8	214.8	266.6	1044.6	979.4	1146.6	333.3	424.3	388.5	154.8	234.8	177.1	463.1	544.4	682.5	287.7	361	569.2	174.4	157.8	182.8	383.2	443	541.8	388.4
LOC_Os02g51490.1	819.3	1296.3	1114.9	573.7	856.4	656.6	1392.1	1178.7	632.6	1122.7	1151.7	918.8	1121.3	692.9	758.6	763.5	586.5	1132.8	741.9	585.5	1085.3	876.5	448	609.8	982.4	592.2	617.2	835.4	967.2	815.1	1296.6	1213.3	925	348	565.9	297.8	1076.5	974.3	764.4	616.6	545.1	461.4	873.2	736.5	561.3	574.4	453.8	498.8	746.8
LOC_Os02g49360.1	704.4	875.1	1072.4	1873.2	2513.3	1832.7	737.7	944.4	632	1405.1	1118.8	1286.7	2177.8	1164.1	1756.6	2770.8	1694.2	2424.8	1744.2	1645	2179.9	1969.4	1422.7	1398.9	2000.6	1510.7	1554.6	1306.3	1117.3	1014.5	1252.6	1305.8	1257.8	1132.7	1268.2	1135.8	1578.6	1257.9	1049.6	1072.2	1009.3	1048.3	149.8	199.2	226.6	1610.9	1764.8	1630.4	1719
LOC_Os02g35060.1	85.4	132.2	134.5	182.5	113.2	141.3	84.2	237.8	159.2	84.1	203.9	228.8	162.8	219.3	248.6	361.8	281.5	433.6	292	255	282.7	371.5	291.9	307.8	370	312.2	257.7	80	104.5	178.2	153.9	160	208.6	59.6	21.8	48.2	38.7	96.4	73.1	139.2	199.6	161.3	32.9	48.6	41	172.6	151.9	145.2	220.5
LOC_Os03g61750.1	71	137.1	131.7	59.6	98.6	96.2	87.5	132.2	86	107.8	138.7	103.1	305.3	257.8	240.8	203	187.1	199	94.7	119.5	136.2	219.2	132	179	180.5	135	132	166.5	172.8	125.8	140.4	171.6	188	48.8	41.2	58.6	104.2	78	58.8	106.3	95.7	120.2	10	41.1	44.7	303.4	233.1	283.9	329
LOC_Os04g25360.1	2659.4	3198.8	2890.5	3804	4279.9	3711.9	3563.5	3296	2243.5	4511.1	3066.7	3089.4	7604.7	6324.2	4938.1	4954.8	4271	4411.9	3434.8	4475.6	3943.3	4182.6	4006	3625	4430.1	4821.9	4200.2	2855.7	3271.8	2623.4	5811.4	6197.3	6131.7	5593.6	5150.3	4402.4	3910.4	3650.1	3426.4	2834.1	3206	3201.7	2842	2985	2505.9	6517.6	6158.4	6197.5	5107.9
LOC_Os04g25990
LOC_Os03g04940.1	480.5	643	351.5	319.7	385.5	316.9	545.4	723.7	335.4	431.1	725.7	304.4	714.3	848.4	549.8	626.2	604.2	375.5	349.1	511.5	265.1	477.7	505	238.7	424.6	507	191.2	585.9	706.6	451	925.4	814.7	581.3	286.3	242	148.6	279.3	243	172	316.1	305.4	265.9	173.8	111.4	203.3	613	509.1	550.6	780.9
LOC_Os07g23169.1	145.9	165.8	204.1	187.3	210.2	157.4	126.8	248	141.3	205.4	363.3	289.7	567.7	866.1	683.9	329.9	240.4	289.7	151.4	174.8	160.8	269.6	201.6	162.2	152.2	164.3	149.3	199.2	217.7	184	665.9	671.1	584.6	256.1	225.4	319	163.2	178.7	153.5	184.3	214.7	240.2	66.1	120.1	126.6	484.1	455.4	456.5	551.5
LOC_Os04g02150.1	233.1	312.8	301	185.6	182	313	138.5	253.2	231.1	140.2	309.3	226.7	485.6	637	612.7	353.8	385.1	516.1	121.9	308.1	370.1	335.5	306	380.1	251.3	357.1	331.7	330	324.3	380.9	288.4	349.1	360.8	137.8	166.3	136.4	256.5	232.2	288.8	189.7	265.8	263.5	87.5	125.8	142.7	501.4	677.1	644.9	577.8
LOC_Os03g53530.1	1043	1278.7	1219.6	836.9	772.7	865.9	931	1462.5	779.7	872.7	1622.4	765.4	1689	1233.5	1532.7	1963	1249.5	2087.4	1380	1234.2	1620.6	1685.4	1208.1	1301.7	1437.5	1331.6	1418	1103.5	1263.6	2107	1184.5	1021.2	1294.6	466.5	437.7	450.9	752.2	745.9	744.3	678.4	935.6	905.3	107.5	198.5	259.5	1770.8	1615.5	1558.2	2088.5
LOC_Os07g43020.1	4205.7	5267.2	5225.6	5281	7625.6	6013.1	4658.2	4801.3	3333.7	5522.7	3535.7	5386.7	7743.6	5543.5	5514.6	3737.5	4147.8	4122.3	3811.9	5652.1	4124.9	3784.4	3980.6	3469.7	4476.9	4107.1	3591.1	5783.3	6085.6	5550.8	10478.8	10918.6	8767	5179.2	5603.6	6282.5	5238.8	5675.3	5426.5	2681.9	3705.1	3681.2	1405.2	1713.4	1785.2	6700.2	7413.8	7998.4	6351.2
[truncated: 20 more columns]
