# Supplementary material for: Identification of tRNA nucleoside modification genes critical for stress response and development in rice and Arabidopsis
Source: BMC Plant Biol. 2017 Dec 21;17:261. doi: 10.1186/s12870-017-1206-0 (PMC5740945; doi:10.1186/s12870-017-1206-0)
Supplement: Supplementary file 2 — Expression data for Arabidopsis MTase candidate genes under various stress conditions (XLSX 24126 kb) [file 12870_2017_1206_MOESM2_ESM.xlsx]

## Sheet: Sheet1
GSE72050
Title: Expression of Vitis amurensis NAC26 in Arabidopsis enhances drought tolerance by modulating jasmonic acid synthesis
Gene name	Platforms（GPL198）	GSM1850508	GSM1850509	GSM1850510	GSM1850511
At3g02320	259075_at	83.3531	97.4012	69.6315	72.4357
At2g22400	264048_at	187.318	160.717	125.683	106.77
At3g21300	258034_at	132.339	114.496	21.2841	12.6667
At3g56120	251712_at	100.553	92.4404	48.7553	40.2433
At4g17610	245404_at	79.4539	64.0219	31.7716	31.2003
At4g25730	254079_at	87.5553	83.9127	36.9277	36.5577
At4g27340	253912_at	103.941	83.9466	54.7158	60.1721
At4g40000	252871_at	42.5008	44.8807	18.5891	14.6522
At5g01230	251139_at	78.7433	82.1854	66.5064	64.2468
At5g13830	250227_at	47.9762	45.9308	16.6433	22.2254
At5g15810	246521_at	225.186	190.805	100.973	104.67
At1g36310	260128_at	167.697	150.429	101.947	96.9883
At1g54650	264243_at	72.3521	76.4761	77.8853	81.6833
At2g26200	267378_at	40.005	39.2042	41.4582	38.9605
At3g26410	256881_at	88.0146	69.5471	50.6042	62.1512
At4g01880	255544_at	68.5967	74.4174	69.1981	66.7894
At5g14600	250147_at	66.8455	51.7893	26.135	24.3659
At5g17660	250056_at	98.1934	91.4009	66.5392	77.7447
At5g24840	246965_at	133.789	125.226	67.965	70.9761
At5g47680	248757_at	241.687	204.608	132.064	130.811
GSE80099
Title: A. thaliana transcriptomic responses against drought stress
Gene name	Platforms（GPL16892）	GSM2112821	GSM2112822	GSM2112823	GSM2112824	GSM2112825	GSM2112826	GSM2112827	GSM2112828	GSM2112829	GSM2112830	GSM2112831	GSM2112832
At3g02320	A_84_P17454	-0.819864	-0.535107	-0.781188	-0.421519	0.214235	0.0210676	-0.511737	0.145565	0.325827	-0.0210676	0.596132	0.627858
At2g22400	A_84_P171303	0.514178	-0.0582819	0.809558	0.0269918	0.238776	0.157611	-1.39696	-1.12317	-0.53885	-0.497587	0.0464201	-0.0269918
At3g21300	A_84_P197674	0.388763	0.201891	0.455338	0.192	0.28702	0.388259	-0.320034	-0.490756	-0.191999	-0.737984	-0.927229	-0.821149
At3g56120	A_84_P23191	-0.178179	-0.252369	-0.549509	-0.345496	0.305915	0.0886774	-0.0886765	0.699334	0.669597	-0.39951	0.10851	0.215626
At4g17610	A_84_P501484	0.364989	0.319623	0.116618	0.12543	0.567733	0.231838	-0.706177	-0.372697	-0.116618	-0.348288	-0.249949	-0.36106
At4g25730	A_84_P23301	-0.459951	-0.411822	-0.524859	-0.105321	0.0532989	0.313903	-0.282942	-0.0532989	0.645798	0.618532	1.09024	1.25483
At4g27340	A_84_P21417	-0.726196	-0.841551	-0.942257	-0.411335	0.327008	0.00256634	-0.719828	-0.00256634	0.392348	0.0378876	0.758007	0.565198
At4g40000	A_84_P10121	1.38186	-0.109513	-0.730553	0.005867	0.206169	0.425066	-1.32012	-0.00586748	-0.514477	-0.735723	0.100858	0.345867
At5g01230	A_84_P19595	0.00653935	0.510139	0.477514	0.179169	0.424226	0.468634	-0.101452	-0.0570354	-0.192311	-0.0065403	-0.391184	-0.161655
At5g13830	A_84_P22475	0.931857	0.611145	1.15789	0.380242	0.417806	0.177489	-0.17749	-0.741422	-0.279382	-0.528363	-1.02679	-0.766432
At5g15810	A_84_P13178	-0.595024	-0.587529	-0.377187	-0.278126	0.0984592	0.0677967	-0.155521	0.461647	0.37755	-0.0677977	0.488802	0.537751
At1g36310	A_84_P73994	0.606673	0.667048	0.431532	0.00644112	-0.0129404	-0.0449858	0.521155	0.112356	-0.00644112	-0.444813	-0.712066	-0.676291
At1g54650	A_84_P149718	1.44956	0.729382	1.76392	0.0578117	-0.00494671	-0.211258	0.527679	-0.113077	-0.300351	0.00494671	-0.349723	-0.427005
At2g26200	A_84_P106712	0.314136	0.514839	0.012538	0.803448	1.39749	1.01521	-0.922661	-0.5086	-0.157342	-0.204674	-0.17834	-0.012538
At3g26410	A_84_P253585	0.706512	0.238385	-0.117644	0.0115442	0.123673	0.0254841	-0.0915928	0.153206	-0.0115452	-0.314947	-0.309538	-0.217944
At4g01880	A_84_P528948	-0.748896	0.0115461	-0.576754	-0.191541	0.274694	-0.142526	-0.133146	0.249295	0.301914	-0.0115461	0.537223	0.432521
At5g14600	A_84_P104706	0.989587	0.804928	1.19696	0.178876	-0.0242081	0.0242081	0.597061	-0.0304489	-0.163012	-0.258173	-0.626981	-0.512353
At5g17660	A_84_P20590	-0.259547	-0.0978031	-0.490754	0.0175543	0.0465269	-0.0674067	0.66886	0.508635	0.345338	-0.0175543	0.129882	-0.0567341
At5g24840	A_84_P16822	-0.0314112	0.402225	-0.316512	-0.0665102	0.0314112	0.0417309	0.0894203	0.130619	0.0721245	-0.238504	-0.332221	-0.254743
At5g47680	A_84_P270360	-1.26093	-0.556861	-1.01738	-0.427618	0.249727	0.0157442	-0.407424	0.0877218	0.326321	-0.0157442	0.575556	0.736417
GSE53308
Title: Whole genome transcript profiling upon 4 days of salt treatment
Gene name	Platforms（GPL198）	GSM1289220	GSM1289221	GSM1289222	GSM1289223	GSM1289224	GSM1289225
At3g02320	259075_at	7.19	6.93	7.12	7.68	7.22	7.19
At2g22400	264048_at	8.82	8.84	8.93	8.72	8.82	8.9
At3g21300	258034_at	7.69	7.91	7.66	7.16	7.41	7.5
At3g56120	251712_at	7.27	7.22	7.27	6.74	6.76	7
At4g17610	245404_at	6.62	6.76	6.68	6.43	6.59	6.55
At4g25730	254079_at	6.64	6.43	6.57	7.68	6.88	7.41
At4g27340	253912_at	7.19	7.26	7.15	7.11	6.84	7.11
At4g40000	252871_at	6.52	6.7	6.65	6.43	6.4	6.56
At5g01230	251139_at	7.6	7.36	7.46	7.44	7.33	7.58
At5g13830	250227_at	6.52	6.81	6.46	6.47	6.39	6.59
At5g15810	246521_at	8.91	8.96	8.8	9.11	8.79	8.78
At1g36310	260128_at	9.16	9.01	9.06	9.07	9.05	9.05
At1g54650	264243_at	7.22	7.34	7.13	7.15	7.17	7.12
At2g26200	267378_at	7.09	7.03	7.26	6.96	6.85	7.25
At3g26410	256881_at	7.56	7.67	7.71	8.26	7.88	8.03
At4g01880	255544_at	6.97	6.94	7.19	7.02	7.09	7.24
At5g14600	250147_at	7.15	7.01	7.11	7.08	6.92	6.77
At5g17660	250056_at	7.5	7.45	7.31	6.52	6.83	6.87
At5g24840	246965_at	8.1	8.07	8.08	7.96	7.9	7.88
At5g47680	248757_at	8.3	8.4	8.31	7.93	8.05	8.15
AT2G28450(m5U)	265274_at	6.66	6.93	6.69	7.09	6.58	7.03
AT4G04670(m1G)	255288_at	6.84	6.83	6.85	6.74	6.71	7.01
At2g45730(m1A)	266924_at	7.79	7.83	7.8	7.59	7.55	7.46
At1g03110(m7G)	263119_at	7.13	7.01	7.27	6.93	6.7	6.96
GSE16765
Title: Salt stress effect on multiple genotypes
Gene name	Platforms（GPL198）	GSM420236	GSM420237	GSM420238	GSM420239
At3g02320	259075_at	7.31658	7.12955	7.60936	7.41132
At2g22400	264048_at	7.27961	7.53836	9.1754	8.91334
At3g21300	258034_at	5.51554	5.85099	7.87848	7.75951
At3g56120	251712_at	6.57514	6.68383	7.41713	6.99365
At4g17610	245404_at	4.79548	5.05131	6.92516	6.51389
At4g25730	254079_at	6.46983	6.42652	7.90738	8.08234
At4g27340	253912_at	7.30366	7.15678	7.96266	8.11834
At4g40000	252871_at	5.78965	5.90246	6.61368	6.35088
At5g01230	251139_at	6.88496	6.64867	6.8119	6.95662
At5g13830	250227_at	5.53685	5.61986	6.42585	5.85905
At5g15810	246521_at	7.97356	8.06976	8.80356	8.62688
At1g36310	260128_at	8.42013	8.28047	9.07203	8.66364
At1g54650	264243_at	7.07705	6.93546	7.28573	7.02832
At2g26200	267378_at	6.59371	6.83946	7.469	7.41813
At3g26410	256881_at	5.80298	5.74758	7.14076	7.07776
At4g01880	255544_at	6.62288	7.02193	6.52483	6.74351
At5g14600	250147_at	5.53988	6.11324	7.43738	6.77871
At5g17660	250056_at	7.10476	7.52002	7.32642	7.20736
At5g24840	246965_at	7.36944	7.67773	8.34312	7.99011
At5g47680	248757_at	7.39637	7.39935	8.41948	8.01025
AT2G28450(m5U)	265274_at	6.81142	6.90791	8.2489	7.98169
AT4G04670(m1G)	255288_at	6.40402	6.10371	6.7412	6.88972
At2g45730(m1A)	266924_at	7.83675	8.0251	8.50473	8.08757
At1g03110(m7G)	263119_at	7.00327	6.95199	8.03621	7.8185
GSE71271
Title: Salt stress responses of Arabidopsis thaliana and Eutrema salsugineum
Gene name	Platforms（GPL9020）	GSM1831685	GSM1831686	GSM1831687	GSM1831688	GSM1831689	GSM1831690
At3g02320	40553	787.069	1115.2	1025.24	2654.31	2571.62	2162.85
At2g22400	25988	3901.87	3753.42	5784.24	8090.83	8580.43	6003.21
At3g21300	29518	1666.66	1431.56	654.747	2404.08	2354.78	2180.95
At3g56120	32021	850.479	905.848	767.34	1244.51	1287.23	1008.02
At4g17610	29924	628.391	689.941	531.225	1647.69	1311.35	1319.01
At4g25730	42291	749.491	1082.64	761.546	3878.66	3487.34	3397.91
At4g27340	20940	1940.33	2776.82	2414.68	6008.35	5601.57	4413.78
At4g40000	28519	2.77351	3.99812	3.99025	5.30945	4.6205	4.26344
At5g01230	12928	849.34	949.952	819.528	1317.98	1615.55	1020.13
At5g13830	38851	117.254	167.975	81.7425	291.933	332.482	299.545
At5g15810	39954	1226.12	1711.74	1262.23	4019.63	4043.02	3148.09
At1g36310	29925	3944.1	3895.97	3865.62	6991.77	7543.95	5891.12
At1g54650	18309	1729.19	2140.11	1817.25	2705.65	3111.2	2103.8
At2g26200	13684	1695.86	1676.18	2086.42	3243.44	3182.99	2521.29
At3g26410	31932	308.807	317.991	279.803	1200.32	1195.73	1004.65
At4g01880	36110	796.56	846.535	950.871	1670.42	1558.69	1451.76
At5g14600	2733	952.5	933.393	831.54	2206.89	2049.32	2022.62
At5g17660	35059	1819.88	2241.55	1757.04	2687.09	2730.02	1780.07
At5g24840	33752	1747.4	1969.75	1611.32	3168.47	2916.27	2425.76
At5g47680	11066	623.157	579.049	507.275	1093.39	923.207	748.224
AT2G28450(m5U)	14329	1256.39	1619.8	1164.42	3602.76	3355.65	2613.91
AT4G04670(m1G)	15489	7034.26	8122.51	8995.7	17025.8	11944.3	9434.02
At2g45730(m1A)	17048	602.801	590.332	775.213	900.585	915.325	503.138
At1g03110(m7G)	44101	617.153	625.516	321.836	1113.42	997.915	929.103
GSE3326
Title: Inducer of CBF expression 1 mutant response to cold stress: time course
Gene name	Platforms（GPL198）	GSM74894	GSM74895	GSM74896	GSM74897	GSM74898	GSM74899	GSM74900	GSM74901
At3g02320	259075_at	199.8	190.8	212.8	197.8	277.1	120.9	240.7	306.1
At2g22400	264048_at	861.2	654.1	736.7	635.8	874.5	614.9	1029	1094
At3g21300	258034_at	226.8	279.6	233.7	239.9	316.5	236.9	295.7	241
At3g56120	251712_at	330.6	303.7	376.6	375.8	355.9	219.2	418.8	352.8
At4g17610	245404_at	277.1	252.6	282.4	250.6	263.8	216.8	205.1	193.3
At4g25730	254079_at	389.3	261.3	383.2	309.7	468.5	214.1	463.4	661.2
At4g27340	253912_at	347.1	443.4	452.3	321	330.2	295.6	391.4	298.2
At4g40000	252871_at	134	165.8	201.7	135	184.3	151.9	182.7	177.1
At5g01230	251139_at	328.7	350.3	367.7	366.2	450.5	358.9	419.7	400.8
At5g13830	250227_at	162.6	160.2	153.2	110.6	114.4	137.6	92.6	106.4
At5g15810	246521_at	905.9	819	986.6	723.9	959.1	732.2	1209	1114.1
At1g36310	260128_at	1218.6	1064.6	1173.4	829.3	967.9	870.7	1395.7	1535.7
At1g54650	264243_at	269.2	188	320.8	293.3	213.3	241.4	199.5	141.8
At2g26200	267378_at	327.3	371.8	354.7	343.3	363.2	328.7	513.3	487.2
At3g26410	256881_at	277	267.8	278	312.9	329.4	284.3	378.2	443.2
At4g01880	255544_at	260.8	230.9	216.3	179.7	166	203	198.8	178.5
At5g14600	250147_at	343.2	290.6	343.6	332.5	449.9	337.8	400.9	378.1
At5g17660	250056_at	316.8	345.7	371.4	302.5	323.6	274.3	299.3	247.9
At5g24840	246965_at	447.9	316.4	464.9	380	398.7	310.6	508.7	609.5
At5g47680	248757_at	899.5	831.8	874.4	752.6	867.8	823.8	921	914.2
AT2G28450(m5U)	265274_at	408.4	346.9	473.1	318.3	312.9	314.2	414.8	337.4
AT4G04670(m1G)	255288_at	310.3	259.7	254.4	225.3	265.9	202.5	280.1	350.9
At2g45730(m1A)	266924_at	602.4	385.4	471.8	395.9	529.3	384.2	739.6	822.7
At1g03110(m7G)	263119_at	420.4	293.8	455.8	306.8	365.5	309.1	322.5	325.7

## Sheet: GSE72050
!Series_title	Expression of Vitis amurensis NAC26 in Arabidopsis enhances drought tolerance by modulating jasmonic acid synthesis
!Series_geo_accession	GSE72050
!Series_status	Public on Aug 14 2015
!Series_submission_date	Aug 13 2015
!Series_last_update_date	Jul 20 2016
!Series_pubmed_id	27162276
!Series_summary	The growth and fruit quality of grapevine are widely affected by abnormal climatic conditions such as water deficit. But how grapevine responds to drought stress is still largely unknown. Here we found that VaNAC26, a member of NAC transcription factor family, was up-regulated dramatically during cold, drought and salinity treatments in Vitis amurensis, a cold and drought-hardiness wild Vitis spe…
!Series_overall_design	Leaves from wild-type and three transgenic lines were collected before and after 5 d of drought stress. An equal amount of leaves from three independent transgenic lines that were harvested in same day was pooled as OE lines for RNA isolation. Four samples were collected, which including WT 0d, OE 0d, WT 5d and OE 5d and each sample were represented by two replicates.
!Series_type	Expression profiling by array
!Series_contributor	Linchuan,,Fang
!Series_contributor	Lingye,,Su
!Series_contributor	Xiaoming,,Sun
!Series_contributor	Xinbo,,Li
!Series_contributor	Mengxiang,,Sun
!Series_contributor	Shaohua,,Li
!Series_contributor	Haiping,,Xin
!Series_sample_id	GSM1850508 GSM1850509 GSM1850510 GSM1850511 GSM1850512 GSM1850513 GSM1850514 GSM1850515
!Series_contact_name	Lingye,,Su
!Series_contact_email	sulingye@163.com
!Series_contact_institute	Wuhan Botanical Garden, Chinese Academy of Sciences
!Series_contact_address	Lumo Road, Moshan
!Series_contact_city	Wuhan
!Series_contact_zip/postal_code	430074
!Series_contact_country	China
!Series_supplementary_file	ftp://ftp.ncbi.nlm.nih.gov/pub/geo/DATA/supplementary/series/GSE72050/GSE72050_RAW.tar
!Series_platform_id	GPL198
!Series_platform_taxid	3702
!Series_sample_taxid	3702
!Series_relation	BioProject: https://www.ncbi.nlm.nih.gov/bioproject/PRJNA292816
!Sample_title	wild type_control_rep1	wild type_control_rep2	wild type_drought_5d_rep1	wild type_drought_5d_rep2	VaNAC26-OE_control_rep1	VaNAC26-OE_control_rep2	VaNAC26-OE_drought_5d_rep1	VaNAC26-OE_drought_5d_rep2
!Sample_geo_accession	GSM1850508	GSM1850509	GSM1850510	GSM1850511	GSM1850512	GSM1850513	GSM1850514	GSM1850515
!Sample_status	Public on Aug 14 2015	Public on Aug 14 2015	Public on Aug 14 2015	Public on Aug 14 2015	Public on Aug 14 2015	Public on Aug 14 2015	Public on Aug 14 2015	Public on Aug 14 2015
!Sample_submission_date	Aug 13 2015	Aug 13 2015	Aug 13 2015	Aug 13 2015	Aug 13 2015	Aug 13 2015	Aug 13 2015	Aug 13 2015
!Sample_last_update_date	Aug 14 2015	Aug 14 2015	Aug 14 2015	Aug 14 2015	Aug 14 2015	Aug 14 2015	Aug 14 2015	Aug 14 2015
!Sample_type	RNA	RNA	RNA	RNA	RNA	RNA	RNA	RNA
!Sample_channel_count	1	1	1	1	1	1	1	1
!Sample_source_name_ch1	wild type Arabdopsis leaf under normal condition	wild type Arabdopsis leaf under normal condition	wild type Arabdopsis leaf under 5 day drought	wild type Arabdopsis leaf under 5 day drought	VaNAC26 transgenic Arabdopsis leaf under normal condition	VaNAC26 transgenic Arabdopsis leaf under normal condition	VaNAC26 transgenic Arabdopsis leaf under 5 day drought	VaNAC26 transgenic Arabdopsis leaf under 5 day drought
!Sample_organism_ch1	Arabidopsis thaliana	Arabidopsis thaliana	Arabidopsis thaliana	Arabidopsis thaliana	Arabidopsis thaliana	Arabidopsis thaliana	Arabidopsis thaliana	Arabidopsis thaliana
!Sample_characteristics_ch1	tissue: leaf	tissue: leaf	tissue: leaf	tissue: leaf	tissue: leaf	tissue: leaf	tissue: leaf	tissue: leaf
!Sample_characteristics_ch1	genotype/variation: wild type	genotype/variation: wild type	genotype/variation: wild type	genotype/variation: wild type	genotype/variation: VaNAC26-OE	genotype/variation: VaNAC26-OE	genotype/variation: VaNAC26-OE	genotype/variation: VaNAC26-OE
!Sample_characteristics_ch1	stress: normal condition	stress: normal condition	stress: under 5 day drought	stress: under 5 day drought	stress: normal condition	stress: normal condition	stress: under 5 day drought	stress: under 5 day drought
!Sample_treatment_protocol_ch1	For drought treatment, seedlings of transgenic lines and wild-type Arabidopsis were grown in soil in 22 oC for 21 d. After irrigation, the phenotypes of plant were observed during the following 5 d without watering.	For drought treatment, seedlings of transgenic lines and wild-type Arabidopsis were grown in soil in 22 oC for 21 d. After irrigation, the phenotypes of plant were observed during the following 5 d without watering.	For drought treatment, seedlings of transgenic lines and wild-type Arabidopsis were grown in soil in 22 oC for 21 d. After irrigation, the phenotypes of plant were observed during the following 5 d without watering.	For drought treatment, seedlings of transgenic lines and wild-type Arabidopsis were grown in soil in 22 oC for 21 d. After irrigation, the phenotypes of plant were observed during the following 5 d without watering.	For drought treatment, seedlings of transgenic lines and wild-type Arabidopsis were grown in soil in 22 oC for 21 d. After irrigation, the phenotypes of plant were observed during the following 5 d without watering.	For drought treatment, seedlings of transgenic lines and wild-type Arabidopsis were grown in soil in 22 oC for 21 d. After irrigation, the phenotypes of plant were observed during the following 5 d without watering.	For drought treatment, seedlings of transgenic lines and wild-type Arabidopsis were grown in soil in 22 oC for 21 d. After irrigation, the phenotypes of plant were observed during the following 5 d without watering.	For drought treatment, seedlings of transgenic lines and wild-type Arabidopsis were grown in soil in 22 oC for 21 d. After irrigation, the phenotypes of plant were observed during the following 5 d without watering.
!Sample_growth_protocol_ch1	Plants were grown on soil in a greenhouse (16-h light/8-h dark) at 22 oC	Plants were grown on soil in a greenhouse (16-h light/8-h dark) at 22 oC	Plants were grown on soil in a greenhouse (16-h light/8-h dark) at 22 oC	Plants were grown on soil in a greenhouse (16-h light/8-h dark) at 22 oC	Plants were grown on soil in a greenhouse (16-h light/8-h dark) at 22 oC	Plants were grown on soil in a greenhouse (16-h light/8-h dark) at 22 oC	Plants were grown on soil in a greenhouse (16-h light/8-h dark) at 22 oC	Plants were grown on soil in a greenhouse (16-h light/8-h dark) at 22 oC
!Sample_molecule_ch1	total RNA	total RNA	total RNA	total RNA	total RNA	total RNA	total RNA	total RNA
!Sample_extract_protocol_ch1	Total RNA was extracted from 100 mg samples by using the Column Plant RNAout 2.0 (Tiandz Inc., Beijing, China)	Total RNA was extracted from 100 mg samples by using the Column Plant RNAout 2.0 (Tiandz Inc., Beijing, China)	Total RNA was extracted from 100 mg samples by using the Column Plant RNAout 2.0 (Tiandz Inc., Beijing, China)	Total RNA was extracted from 100 mg samples by using the Column Plant RNAout 2.0 (Tiandz Inc., Beijing, China)	Total RNA was extracted from 100 mg samples by using the Column Plant RNAout 2.0 (Tiandz Inc., Beijing, China)	Total RNA was extracted from 100 mg samples by using the Column Plant RNAout 2.0 (Tiandz Inc., Beijing, China)	Total RNA was extracted from 100 mg samples by using the Column Plant RNAout 2.0 (Tiandz Inc., Beijing, China)	Total RNA was extracted from 100 mg samples by using the Column Plant RNAout 2.0 (Tiandz Inc., Beijing, China)
!Sample_label_ch1	biotin	biotin	biotin	biotin	biotin	biotin	biotin	biotin
!Sample_label_protocol_ch1	The cRNA was labelled with a biotinylated ribonucleotide analogue and was fragmented with fragmentation buffer using the MessageAmp™ Premier RNA Amplification Kit (Ambion, #1792).	The cRNA was labelled with a biotinylated ribonucleotide analogue and was fragmented with fragmentation buffer using the MessageAmp™ Premier RNA Amplification Kit (Ambion, #1792).	The cRNA was labelled with a biotinylated ribonucleotide analogue and was fragmented with fragmentation buffer using the MessageAmp™ Premier RNA Amplification Kit (Ambion, #1792).	The cRNA was labelled with a biotinylated ribonucleotide analogue and was fragmented with fragmentation buffer using the MessageAmp™ Premier RNA Amplification Kit (Ambion, #1792).	The cRNA was labelled with a biotinylated ribonucleotide analogue and was fragmented with fragmentation buffer using the MessageAmp™ Premier RNA Amplification Kit (Ambion, #1792).	The cRNA was labelled with a biotinylated ribonucleotide analogue and was fragmented with fragmentation buffer using the MessageAmp™ Premier RNA Amplification Kit (Ambion, #1792).	The cRNA was labelled with a biotinylated ribonucleotide analogue and was fragmented with fragmentation buffer using the MessageAmp™ Premier RNA Amplification Kit (Ambion, #1792).	The cRNA was labelled with a biotinylated ribonucleotide analogue and was fragmented with fragmentation buffer using the MessageAmp™ Premier RNA Amplification Kit (Ambion, #1792).
!Sample_taxid_ch1	3702	3702	3702	3702	3702	3702	3702	3702
!Sample_hyb_protocol	12.5 μg of labelled and fragmented cRNA probes were hybridized to the Arabidopsis arrays with the Hybridization, Wash and Stain Kit (Affymetrix, #900720) according to the manufacturer’s instructions	12.5 μg of labelled and fragmented cRNA probes were hybridized to the Arabidopsis arrays with the Hybridization, Wash and Stain Kit (Affymetrix, #900720) according to the manufacturer’s instructions	12.5 μg of labelled and fragmented cRNA probes were hybridized to the Arabidopsis arrays with the Hybridization, Wash and Stain Kit (Affymetrix, #900720) according to the manufacturer’s instructions	12.5 μg of labelled and fragmented cRNA probes were hybridized to the Arabidopsis arrays with the Hybridization, Wash and Stain Kit (Affymetrix, #900720) according to the manufacturer’s instructions	12.5 μg of labelled and fragmented cRNA probes were hybridized to the Arabidopsis arrays with the Hybridization, Wash and Stain Kit (Affymetrix, #900720) according to the manufacturer’s instructions	12.5 μg of labelled and fragmented cRNA probes were hybridized to the Arabidopsis arrays with the Hybridization, Wash and Stain Kit (Affymetrix, #900720) according to the manufacturer’s instructions	12.5 μg of labelled and fragmented cRNA probes were hybridized to the Arabidopsis arrays with the Hybridization, Wash and Stain Kit (Affymetrix, #900720) according to the manufacturer’s instructions	12.5 μg of labelled and fragmented cRNA probes were hybridized to the Arabidopsis arrays with the Hybridization, Wash and Stain Kit (Affymetrix, #900720) according to the manufacturer’s instructions
!Sample_scan_protocol	The arrays were scanned using a GeneChip® Scanner 3000 (Affymetrix, #3000).	The arrays were scanned using a GeneChip® Scanner 3000 (Affymetrix, #3000).	The arrays were scanned using a GeneChip® Scanner 3000 (Affymetrix, #3000).	The arrays were scanned using a GeneChip® Scanner 3000 (Affymetrix, #3000).	The arrays were scanned using a GeneChip® Scanner 3000 (Affymetrix, #3000).	The arrays were scanned using a GeneChip® Scanner 3000 (Affymetrix, #3000).	The arrays were scanned using a GeneChip® Scanner 3000 (Affymetrix, #3000).	The arrays were scanned using a GeneChip® Scanner 3000 (Affymetrix, #3000).
!Sample_description	Gene expression data from wild type Arabdopsis leaf under normal condition	Gene expression data from wild type Arabdopsis leaf under normal condition	Gene expression data from wild type Arabdopsis leaf under 5 day drought	Gene expression data from wild type Arabdopsis leaf under 5 day drought	Gene expression data from VaNAC26 transgenic Arabdopsis leaf under normal condition	Gene expression data from VaNAC26 transgenic Arabdopsis leaf under normal condition	Gene expression data from VaNAC26 transgenic Arabdopsis leaf under 5 day drought	Gene expression data from VaNAC26 transgenic Arabdopsis leaf under 5 day drought
!Sample_data_processing	The data were analyzed with Microarray Suite version 3.0 (MAS 3.0)	The data were analyzed with Microarray Suite version 3.0 (MAS 3.0)	The data were analyzed with Microarray Suite version 3.0 (MAS 3.0)	The data were analyzed with Microarray Suite version 3.0 (MAS 3.0)	The data were analyzed with Microarray Suite version 3.0 (MAS 3.0)	The data were analyzed with Microarray Suite version 3.0 (MAS 3.0)	The data were analyzed with Microarray Suite version 3.0 (MAS 3.0)	The data were analyzed with Microarray Suite version 3.0 (MAS 3.0)
!Sample_platform_id	GPL198	GPL198	GPL198	GPL198	GPL198	GPL198	GPL198	GPL198
!Sample_contact_name	Lingye,,Su	Lingye,,Su	Lingye,,Su	Lingye,,Su	Lingye,,Su	Lingye,,Su	Lingye,,Su	Lingye,,Su
!Sample_contact_email	sulingye@163.com	sulingye@163.com	sulingye@163.com	sulingye@163.com	sulingye@163.com	sulingye@163.com	sulingye@163.com	sulingye@163.com
!Sample_contact_institute	Wuhan Botanical Garden, Chinese Academy of Sciences	Wuhan Botanical Garden, Chinese Academy of Sciences	Wuhan Botanical Garden, Chinese Academy of Sciences	Wuhan Botanical Garden, Chinese Academy of Sciences	Wuhan Botanical Garden, Chinese Academy of Sciences	Wuhan Botanical Garden, Chinese Academy of Sciences	Wuhan Botanical Garden, Chinese Academy of Sciences	Wuhan Botanical Garden, Chinese Academy of Sciences
!Sample_contact_address	Lumo Road, Moshan	Lumo Road, Moshan	Lumo Road, Moshan	Lumo Road, Moshan	Lumo Road, Moshan	Lumo Road, Moshan	Lumo Road, Moshan	Lumo Road, Moshan
!Sample_contact_city	Wuhan	Wuhan	Wuhan	Wuhan	Wuhan	Wuhan	Wuhan	Wuhan
!Sample_contact_zip/postal_code	430074	430074	430074	430074	430074	430074	430074	430074
!Sample_contact_country	China	China	China	China	China	China	China	China
!Sample_supplementary_file	ftp://ftp.ncbi.nlm.nih.gov/pub/geo/DATA/supplementary/samples/GSM1850nnn/GSM1850508/GSM1850508_WT0d_rep1.CEL.gz	ftp://ftp.ncbi.nlm.nih.gov/pub/geo/DATA/supplementary/samples/GSM1850nnn/GSM1850509/GSM1850509_WT0d_rep2.CEL.gz	ftp://ftp.ncbi.nlm.nih.gov/pub/geo/DATA/supplementary/samples/GSM1850nnn/GSM1850510/GSM1850510_WT5d_rep1.CEL.gz	ftp://ftp.ncbi.nlm.nih.gov/pub/geo/DATA/supplementary/samples/GSM1850nnn/GSM1850511/GSM1850511_WT5d_rep2.CEL.gz	ftp://ftp.ncbi.nlm.nih.gov/pub/geo/DATA/supplementary/samples/GSM1850nnn/GSM1850512/GSM1850512_OE0d_rep1.CEL.gz	ftp://ftp.ncbi.nlm.nih.gov/pub/geo/DATA/supplementary/samples/GSM1850nnn/GSM1850513/GSM1850513_OE0d_rep2.CEL.gz	ftp://ftp.ncbi.nlm.nih.gov/pub/geo/DATA/supplementary/samples/GSM1850nnn/GSM1850514/GSM1850514_OE5d_rep1.CEL.gz	ftp://ftp.ncbi.nlm.nih.gov/pub/geo/DATA/supplementary/samples/GSM1850nnn/GSM1850515/GSM1850515_OE5d_rep2.CEL.gz
!Sample_data_row_count	22810	22810	22810	22810	22810	22810	22810	22810
!series_matrix_table_begin
ID_REF	GSM1850508	GSM1850509	GSM1850510	GSM1850511	GSM1850512	GSM1850513	GSM1850514	GSM1850515
244901_at	8.75767	8.64667	15.0219	15.3823	11.2086	13.0399	12.9904	16.5249
244902_at	15.2273	16.8699	13.7128	15.1453	13.8405	14.7678	15.0374	15.415
244903_at	87.3139	80.542	57.9661	77.954	100.868	77.0099	79.3931	100.653
244904_at	41.223	44.019	37.6647	42.5886	40.1495	38.262	33.749	42.3389
244905_at	6.95819	6.60528	6.67347	8.57424	6.39278	6.70421	7.37189	7.4188
244906_at	41.1462	43.3036	40.39	50.3929	41.1069	35.4657	44.3333	61.3467
244907_at	5.57415	5.15394	5.43842	6.19644	5.10998	5.15939	5.36573	6.2668
244908_at	6.24102	6.77592	6.0418	6.3157	7.75412	6.75774	6.91357	5.64745
244909_at	7.59262	8.40055	7.31167	8.08092	7.39463	9.29675	6.53334	6.79528
244910_s_at	5.31164	5.98777	6.10223	6.11789	8.53956	5.09815	6.3709	6.95546
244911_at	4.11918	6.7187	4.3694	4.95025	5.31914	4.99939	4.90491	5.51575
244912_at	278.401	260.035	167.655	113.875	171.541	188.159	127.652	120.936
244913_at	8.27484	5.92876	8.14541	11.086	8.675	8.76457	11.874	10.8259
244914_at	5.51807	5.49879	4.6248	5.87881	4.62985	5.18386	5.11423	5.00818
244915_s_at	6.20113	6.96334	5.82797	9.61778	7.34925	5.75186	7.34925	6.95586
244916_at	7.37241	8.48135	6.13015	7.92602	7.47586	7.21608	6.40786	7.15078
244917_at	4.97029	6.06416	4.70253	8.11724	5.147	5.21254	5.47466	4.70137
244918_at	4.57353	4.48056	4.7526	4.92918	5.09538	5.00768	5.14966	4.69688
244919_at	11.8853	16.7111	16.2526	20.889	16.7974	17.1267	23.2806	20.0276
244920_s_at	18.2782	17.8024	19.9282	20.41	18.5868	18.78	18.4513	21.2176
244921_s_at	15.0838	17.6439	11.8208	13.5608	14.8158	13.6576	14.3691	14.0307
244922_s_at	5.39496	5.77417	6.17515	5.8032	6.3702	6.31059	6.10751	5.58231
244923_s_at	23.5584	29.4096	24.1955	26.7193	30.2808	25.9995	23.4501	31.6818
244924_at	25.712	27.9374	19.4971	23.0872	25.2656	25.4192	25.2406	25.2409
244925_at	11.9981	17.9482	12.0634	14.6009	18.7663	13.899	13.7121	13.8854
244926_s_at	5.30848	6.13505	6.35586	6.98886	6.52877	6.29808	7.63282	6.77339
244927_at	9.64281	13.0878	10.8487	12.6234	13.6726	11.4107	11.6864	12.2817
244928_s_at	45.1807	48.35	30.7163	45.5668	41.6764	33.8182	39.0543	36.5152
244929_at	70.5763	81.0405	68.7512	55.7818	50.8413	49.8406	47.4926	55.8971
244930_at	4.80317	4.24614	5.11537	4.46985	4.45182	4.9995	4.55402	4.2162
244931_at	4.98788	6.15242	5.6912	5.70204	5.35941	5.66057	4.98134	5.10792
244932_at	31.2053	41.2864	25.7411	21.0858	23.2384	21.0367	16.4082	19.0258
244933_at	19.6432	20.3347	17.6299	17.6858	17.1882	15.5656	15.9502	15.0197
244934_at	77.488	88.6485	65.8556	56.613	57.6762	62.3944	46.5451	44.0811
244935_at	4998.16	4906.44	6387.65	6213.44	5218.45	5136.45	5960.27	5482.44
244936_at	521.764	454.785	794.767	743.41	558.527	630.311	631.428	616.503
244937_at	17.7041	18.1054	16.1223	13.2086	15.7248	15.6316	10.505	14.6549
244938_at	131.221	142.588	54.0548	71.4262	90.9637	83.9702	44.158	51.4285
244939_at	196.313	142.308	135.064	150.576	166.403	158.186	133.074	161.139
244940_at	1486.66	1062.28	1356.58	1333.89	1262.32	1239.71	1197.17	1274.97
244941_at	8.59473	9.95829	7.08192	7.35744	8.94444	9.83933	8.82217	7.70077
244942_at	11.0644	11.5285	9.76137	11.2812	11.3716	11.3069	12.2845	10.9501
244943_at	10.3036	14.9751	13.5164	10.5225	13.5368	10.5812	9.69649	13.7917
244944_s_at	69.0117	75.0072	40.243	56.4582	48.1211	48.3398	41.7893	46.7498
244945_at	16.7709	14.8021	12.912	15.5798	12.851	11.1267	14.3035	15.105
244946_at	5.00299	8.81611	7.62014	7.99533	6.4205	6.04875	8.32324	7.89232
244947_at	5.46766	4.90129	6.49023	5.17159	5.79858	4.9643	4.77098	6.52152
244948_at	6.44701	6.47273	5.3358	6.06523	8.01841	7.11759	6.8979	6.46724
244949_at	7.43845	7.48586	6.34923	7.56143	6.82254	7.23093	7.20987	9.25041
244950_at	14.6705	16.5338	22.1637	28.5241	14.3801	14.8677	18.9586	26.3222
244951_s_at	67.24	56.4669	57.4334	51.9373	42.7388	46.8878	48.7668	74.9152
244952_at	7.22263	8.06743	9.12729	7.44476	8.15778	9.68736	7.96567	7.25797
244953_s_at	5.4307	6.0091	6.91631	7.40561	5.99456	6.43645	7.19195	7.69916
244954_s_at	3.93946	5.9561	5.03621	5.48774	4.80359	4.48876	4.82235	5.56165
244955_at	5.07867	5.5384	4.6343	5.0951	5.53728	5.36891	4.45735	5.7083
244956_s_at	5.75418	6.30714	5.45511	6.31809	6.0672	7.03185	6.22378	6.44021
244957_at	13.633	13.0836	12.8743	13.8993	13.1247	12.7701	11.5066	12.8918
244958_at	9.15463	11.4522	10.0707	8.04765	9.90275	10.5935	8.85161	9.53315
244959_s_at	59.6914	58.0308	34.5077	44.2088	43.2154	35.5326	27.163	35.3415
244960_at	604.714	706.082	819.689	871.982	674.996	736.607	865.973	788.404
244961_at	2760.17	2537.77	4300.56	4134.69	2974.76	2982.83	4149.75	3480.68
244962_at	138.469	113.202	158.789	141.561	132.849	109.01	112.725	137.853
244963_at	1999.05	2117.75	2572.9	2509.07	1916.11	2185.79	2542.38	3046.1
244964_at	1196.18	1164.25	1645.15	1627.9	1161.17	1225.46	1556.81	1866.97
244965_at	62.4162	80.0043	77.0209	91.8935	56.8414	43.9746	46.6369	78.9012
244966_at	16.0214	17.4315	20.0484	9.15138	8.4141	7.00493	4.2256	23.929
244967_at	157.436	142.29	170.814	87.3012	106.175	144.226	72.0371	102.289
244968_at	368.431	326.304	257.164	237.103	289.787	309.202	170.973	226.789
244969_at	143.608	141.596	92.8139	91.981	106.401	130.551	124.146	84.0183
244970_at	158.52	157.055	67.2824	85.8387	102.919	97.1296	70.1309	47.3512
244971_at	3298.28	2627.44	2977.37	2370.33	2336.85	2840.56	2318.35	2657.62
244972_at	79.5045	115.33	100.331	61.4012	68.372	63.5783	36.2068	58.9189
244973_at	9.09904	9.03974	11.9173	9.32175	6.918	8.24859	6.23015	9.04237
244974_at	372.436	305.789	236.542	231.089	273.464	257.13	189.388	460.63
244975_at	234.524	181.775	215.987	223.215	210.689	200.191	172.771	175.554
244976_at	2489.07	2087.43	2696.7	2120.87	2361.02	2095.59	1915.31	2414.91
244977_at	12.7013	14.779	10.7079	10.7435	12.2785	9.83507	8.16549	8.86561
244978_at	1602.7	1449.02	1468.46	1311.74	1465.48	1513.47	995.898	1245.84
244979_at	2382.26	2120.39	1805.95	1432.14	1987.15	2027.75	1045.98	1611.74
244980_at	1046.22	767.284	563.009	537.107	698.371	673.253	386.539	457.765
244981_at	131.785	99.3294	86.1589	74.3035	90.1415	108.101	61.7409	60.2112
244982_at	1403.07	1355.22	918.109	715.204	1111.53	1028.52	597.729	570.771
244983_at	1091.82	902.308	570.889	590.742	754.508	810.665	602.005	503.521
244984_at	1394.78	1365.68	1003.09	774.627	1227.33	1293.89	814.055	759.881
244985_at	1864.14	1481.23	963.147	832.584	1456.74	1420.19	1142.99	822.275
244986_at	776.226	657.12	466.651	349.373	687.801	653.989	372.96	372.293
244987_s_at	3582.24	3434.78	2908.31	2580.9	2907.31	3221.2	2440.26	2524.15
244988_s_at	970.225	695.794	749.23	562.457	993.502	835.714	588.961	664.654
244989_s_at	46.6659	42.6017	25.209	39.2263	39.1008	33.0036	24.5265	26.5924
244990_s_at	6.1468	6.2821	5.79801	4.12498	6.11841	5.92854	3.29571	4.20826
244991_s_at	8.93092	15.3506	8.57718	10.3419	7.28211	8.08018	7.22072	8.92096
244992_s_at	5115.91	4227.7	5041.9	5114.12	4735.74	4585.79	4794.1	4948.88
244993_s_at	1090.93	1079.28	613.658	329.37	674.423	785.659	373.969	547.839
244994_at	6.18049	7.02523	6.51022	6.50431	6.6098	6.86185	6.9311	6.40311
244995_at	39.5236	36.2256	42.2743	43.0006	41.7008	44.9839	36.63	39.0786
244996_at	123.478	118.171	120.512	87.3913	88.8183	97.3467	53.5537	68.7218
244997_at	146.987	157.978	98.9789	86.3162	100.239	115.901	53.7089	61.9764
244998_at	179.632	168.797	153.491	127.509	136.598	136.599	78.9621	110.245
244999_at	8.13909	8.94976	7.38488	7.1608	8.72169	9.98552	6.34765	7.01029
245000_at	103.465	125.068	76.2254	108.956	82.4637	70.7394	79.258	81.8214
245001_at	4791.59	5781.71	6502.22	6566.18	5263.6	5940.24	6559.96	7397.98
245002_at	222.934	200.136	338.775	197.065	202.097	232.026	134.47	179.301
245003_at	2444.39	2192.4	3239.97	2511.92	2396.16	2368.16	1415.25	2012.59
245004_at	1939.39	1841.7	2179.46	1978.4	1822.6	1790.57	1357.73	1711.71
245005_at	14.2854	16.4251	15.303	13.4015	14.3484	13.1218	9.98747	13.2683
245006_at	5503.42	5497.82	6252.41	5449.05	5021.55	4835.8	4001.65	5064.11
245007_at	57.007	60.5162	62.9057	41.3284	57.4371	53.1066	27.2489	35.9453
245008_at	284.399	275.171	165.341	143.526	209.451	213.637	132.367	135.425
245009_at	4294.97	3986.4	4247.81	3652.36	3625.29	3889.39	3806.68	3888.94
245010_at	856.802	808.075	1521.72	1057.4	952.883	1001.41	924.263	1122.44
245011_at	547.33	444.547	870.607	717.269	580.627	553.922	427.959	684.872
245012_at	1759.59	1652.49	2230.18	2162.64	1962.01	1872.81	2058.78	2101.69
245013_at	10237.5	10524.2	11904.6	9748.22	10087.4	10501.9	9462.3	10809.6
245014_at	6187.59	6108.42	7258.86	6896.3	6089.63	6382.59	5976.91	6767.24
245015_at	1815.47	1528.96	1244.17	1214.4	1307.59	1408.94	903.028	1115.35
245016_at	63.9549	56.3585	71.8983	61.3472	46.8429	41.8738	40.3479	47.3825
245017_at	1236.32	1046.92	1276.84	1207.85	1149.18	1061.48	967.509	1131.44
245018_at	128.597	128.689	109.157	96.9936	110.494	100.914	75.5532	79.9519
245019_at	114.493	97.5972	143.802	118.957	87.4111	95.8244	82.7057	89.4571
245020_at	2085.08	1995.48	2827.28	2322.25	1771.37	1825.6	1968.17	1840.87
245021_at	789.754	787.888	1288.31	1211.57	868.354	870.852	1163.49	1249.5
245022_at	160.094	187.247	211.981	247.252	178.09	167.692	211.912	268.014
245023_at	237.722	259.289	370.401	167.282	202.136	205.462	81.4939	213.89
245024_at	1294.55	1060.9	1755.38	124.227	627.611	799.736	89.8501	1128.84
245025_at	261.941	273.851	258.091	276.321	195.465	202.42	170.583	183.038
245026_at	515.305	454.669	430.433	419.312	231.134	353.601	234.933	251.964
245027_at	63.3267	63.4323	50.8819	44.5404	59.3333	69.2356	67.3216	39.8497
245028_at	93.8798	93.8177	132.512	111.979	120.03	111.653	75.6227	140.972
245029_at	33.8085	46.1402	48.6067	50.7741	48.013	35.9744	69.1986	32.5123
245030_at	3.95667	4.55354	4.46884	4.24509	4.72593	3.98162	4.25751	4.28599
245031_at	17.4607	17.0725	14.7502	21.0087	20.7445	18.1588	22.3432	19.728
245032_at	5.20587	5.09507	5.06688	5.91338	4.81498	5.32195	4.81276	4.89066
245033_at	8.16586	9.80236	6.84223	7.7663	7.81428	8.2796	7.34199	8.48133
245034_at	12.9492	13.9476	16.4307	16.5559	11.0063	14.9143	11.2343	13.3089
245035_at	149.971	66.8891	165.551	232.219	48.0631	73.975	288.462	146.953
245036_at	4.1563	4.10324	4.37558	4.35039	4.32155	4.0904	4.08443	4.30857
245037_at	5.42884	6.78469	5.28439	6.30011	8.24385	5.97075	6.30347	5.66918
245038_at	99.9564	66.2264	862.836	981.471	95.1506	145.184	396.112	1070.43
245039_at	73.2049	69.9637	211.653	199.931	84.6344	80.9733	123.29	161.469
245040_at	40.2437	40.2327	11.6384	16.1228	30.0558	27.2557	26.3118	16.8612
245041_at	119.185	131.664	207.779	261.844	173.42	241.503	222.27	340.504
245042_at	153.873	156.786	137.589	125.559	205.907	198.411	128.919	121.106
245043_at	103.561	92.5291	147.431	147.87	103.602	100.437	140.304	150.531
245044_at	4830.89	4930.36	5340.28	5453.19	4874.82	5320.4	5455.77	5577.82
245045_at	364.292	355.921	356.966	378.851	351.301	324.628	347.346	345.107
245046_at	210.021	217.559	381.076	345.214	154.714	184.787	260.311	386.047
245047_at	674.666	735.229	1125.34	1219.17	639.319	710.553	633.335	1249.17
245048_at	1386.73	1308.15	732.394	832.441	1148.96	1294.06	967.167	801.888
245049_at	68.6018	53.9157	46.7216	41.6514	46.2161	64.1137	37.4205	46.3458
245050_at	227.189	194.083	290.128	114.237	177.561	168.4	158.392	161.645
245051_at	126.354	116.102	260.964	325.899	133.573	114.67	234.339	331.253
245052_at	79.8954	55.4627	276.834	333.425	99.7231	72.0194	184.184	307.2
245053_at	7.83323	6.5925	6.73727	6.69753	7.13619	8.32232	9.63912	9.13625
245054_at	42.3248	36.8647	50.4045	38.9374	40.0731	37.9591	29.3283	35.1826
245055_at	23.162	20.2139	27.6084	29.173	15.9698	16.104	13.2355	19.6296
245056_at	17.1964	20.0757	21.189	21.507	19.5915	17.8116	21.2755	21.1243
245057_at	5.24339	6.07965	7.48311	8.56539	7.11694	6.56091	9.12803	6.96764
245058_at	6.82619	7.15063	5.78863	6.3508	8.82581	6.28512	6.32256	6.72699
245059_at	116.132	105.414	128.914	154.285	111.335	95.8578	106.438	103.169
245060_at	695.57	644.869	596.126	618.18	755.146	801.001	689.209	541.014
245061_at	9063.06	8767.72	9858.45	9408.19	9232.35	9583.01	6992.24	8599.14
245062_at	78.9387	73.7644	90.9983	92.1405	72.3149	79.0853	68.5856	79.512
245063_at	150.886	139.487	67.1454	99.6619	108.851	116.553	85.1107	75.6816
245064_at	27.9411	26.9764	33.6353	30.2255	28.4674	24.9805	59.9665	36.1809
245065_at	177.001	169.824	156.357	137.319	213.038	178.113	143.276	141.005
245066_at	81.9137	96.9919	145.051	159.039	97.0374	95.973	95.7513	108.598
245067_at	668.84	695.964	1137.38	1293.43	842.583	807.365	1010.34	1198.83
245068_at	10.1331	11.3721	12.7986	15.0448	10.7015	12.5431	13.0814	12.0031
245069_at	4.89495	6.16724	5.12899	5.8978	6.59858	5.52251	9.21101	5.91754
245070_at	23.9364	24.6945	20.8397	26.7267	23.506	25.5819	25.3946	22.4744
245071_at	8.67374	9.15464	10.248	10.5917	9.00384	8.43836	8.28519	9.06902
245072_s_at	5.79125	5.49583	5.57704	7.22114	5.94349	5.66057	6.59426	5.7418
245073_at	5.7422	7.07475	5.38133	6.006	7.12594	6.9948	7.67416	7.86925
245074_at	81.8275	67.7827	174.454	191.979	101.309	81.4153	87.4024	141.156
245075_at	28.2599	28.1815	29.7683	28.7559	36.9274	30.2107	35.2938	28.9962
245076_at	32.9316	20.8903	21.9773	21.7904	21.1407	29.08	17.9153	38.2396
245077_at	9.28441	10.732	7.71677	9.5784	9.09658	9.12281	8.67227	8.63054
245078_at	81.4313	91.147	76.4602	90.4087	90.0085	107.824	100.427	90.0382
245079_at	18.0637	17.0675	35.0259	34.6263	19.839	16.9936	23.6242	29.8948
245080_at	9.60283	7.60679	9.25334	10.9424	12.9595	9.35543	7.59016	9.04917
245081_at	7.13333	8.67194	6.07351	7.43002	6.86997	6.97727	7.47983	7.15571
245082_at	20.7021	19.7328	32.3569	32.4647	18.6432	20.1586	27.1528	28.0522
245083_at	115.747	120.638	136.204	130.19	113.761	117.068	112.301	167.006
245084_at	54.6591	82.0627	47.375	66.4886	37.861	51.2262	56.7137	42.1671
245085_at	562.17	502.526	174.615	175.278	424.193	444.241	238.302	179.149
245086_at	8.7783	9.15338	10.6144	9.30424	8.70681	10.2005	9.39107	9.53491
245087_at	25.4614	25.8299	30.5578	42.7836	25.3743	28.2632	27.1442	27.5633
245088_at	68.1887	57.9307	98.6012	50.06	92.522	53.0288	32.2671	45.9622
245089_at	27.2355	21.1475	20.3664	15.7085	21.3617	16.8857	18.4771	15.0591
245090_at	50.6889	41.4016	76.148	58.2668	36.8103	39.5834	53.7549	56.0921
245091_at	4.43322	4.94533	4.34637	6.27265	6.40058	5.10106	4.81578	4.77238
245092_at	115.805	95.0861	163.368	156.732	118.301	98.6149	82.1311	132.983
245093_at	75.4522	69.0087	60.2538	39.109	88.4225	86.3637	65.8428	49.8151
245094_at	234.61	269.622	409.471	300.739	402.496	357.764	295.932	318.372
245095_at	5.12801	7.85929	6.45304	6.4768	5.72552	5.80187	5.9445	6.04333
245096_at	1330.93	1545.97	2427.07	2579.98	1738.98	1586.71	2691.19	2122.15
245097_at	141.769	137.42	126.695	152.113	148.68	136.417	206.524	157.482
245098_at	148.463	137.255	209.272	232.116	140.343	131.145	227.642	195.693
245099_at	104.857	95.3161	214.19	221.643	122.276	120.266	151.589	185.768
245100_at	95.5335	79.7467	108.833	80.992	87.4233	90.8632	65.8494	102.501
245101_at	270.145	251.995	249.268	244.534	230.346	247.497	186.388	240.154
245102_at	3.94269	3.60728	4.18858	3.9785	4.40823	4.85536	4.59877	4.26587
245103_at	4.35067	4.81506	5.35056	5.46898	4.79369	5.12841	5.92161	4.9093
245104_at	156.905	176.181	108.539	119.539	143.41	162.48	174.151	114.997
245105_at	13.6067	15.7862	15.5907	17.0347	13.6359	15.2349	20.9008	13.8044
245106_at	185.831	166.731	49.7506	49.123	122.294	144.052	116.874	59.9929
245107_at	7.03074	7.84575	6.60289	6.97804	8.60962	6.19818	6.50361	7.67705
245108_at	16.6858	10.0994	15.6745	11.2623	8.0762	8.02768	9.71295	10.2639
245109_at	32.7593	26.3213	24.1644	24.2197	26.3121	30.4941	19.6694	21.1471
245110_at	12.3945	12.2781	6.23407	6.33223	8.08913	9.49581	8.11689	6.93021
245111_at	4.08885	5.02457	4.73194	5.56099	5.6499	5.07863	4.70038	5.84718
245112_at	85.5814	64.7821	26.4957	18.1986	72.6595	68.1561	71.5207	34.4203
245113_at	11.9736	12.745	11.4952	13.4149	13.3785	12.1342	13.746	9.62552
245114_at	164.42	164.723	143.452	175.078	151.581	166.233	192.832	157.273
245115_at	776.683	748.088	885.406	816.767	865.861	707.789	1120.86	871.236
245116_at	127.478	103.87	97.8881	79.9783	85.8589	114.189	78.2959	95.3887
245117_at	319.235	293.308	288.107	205.924	300.243	273.808	156.945	265.73
245118_at	714.389	676.748	502.42	466.38	680.837	842.792	379.045	374.681
245119_at	18.2825	24.225	43.8943	49.8366	13.1804	18.1453	35.1038	59.8113
245120_at	103.815	109.537	82.7299	80.3508	101.973	98.3753	76.9428	84.1193
245121_at	2474.36	2287.35	679.586	652.357	1735.13	2070.4	1286.6	858.541
245122_at	130.484	128.061	112.239	103.034	129.089	121.991	173.381	117.705
245123_at	1271.62	1358.56	1311.53	871.982	1548.88	1504.08	1234.02	835.318
245124_at	407.601	394.428	223.453	237.737	358.626	323.242	351.93	278.041
245125_at	5.83297	7.07475	5.54768	7.30062	7.22231	6.86452	6.76184	7.45316
245126_at	16.7422	16.7528	13.0706	16.3766	16.4691	15.3848	17.8019	14.8857
245127_at	96.5126	75.816	120.613	97.0843	95.5158	93.6506	150.666	112.014
245128_at	4.6711	4.55412	4.48876	4.40747	5.19679	4.73777	3.79865	3.87768
245129_at	10.1995	10.1552	7.93314	8.60179	10.2689	8.30899	7.8237	9.2601
245130_at	72.9407	71.7032	40.7141	26.365	68.9175	84.9005	47.9026	41.7293
245131_s_at	122.341	151.545	196.45	223.451	141.171	155.211	188.094	239.168
245132_at	84.3182	75.7932	89.2364	118.921	74.3092	65.1304	106.938	93.9217
245133_at	12.1638	11.4588	6.44053	7.44271	11.8718	9.35018	11.4633	5.76425
245134_s_at	101.213	99.6447	101.781	117.174	111.733	108.057	128.118	113.682
245135_at	5.71068	5.30035	5.22507	7.37101	5.50356	6.32769	6.02343	6.12939
245136_at	20.0908	22.1336	46.7437	52.3197	17.8188	25.371	31.0605	46.5606
245137_at	23.9292	24.1665	20.9278	18.0661	27.0738	24.5151	17.9562	23.165
245138_at	205.842	191.567	62.4196	56.6054	217.18	226.003	160.734	117.067
245139_at	10.8104	12.9934	9.11498	11.2871	9.27483	12.7241	11.0022	10.9325
245140_at	5.08472	5.98346	5.64619	5.34814	4.4344	5.8245	6.91416	4.95653
245141_at	42.709	49.6043	21.4565	23.8449	49.2983	41.3116	33.0083	23.8041
245142_at	157.293	163.093	103.839	98.9063	173.901	173.226	82.4687	104.753
245143_at	56.3522	61.0063	58.0092	52.9484	54.6346	44.091	84.1913	46.0448
245144_at	135.239	130.283	99.2595	115.193	100.073	112.431	121.106	106.337
245145_at	179.365	166.564	70.0842	56.1852	130.276	158.173	74.6407	57.6762
245146_at	180.295	158.964	143.772	134.622	160.712	163.946	228.496	170.339
245147_at	35.7232	26.2518	23.1453	15.1629	21.867	25.487	20.2711	20.5521
245148_at	15.5858	17.4447	60.1646	87.7102	18.4813	24.099	36.4646	42.4991
245149_at	30.408	23.6821	24.582	28.1013	22.4176	22.4521	26.406	19.2495
245150_at	535.671	474.008	301.786	266.781	502.823	528.743	330.666	253.398
245151_at	5.12303	5.7741	5.08386	5.65466	5.95372	5.82323	5.40531	5.60327
245152_at	268.236	279.782	223.94	232.926	289.226	257.409	161.954	164.68
245153_at	3.85952	3.69805	3.56535	3.39002	3.94888	4.21054	3.84684	3.18154
245154_at	5.55823	5.50961	5.5289	5.47292	5.82941	5.84343	5.7682	5.92325
245155_at	981.479	985.778	1117.62	1086.28	967.394	1151.37	642.407	765.075
245156_at	24.3174	23.4818	36.8902	39.8749	24.0082	21.1714	27.3897	36.2493
245157_at	5.68789	5.33976	4.89496	5.91712	5.89761	6.21343	5.77556	6.15208
245158_at	6.54588	6.93286	6.9311	8.1563	5.90603	6.00339	7.0894	8.83682
245159_at	5.46915	5.36544	5.61662	5.86199	6.17739	5.17753	5.75447	5.28939
245160_at	5.90508	5.89694	10.0707	12.1369	4.99383	6.59794	6.37822	6.59444
245161_at	14.2763	13.7442	18.2005	12.1133	16.9738	16.4103	18.2005	17.2287
245162_at	6.82941	8.18871	7.15393	7.16193	7.47195	7.88735	7.75492	7.53034
245163_at	7.39121	7.96597	7.34299	7.99533	6.98833	8.26756	7.33549	7.5015
245164_at	498.689	439.727	136.71	132.977	335.863	315.717	155.64	136.134
245165_at	568.966	549.477	260.945	253.548	480.501	488.596	335.809	236.01
245166_at	42.5531	25.8493	55.5718	63.5637	35.5017	36.3302	33.6735	44.2283
245167_s_at	176.321	220.778	374.679	417.929	222.699	239.964	318.464	457.583
245168_at	496.699	428.507	1141.81	1048.01	486.826	489.467	835.519	1251.19
245169_at	374.622	396.559	390.614	386.08	371.67	400.391	491.356	394.938
245170_at	6.48454	8.58628	6.15861	8.06715	7.20504	7.77629	6.12587	7.54146
245171_at	25.249	35.6975	28.5647	38.9699	23.4566	25.7281	33.0738	49.2361
245172_at	8.18717	8.3354	7.63998	8.18717	8.18717	8.99346	6.482	9.15631
245173_at	8.76127	8.86439	6.41272	8.56132	8.31814	9.27009	9.98823	7.7029
245174_at	42.3577	30.6257	21.9727	15.5549	33.1669	26.3617	22.6433	15.7339
245175_at	878.738	792.502	1106.19	1406.68	661.276	709.376	713.46	1107.38
245176_at	374.505	448.209	222.469	176.146	331.285	355.109	229.306	163.956
245177_at	5.05543	6.72076	4.58279	4.60645	5.70979	5.08716	5.09779	4.83604
245178_at	84.5439	90.9918	183.802	236.894	107.132	88.2105	207.157	233.377
245179_at	29.9193	25.7838	28.5263	26.2115	22.2087	22.9738	18.8839	27.1685
245180_at	219.505	203.519	102.426	110.257	163.831	176.228	130.832	130.789
245181_at	20.166	11.0647	22.504	15.278	13.8927	14.9989	22.9956	19.5216
245182_at	37.8928	35.4884	42.6313	29.8736	37.3196	33.6314	22.7196	33.3378
245183_at	65.8637	62.1084	46.7119	50.6405	60.2482	63.7764	52.7092	39.846
245184_at	6.85202	6.29081	7.93314	8.04922	8.80455	7.35912	6.02268	5.98613
245185_at	23.7703	21.4284	15.1897	17.7356	20.1632	18.6533	24.0598	20.6549
245186_at	13.3559	13.8775	16.4944	9.67622	11.7615	11.5585	12.2845	9.53315
245187_s_at	66.6983	74.1672	53.9012	53.5048	52.3387	57.0282	26.2492	51.1842
245188_at	72.0495	72.5911	100.686	63.4362	80.514	86.2403	114.581	105.295
245189_at	3.97926	4.14847	4.37709	4.93514	5.17016	3.96208	4.52822	4.67873
245190_at	21.3213	20.3495	10.5239	10.643	17.2763	16.8587	12.7668	11.2855
245191_at	9.04076	13.2302	12.566	13.4197	11.2988	12.7132	14.1817	11.6909
245192_at	4.08297	4.04103	4.08002	3.45754	4.02206	4.24439	3.48528	3.89666
245193_at	19.5125	12.984	185.021	185.031	25.3591	18.8915	103.376	172.032
245194_at	32.28	26.3144	20.425	21.8809	19.8888	21.4309	21.7861	17.8893
245195_at	6025.92	6140.49	6180.09	6276.22	7983.22	6700.75	6136.63	6536.38
245196_at	120.663	111.998	35.8916	21.292	102.442	71.7094	98.8167	29.8986
245197_at	27.6507	23.7358	104.509	127.064	34.7732	32.2178	47.3887	87.1279
245198_at	861.222	887.534	763.071	779.214	1072.72	1071.22	900.348	754.74
245199_at	872.759	924.738	462.145	447.477	779.912	799.483	756.839	530.695
245200_at	83.7086	62.6629	198.653	219.462	82.3177	74.437	91.1546	135.178
245201_at	253.189	262.894	369.236	398.089	341.956	314.488	289.004	356.831
245202_at	53.6664	49.6505	50.8229	50.4365	46.0887	46.343	38.9489	35.1787
245203_at	3.96723	4.72516	4.46765	4.55402	3.58129	4.66206	3.88863	3.78428
245204_at	5.80845	7.40487	5.85871	8.11921	7.26276	6.12441	7.02121	6.90724
245205_at	9.64957	9.04676	8.97667	8.3084	10.6478	10.2935	10.2287	10.4882
245206_at	57.1398	54.8746	75.7312	83.4148	50.6536	51.0414	43.5526	78.8991
245207_at	240.401	238.044	327.751	342.762	251.74	251.026	288.026	254.894
245208_at	9.93844	8.35407	6.76814	10.818	9.8339	9.70401	9.62359	8.71824
245209_at	7.61313	7.79413	14.2033	15.341	8.91128	9.18834	11.6762	19.5453
245210_at	25.8874	27.9859	30.8862	21.155	29.3982	26.4789	21.8437	25.7154
245211_at	224.439	195.857	240.9	227.705	206.076	194.011	171.318	207.762
245212_at	8.84528	9.60024	8.35806	9.12816	9.22443	9.53315	7.93926	8.28247
245213_at	5814.71	5292.39	6042.94	6162.5	6752.87	6465.3	5691.83	5374.53
245214_at	4.93529	4.89928	5.47239	5.26004	4.73877	5.45195	4.89179	4.96186
245215_at	274.079	235.926	70.4735	64.9998	190.883	192.186	133.27	92.9031
245216_at	94.5214	115.662	120.291	103.238	101.977	116.251	102.595	86.1733
245217_at	6.74123	7.42108	7.49405	8.03633	7.37961	7.00008	6.60526	7.67974
245218_s_at	116.072	119.428	205.866	239.778	132.805	144.253	89.2377	189.325
245219_at	524.005	499.433	803.539	896.992	495.844	471.843	391.336	647.539
245220_at	4.32026	3.76719	4.05431	4.40956	3.63299	3.89266	3.45175	3.88975
245221_s_at	6.61161	6.45736	5.9963	6.5666	7.63456	6.24579	6.94651	7.54465
245222_at	4.83198	5.27125	5.36887	5.03144	4.62445	4.87273	4.90392	5.21385
245223_at	6.56109	7.00923	7.19697	6.01705	6.96342	6.97568	7.4036	7.44596
245224_at	15.5407	14.9646	11.9498	15.0971	15.2624	14.0544	12.4261	16.7648
245225_at	5.67463	9.21236	6.68692	7.08847	7.01558	6.42047	6.84966	7.55133
245226_at	6.51312	6.62352	5.09482	5.65016	5.68552	5.6155	6.46756	5.3733
245227_s_at	9.47207	7.30934	7.81876	7.04379	7.40834	7.44094	8.17655	7.22878
245228_at	43.1313	36.7461	25.3083	44.4838	26.9539	27.1403	33.4407	22.3914
245229_at	83.0431	74.978	54.6726	50.5734	63.0661	79.9572	69.6291	60.1281
245230_at	12.0297	7.77399	12.1684	10.4547	8.8887	11.2765	8.08352	8.28574
245231_at	48.739	45.9763	26.2124	25.3273	48.4495	44.378	45.0757	30.5094
245232_at	4.04406	5.98034	3.98211	6.05732	4.47579	4.58494	5.84811	5.1273
245233_at	7.45787	8.5585	8.69337	10.0131	7.71446	8.01312	7.99518	7.64301
245234_at	15.3742	22.996	14.9239	19.0339	19.2079	16.3144	17.1584	19.2181
245235_at	332.78	315.326	320.659	321.786	339.313	323.521	300.015	344.096
245236_at	9.5406	11.221	8.42553	7.55196	7.13792	12.2175	12.2396	9.8073
245237_at	22.9046	23.544	41.6313	36.2154	32.068	24.6584	27.2732	38.3724
245238_at	1000.41	1033.59	1282.5	1276.7	1094.42	1069.41	1440.68	1218.87
245239_at	5.80132	7.59812	6.10763	8.485	5.70242	6.59488	6.1974	6.13293
245240_at	6.31181	9.69172	7.39615	7.14648	9.3826	8.97667	9.31168	8.70504
245241_at	5.35757	7.57066	6.05065	6.94527	7.65991	7.38562	5.87887	7.13761
245242_at	528.401	509.875	442.492	407.901	591.101	656.268	265.766	442.548
245243_at	14.0895	14.9455	18.2021	22.5369	16.5761	14.8777	22.9656	21.0647
245244_at	55.518	52.5984	133.271	125.993	157.906	193.487	128.07	170.406
245245_at	6.69051	6.94431	6.48617	7.16965	6.46412	7.46436	8.33585	7.33253
245246_at	6.48454	8.16557	6.88192	8.07442	7.86925	7.53759	5.98045	11.1466
245247_at	57.7228	79.0396	169.252	181.504	62.7854	73.4165	90.1836	164.969
245248_at	57.3308	40.7972	56.8443	61.7988	54.5555	45.3127	54.5555	53.5203
245249_at	303.975	327.097	654.878	769.885	364.136	411.546	382.606	617.901
245250_at	24.2111	21.9303	26.7965	34.5239	17.1288	17.2687	78.9385	64.1473
245251_at	63.7352	103.283	73.4225	84.7119	69.8526	77.2411	63.1785	82.5223
245252_at	31.3799	53.8149	142.876	136.57	37.9147	49.6701	122.74	214.707
245253_at	60.4117	65.5581	153.457	149.676	172.564	177.309	136.416	161.043
245254_at	230.734	264.864	239.962	182.003	369.702	337.735	237.193	155.988
245255_at	419.706	387.249	459.971	557.689	382.506	371.782	491.083	462.314
245256_at	51.3387	45.4858	36.8256	39.0611	48.6162	38.1718	21.0722	33.6291
245257_at	6.07792	5.26782	9.46187	7.94236	6.33282	4.9166	6.44439	7.45316
245258_at	6.25669	5.17072	5.4803	5.11572	5.81192	5.89781	5.28344	6.08844
245259_at	11.4097	11.3531	7.71802	8.08509	9.85692	9.36992	8.14385	8.15148
245260_at	139.62	126.906	108.288	106.064	107.963	133.146	95.6262	101.617
245261_at	117.83	106.079	92.4243	110.524	107.075	103.5	162.501	100.451
245262_at	13.0626	14.2917	14.0036	12.7078	11.6119	16.592	12.313	13.5404
245263_at	245.932	227.749	162.737	163.919	248.595	230.433	145.025	145.691
245264_at	165.598	184.664	225.682	304.461	183.487	213.968	201.834	301.919
245265_at	419.672	357.469	1325.25	1428.37	668.289	434.83	714.467	1223.3
245266_at	70.9371	72.1759	156.311	215.889	82.1955	76.5655	99.0049	123.015
245267_at	6.14928	8.07549	6.47183	7.23449	5.74968	5.45485	5.67922	6.75618
245268_at	31.2502	29.6555	25.5788	35.2537	34.5346	35.1086	30.6517	32.4476
245269_at	258.407	279.447	269.764	262.119	233.959	208.339	302.671	258.791
245270_at	1101.55	925.532	386.726	325.108	765.103	768.251	589.482	363.228
245271_at	57.3485	57.6278	95.0214	102.97	67.4851	61.9449	81.7026	87.6603
245272_at	10.045	10.1183	13.5665	17.1525	11.2125	12.5031	11.1267	15.5554
245273_at	59.7578	62.1003	79.9371	88.6983	57.0504	59.1825	79.0481	75.1762
245274_at	337.289	332.617	176.214	189.741	313.6	295.729	217.198	166.912
245275_at	23.2559	20.7683	35.6103	16.9705	301.576	196.127	91.0137	59.7568
245276_at	64.434	62.5658	112.23	107.843	82.5352	74.7834	161.051	131.611
245277_at	166.033	156.201	204.827	227.615	170.226	173.33	153.048	158.405
245278_at	241.733	245.912	299.702	350.948	262.296	255.024	422.243	374.811
245279_at	85.1204	79.814	130.665	138.496	78.8227	74.3277	102.794	104.555
245280_at	85.9683	79.9434	89.1091	98.4449	91.7839	81.4216	100.76	96.9071
245281_at	1726.22	1739.84	1656.12	1451.53	2039.81	1727.96	1359.75	1614.27
245282_at	75.6484	73.8516	110.634	108.458	95.966	85.396	109.863	107.449
245283_at	41.5889	28.3834	33.4274	33.7168	28.4031	29.7314	32.6624	29.7749
245284_at	639.836	527.347	698.542	634.928	804.599	728.726	554.151	591.045
245285_s_at	142.573	146.81	143.181	120.309	170.797	131.45	128.461	91.313
245286_at	1558.06	1583.96	2250.21	2173.87	1819.24	1889.3	2304.05	1916.33
245287_at	173.004	180.521	208.95	165.485	222.096	197.498	167.953	175.151
245288_at	107.287	101.372	115.642	117.906	113.328	108.788	115.45	108.696
245289_at	557.244	568.688	899.996	988.605	711.725	624.037	822.402	970.37
245290_at	56.1841	57.5757	66.2192	57.5537	67.1109	70.8935	62.8603	42.8855
245291_at	395.83	415.416	195.167	233.042	395.958	384.049	212.834	196.629
245292_at	110.521	120.231	119.193	127.859	117.737	88.9683	192.722	115.282
245293_at	106.183	75.0614	174.514	222.186	88.7743	68.7137	56.7137	146.09
245294_at	136.306	115.203	145.364	129.464	163.705	118.678	140.895	149.977
245295_at	61.8655	52.3926	60.8199	57.205	48.603	56.2069	59.4004	59.279
245296_at	469.032	359.581	531.275	565.068	751.147	324.979	390.537	298.284
245297_at	39.2236	39.0146	32.1224	30.3189	36.5784	32.6792	41.2012	27.9328
245298_at	115.27	129.39	192.017	215.642	105.821	113.06	127.255	182.111
245299_at	625.091	682.984	709.651	943.586	677.425	637.825	688.625	645.14
245300_at	7.66804	8.55286	8.88182	8.39765	7.96952	8.35266	7.63061	9.66572
245301_at	168.952	148.544	47.152	35.4021	107.943	122.151	129.607	47.5409
245302_at	43.1697	31.4226	94.1823	70.1149	36.3028	30.7184	57.699	56.1869
245303_at	32.6111	31.647	32.5985	41.5038	32.1128	28.9911	36.0694	37.7083
245304_at	178.04	216.176	141.714	153.107	221.443	222.858	207.746	137.403
245305_at	10.6776	11.6907	10.7555	12.2824	10.3798	14.0288	15.8073	14.1804
245306_at	227.953	228.638	88.874	120.67	117.333	149.01	60.8829	57.8654
245307_at	153.903	131.674	152.093	99.7231	156.58	104.638	183.465	122.507
245308_at	123.892	122.267	178.012	184.73	136.674	123.655	229.119	211.445
245309_at	33.5939	37.4645	15.9265	15.0494	31.2039	23.3234	44.1749	19.0884
245310_at	104.942	94.9343	73.9058	71.5505	93.0528	73.7544	125.904	52.9137
245311_at	1933.91	2054.24	684.82	793.564	1533.26	1655.31	1346.94	834.728
245312_at	23.7711	20.7177	30.5247	33.5436	28.0923	25.4117	38.2256	30.5245
245313_at	117.725	111.493	213.112	239.364	130.276	126.89	181.981	180.151
245314_at	18.1427	17.4315	20.8611	18.34	17.1662	15.3876	16.7756	22.3315
245315_at	446.068	416.133	577.69	739.502	446.543	391.644	689.673	651.315
245316_at	242.587	211.98	128.214	124.164	186.166	203.746	207.62	138.805
245317_at	66.8046	34.073	253.358	471.261	91.0573	127.943	124.577	337.296
245318_at	2990.27	2952.58	1899.71	1802.81	3234.45	3110.9	2452.96	2115.29
245319_at	11.0144	9.22003	146.566	105.585	28.0443	23.7245	205.916	172.339
245320_at	134.535	116.849	140.482	147.717	149.47	120.777	174.614	127.755
245321_at	2033.94	2117.95	2609.12	2499.98	2627.78	2355.11	1759.84	2545.91
245322_at	8.26756	7.70433	7.18893	8.00016	8.19969	8.96943	10.1528	46.8272
245323_at	470.442	392.251	278.532	353.217	369.817	310.408	722.494	244.944
245324_at	125.246	103.203	84.5059	70.453	85.3245	108.502	130.686	80.6259
245325_at	38.2396	42.4074	10.756	8.5717	17.9839	23.1302	23.4471	14.5664
245326_at	184.338	166.783	148.237	152.868	224.364	157.901	206.305	141.908
245327_at	34.3016	29.381	45.0387	35.8992	33.9084	38.6171	53.5785	35.7388
245328_at	13.1664	9.51153	7.72518	8.32239	8.98848	8.59947	6.99802	7.51738
245329_at	215.401	196.329	1046.31	1454.74	147.446	183.589	415.751	1067.9
245330_at	278.861	273.241	368.6	330.949	304.371	275.615	344.788	353.553
245331_at	172.02	203.333	286.534	291.895	179.934	175.76	194.38	214.702
245332_at	360.762	392.187	441.007	493.908	470.34	465.682	410.49	440.146
245333_at	241.837	240.097	256.901	267.991	309.723	247.09	415.243	285.451
245334_at	953.213	1169.21	741.194	978.293	900.189	1028.58	1056.02	751.263
245335_at	8.38997	9.3432	8.57802	7.66943	8.6372	8.12238	12.0118	8.86893
245336_at	161.051	164.312	57.2335	39.2188	147.101	85.984	217.814	47.4119
245337_at	71.0294	77.2477	92.7762	92.7933	78.2569	87.4931	104.802	85.8583
245338_at	184.445	173.349	94.5167	80.9262	177.351	152.551	183.24	120.055
245339_at	73.9071	87.593	35.8551	45.6889	66.7037	61.292	48.4472	36.1404
245340_at	640.223	533.662	506.232	537.638	446.019	422.453	722.712	530.676
245341_at	59.9937	57.8324	50.8602	50.3102	70.321	66.641	66.2975	49.888
245342_at	3407.56	3551.25	1401.99	1644.44	2927.93	3101.34	2715.27	1714.3
245343_at	184.2	190.203	26.1063	20.9946	89.8137	122.112	80.4891	36.3756
245344_at	99.1856	99.7539	117.39	135.567	94.3041	83.7489	98.9305	128.763
245345_at	6.01705	5.56784	6.65926	7.15608	5.51874	6.21088	7.7362	5.80036
245346_at	384.026	447.949	699.238	705.191	528.281	608.967	202.324	666.023
245347_at	848.04	811.995	671.469	611.695	917.774	959.023	895.71	701.241
245348_at	90.2917	99.3146	87.6826	65.5169	114.278	99.6452	107.801	78.5377
245349_at	145.964	146.798	204.624	301.212	148.677	157.692	150.924	244.851
245350_at	360.063	332.664	440.5	435.648	364.411	334.672	371.219	363.284
245351_at	417.955	418.587	432.121	422.875	405.281	394.35	504.619	426.826
245352_at	83.0732	86.6939	251.026	269.619	151.655	137.939	152.91	254.052
245353_at	61.8635	56.7899	155.957	177.622	85.7053	70.1246	126.441	376.15
245354_at	1337.17	1321.47	916.128	808.48	1307.9	1520.73	896.318	798.604
245355_at	3246.73	2871.87	847.835	731.501	2426.88	2577.71	1717.56	951.635
245356_at	2092.15	1725.45	1180.56	1156.06	1632.46	1395.05	1763.13	996.766
245357_at	872.837	845.676	404.623	401.573	847.182	988.748	631.276	440.064
245358_at	88.0725	78.7512	76.5524	97.999	81.9681	88.9557	56.6565	62.1616
245359_at	222.117	181.592	305.976	290.325	222.348	201.801	263.833	237.703
245360_at	225.022	229.843	486.87	470.764	306.354	257.269	470.332	541.369
245361_at	152.719	165.389	144.928	156.734	183.818	163.852	207.176	162.961
245362_at	317.999	333.573	63.2705	39.3768	251.423	163.048	229.1	71.3762
245363_at	10.634	12.3242	13.1094	14.5897	12.9277	17.9505	13.8643	11.3359
245364_at	126.081	113.741	74.4355	77.494	106.902	98.1512	115.931	66.7219
245365_at	187.765	206.038	460.185	616.685	221.264	219.728	278.669	479.426
245366_at	167.104	152.756	163.622	180.648	174.457	159.336	194.004	165.7
245367_at	123.137	100.401	82.705	97.4012	104.447	87.4929	92.4012	55.914
245368_at	307.956	330.051	215.008	213.038	393.528	400.366	241.807	192.926
245369_at	9.23061	10.4071	9.57522	11.5198	8.68267	9.51779	12.7424	9.80999
245370_at	52.685	56.875	92.3047	167.415	61.3322	52.6625	61.9996	73.7614
245371_at	6.96825	7.20562	6.75595	6.53339	6.70981	6.80702	6.92966	7.13988
245372_at	1265.39	1280.25	344.311	349.249	955.085	1072.92	925.373	418.501
245373_s_at	642.645	698.73	1431.98	1458.03	902.345	760.053	1375.1	1378.84
245374_at	248.389	211.789	258.856	225.209	217.402	227.776	194.999	258.882
245375_at	18.5988	18.8729	46.3438	54.2314	17.8888	15.2677	19.2652	36.2172
245376_at	6.50857	7.07475	5.55144	6.72735	7.20811	6.35205	8.00634	6.04208
245377_at	7.2915	7.89219	7.96986	7.21866	7.26144	7.85202	6.86753	6.25289
245378_at	21.1238	25.8017	18.3943	24.9205	28.7366	26.8748	26.1515	27.224
245379_at	22.1571	18.658	22.8774	21.2414	21.0508	22.9645	19.9508	19.268
245380_at	15.3258	19.9375	9.61692	10.6878	17.2715	16.6513	14.1528	11.0665
245381_at	5.77042	5.61641	5.02232	6.3613	5.19652	5.2916	5.5979	5.00429
245382_at	6.92933	8.46295	8.2018	8.6555	7.83889	7.49405	6.77222	7.14015
245383_at	102.401	114.518	58.7956	44.2859	136.195	132.866	96.2284	66.6516
245384_at	6.73436	7.54117	9.74036	10.4079	7.98975	8.31829	8.1289	11.2517
245385_at	43.3943	55.1304	170.174	234.239	101.613	83.2169	278.114	278.955
245386_at	316.552	264.431	190.676	185.076	202.525	140.678	370.363	133.867
245387_at	466.514	449.735	210.715	191.194	330.939	363.632	165.071	158.614
245388_at	1347.67	1242.36	1197.81	1228.86	1590.84	1403.66	1424.74	1163.82
245389_at	43.759	42.9221	14.0704	16.6848	31.9585	35.1332	29.1564	18.9607
245390_at	73.0648	72.6953	102.847	136.353	83.8039	84.0677	106.901	91.9662
245391_at	915.202	877.994	1516.32	1402.01	1124.41	1059.67	1668.88	1696.54
245392_at	130.126	225.244	105.99	241.167	123.108	139.392	94.1542	170.666
245393_at	24.1466	17.3752	240.577	251.264	69.0048	73.0724	282.273	193.323
245394_at	1742.82	1658.66	1400.8	1341.75	1639.5	1448.79	1871.55	1046.8
245395_at	112.223	110.333	135.299	157.209	116.541	110.947	111.06	106.525
245396_at	401.117	375.607	303.539	345.962	410.765	391.184	453.708	311.401
245397_at	49.6919	74.8194	46.2027	52.58	60.6916	67.9633	107.944	81.1422
245398_at	126.915	96.6916	100.176	97.7351	96.773	84.6035	93.0015	84.6704
245399_at	678.115	876.902	1302.71	1079.74	1090.67	943.071	1010.66	901.345
245400_at	1514.34	1493.47	1850.01	1876.69	1442.83	1705.3	1559.12	1785.63
245401_at	47.5123	41.2599	159.537	232.995	47.282	46.392	98.4916	111.367
245402_at	5.91706	6.02008	6.66819	4.78543	6.70569	6.56835	6.34796	5.87567
245403_at	5.07146	7.06213	5.0801	5.48381	6.01205	5.76967	5.45399	6.2782
245404_at	79.4539	64.0219	31.7716	31.2003	63.8537	57.4388	50.6145	30.9928
245405_at	36.0272	33.7067	39.0398	44.3065	33.8041	32.0097	34.7984	40.5173
245406_at	20.4867	20.2356	21.7277	21.1722	33.7802	26.9205	20.0735	22.0011
245407_at	303.631	322.43	399.039	468.086	365.517	333.118	461.476	422.358
245408_at	55.3513	45.4555	30.1705	26.3091	46.4927	39.5143	35.185	31.3985
245409_at	4.64059	5.05096	4.51592	5.30119	4.11489	4.4344	4.21193	4.59589
245410_at	5.2718	5.26367	4.94782	4.42803	5.35149	5.34496	4.82235	5.19578
245411_at	42.8309	36.379	11.3529	11.9157	24.2893	32.3985	22.6416	11.2893
245412_at	9.89078	8.57736	9.47037	9.91838	8.15088	9.3867	8.43871	10.2778
245413_at	200.483	199.252	131.667	131.759	179.333	220.971	83.4648	122.361
245414_at	38.7506	42.2275	45.0387	47.8637	39.542	29.4989	49.4589	44.7373
245415_at	409.739	391.63	391.376	323.133	376.107	340.811	135.52	293.569
245416_at	40.4016	45.0336	63.1876	74.9281	52.6686	45.4337	50.1935	50.5867
245417_at	76.4828	75.2583	95.2192	86.3012	115.916	108.939	66.3762	86.477
245418_at	210.03	226.907	302.567	343.941	265.435	248.25	314.339	290.069
245419_at	6.64657	7.6161	7.14879	5.93503	7.15211	6.87156	6.57708	6.40943
245420_at	17.8736	20.3176	21.3907	19.5622	16.9518	18.6725	15.8867	18.8637
245421_at	40.8464	41.6764	28.9758	33.2686	38.2923	38.8159	33.032	27.6677
245422_at	77.6114	86.9417	21.1079	15.1866	470.607	479.076	136.213	53.654
245423_at	9.55387	14.3345	8.80447	9.59537	10.6186	10.3912	9.98051	12.4542
245424_at	4.38878	4.91171	5.00635	5.97842	6.23454	5.09398	4.51255	5.10879
245425_at	122.087	138.472	105.613	118.87	124.691	122.256	134.407	121.102
245426_at	86.2352	82.4262	37.6348	46.7261	74.4922	85.1762	48.0887	28.6612
245427_at	61.5177	54.9677	76.5412	56.5776	62.0113	47.4432	82.7229	69.3926
245428_at	36.6963	49.1762	73.8132	86.7395	48.2762	49.8764	57.9829	76.1512
245429_at	13.8239	16.3943	11.3734	14.1546	14.6691	18.3677	15.4084	16.4235
245430_at	105.948	96.078	81.2393	85.6219	76.8636	92.7344	94.4151	81.904
245431_at	87.8159	75.745	107.558	123.58	70.2762	67.967	91.7943	107.316
245432_at	108.364	106.789	166.042	106.886	92.1503	117.541	118.568	128.674
245433_at	81.283	61.8997	113.714	93.7526	60.8699	51.0413	65.1789	94.7448
245434_at	9.98866	9.36783	8.77667	8.56539	8.58919	8.91507	10.6405	9.2601
245435_at	13.8371	17.5384	15.327	17.3567	12.5247	16.775	17.4665	21.1841
245436_at	12.4137	11.813	9.66246	11.3911	13.8409	11.1919	12.2845	11.7527
245437_at	35.9035	30.432	13.4665	19.0678	25.2901	27.1162	10.8318	21.0617
245438_at	76.6837	66.5094	44.8508	42.8674	58.1492	57.6762	48.9941	41.549
245439_at	26.1042	25.4331	34.4115	32.6916	28.6295	24.8351	43.0469	33.4022
245440_at	6.3788	7.02189	8.08126	13.3876	7.91184	6.53703	6.05681	9.68338
245441_at	20.2844	24.411	16.8162	20.1389	16.3361	18.8077	17.6226	17.8669
245442_at	67.3766	89.7072	127.755	126.837	90.3558	84.7383	119.264	121.596
245443_at	4.69227	4.55629	5.57649	6.23931	5.67599	6.27103	5.80453	5.76124
245444_at	14.4351	13.717	14.0879	16.0539	16.8226	18.4518	14.8611	18.5818
245445_at	18.0467	15.3513	19.8086	13.786	25.0533	22.1709	25.628	16.6221
245446_at	121.27	124.196	64.0781	54.4348	100.123	110.924	112.584	71.8206
245447_at	7.54223	11.9451	10.0707	9.02988	8.05956	9.99255	10.7496	7.75859
245448_at	89.1003	86.3961	210.29	188.961	81.0112	73.4711	63.9094	161.731
245449_at	44.2737	50.5579	67.3215	42.269	41.2237	53.9695	33.7068	56.3785
245450_at	24.805	34.5917	49.078	44.2186	35.0839	37.5084	33.8191	40.939
245451_at	77.1138	85.5047	144.363	108.09	90.7492	86.2799	83.2624	115.425
245452_at	5.21637	4.94302	3.57099	3.99658	3.51031	4.41762	4.7012	3.58752
245453_at	11.8882	14.9538	16.6248	12.7487	13.8714	13.2449	11.3251	12.1321
245454_at	4.89695	5.22699	5.6224	5.15142	6.01705	4.90709	5.35757	5.58231
245455_at	4.51038	4.25722	4.03839	4.71322	4.44007	3.79139	4.59681	4.00814
245456_at	255.374	227.793	516.364	355.485	317.876	278.302	204.524	358.607
245457_s_at	12.3664	11.9052	14.1125	15.8239	15.153	11.5378	13.5319	18.7367
245458_at	30.7567	30.6435	16.8849	21.2118	23.7367	21.6626	16.5559	19.6759
245459_at	25.3223	26.5391	27.6685	27.3347	23.9316	24.8107	19.509	26.1176
245460_at	9.50648	9.04237	18.8186	13.7122	10.653	13.2472	8.29664	14.0261
245461_at	18.2668	23.9013	13.8541	11.5441	19.1085	17.2482	11.2545	12.3736
245462_at	9.62425	12.6032	9.39053	9.52902	8.27727	9.09355	11.3994	9.68021
245463_at	145.585	144.484	205.162	203.737	216.86	134.421	304.184	207.831
245464_at	12.7753	11.4107	14.5255	13.4525	16.3557	13.6198	20.1233	16.7078
245465_at	36.188	36.9879	71.9054	27.5082	169.359	181.568	106.343	56.8966
245466_at	8.94444	14.0311	14.0161	13.7402	12.2951	13.6889	13.1402	14.9147
245467_at	24.2197	28.9338	22.4427	23.2413	23.3058	27.5679	33.2584	26.6225
245468_at	4.34116	4.5191	5.11549	4.73116	4.28367	5.00953	5.58837	4.71274
245469_at	3.67782	3.53376	3.6419	3.70212	3.67782	3.23896	3.33969	3.69805
245470_at	5.69272	6.53302	6.15243	7.54516	8.97493	5.94529	6.34303	7.15765
245471_at	3.93093	4.18254	3.90807	4.09541	4.00171	4.16021	4.36843	4.00812
245472_at	4.36101	5.77169	5.68717	5.44468	6.00706	5.55602	5.65055	4.60413
245473_at	4.32225	4.34645	4.44206	3.94867	4.28337	4.89742	3.91942	4.2162
245474_at	147.489	150.885	164.758	145.151	159.696	149.318	229.652	176.256
245475_at	6.49561	8.06797	6.59397	9.38699	8.84784	7.79072	8.34107	8.42655
245476_at	8.45093	10.5617	9.06354	10.3292	8.60715	9.3442	10.1052	9.33754
245477_at	17.5138	15.7811	34.3133	46.4163	20.9346	20.8871	15.7663	33.5276
245478_at	80.5603	86.3726	125.526	126.586	81.2269	82.7081	81.7957	110.358
245479_at	247.863	236.208	61.5281	36.6633	242.71	245.546	131.176	63.7872
245480_at	32.3884	25.7783	50.5459	53.6148	42.1241	29.4184	30.9086	44.6386
245481_at	214.894	163.929	232.794	228.326	180.833	145.989	199.947	204.303
245482_at	18.0384	19.1171	19.8293	25.091	20.657	15.0186	18.8898	22.0007
245483_at	1073.1	1093.5	3741.21	3797.6	1603.43	1526.52	3268.55	4240.74
245484_at	117.958	116.836	203.951	217.576	140.084	134.026	227.449	232.858
245485_at	8.1418	9.99883	9.57958	7.28565	8.63286	9.37683	7.83588	8.18184
245486_x_at	92.3074	121.383	70.8436	92.2996	88.9566	91.399	109.015	86.3543
245487_at	61.644	65.412	72.6477	68.0549	67.9756	60.8261	48.5639	58.8745
245488_at	4.89012	5.89714	5.29718	6.59743	8.50256	8.32271	7.76694	9.14962
245489_at	43.8445	49.8787	53.1262	56.7137	51.2718	43.7693	27.0663	42.62
245490_at	9.16553	11.7394	7.85285	10.6164	9.82262	11.1246	10.6833	9.3246
245491_at	27.7931	31.2655	27.341	35.395	27.0604	27.7974	28.5059	33.0626
245492_at	71.9866	58.6989	35.0668	22.2846	64.8302	52.8513	35.1966	27.9664
245493_at	17.9901	16.7419	13.1874	16.1618	16.3244	17.4351	18.9704	17.9816
245494_at	448.711	415.225	193.3	191.499	370.021	418.512	221.198	179.443
245495_at	12.648	9.88534	10.2168	9.7891	11.2947	14.0906	13.7823	11.2687
245496_at	72.6224	70.4097	76.3331	85.8558	66.7018	63.9001	57.2402	76.9582
245497_at	4.19445	4.66069	4.92862	5.1118	5.19764	4.72362	4.49885	4.72993
245498_at	31.9445	38.1521	29.7001	33.9605	36.5485	37.7175	25.7963	28.5902
245499_at	73.0773	56.8034	83.2288	85.5875	75.5916	70.5895	74.5637	93.9554
245500_at	12.3514	15.459	11.7428	15.6802	13.2004	13.9153	15.7252	14.6972
245501_at	137.984	114.868	41.7183	25.5504	103.815	109.06	170.299	43.652
245502_at	113.518	102.663	38.0199	39.7695	79.7102	96.4371	66.7259	33.9708
245503_at	5.47259	4.65918	4.379	5.41624	4.71207	4.56569	4.98768	5.11502
245504_at	40.4667	69.6026	82.0458	102.665	73.9019	75.2104	67.7765	104.811
245505_at	96.6799	128.409	139.901	251.591	109.07	134.619	135.648	229.402
245506_at	35.0865	51.1456	59.1622	96.5328	46.4919	45.9422	34.6321	75.0886
245507_at	7.17187	9.09949	7.49405	9.86841	9.30161	7.12956	9.19501	8.94766
245508_at	8.20854	6.53569	7.03862	6.46862	6.98968	7.39611	6.67347	7.18295
245509_at	12.5331	14.1089	12.3965	13.6881	13.7773	14.8879	16.4625	13.0177
245510_at	10.7905	13.6519	11.23	15.8527	11.4528	12.1027	12.5776	14.1804
245511_at	6.727	8.05399	6.73299	9.93987	5.54734	6.29912	5.91712	5.66057
245512_at	531.713	485.895	200.649	240.264	345.202	362.732	332.089	237.836
245513_at	104.004	91.254	125.966	144.014	88.7047	99.4433	252.687	172.097
245514_at	62.0887	58.3914	53.9471	54.3156	45.0254	62.5893	44.545	42.305
245515_at	4.99469	6.84411	5.86501	8.23226	6.79152	6.01508	5.85679	6.66419
245516_at	37.1244	35.3552	28.2414	26.1024	33.111	33.7391	24.5729	31.5423
245517_at	91.4167	81.2019	104.964	102.464	88.1512	86.0634	81.8387	93.249
245518_at	25.2027	17.9992	13.5762	14.1915	18.8832	21.673	15.1653	14.3353
245519_at	9.36206	8.1407	9.49398	9.68965	10.9776	10.7099	9.40096	7.17169
245520_at	4.35974	5.223	4.30111	4.71122	4.33211	4.70604	4.48516	4.87657
245521_at	95.0405	86.0666	87.9257	88.5518	82.5637	83.3762	89.0494	85.5206
245522_at	29.7181	30.3356	14.4402	13.5139	18.275	19.6646	16.5973	12.8918
245523_at	308.72	315.134	76.7443	55.0557	124.64	136.22	519.003	112.203
245524_at	348.822	367.303	221.438	165.964	465.201	354.673	269.104	175.352
245525_at	629.762	661.352	518.757	531.841	658.202	608.457	718.984	500.545
245526_at	35.6014	34.5359	18.7411	28.5053	29.0046	33.6212	30.9363	23.7299
245527_at	20.4223	20.0594	33.8665	39.0799	29.2245	22.7196	30.8978	35.2987
245528_at	280.758	325.782	918.539	1057.17	431.513	416.738	370.091	699.499
245529_at	25.5164	19.5417	15.7975	14.3815	25.6107	17.8761	17.5384	13.9346
245530_at	9.54226	10.5633	9.158	9.46953	8.06616	9.90878	9.53016	11.4592
245531_at	5.89174	6.74982	5.88932	6.13793	6.04245	6.65775	7.85992	6.616
245532_at	415.423	470.003	368.068	296.244	397.953	517.329	364.26	320.329
245533_at	93.849	96.9442	88.9601	99.5791	96.0111	103.208	91.2343	91.6275
245534_at	14.0544	15.5978	13.0016	15.7302	14.2744	17.1841	16.2485	12.1645
245535_at	21.174	29.2841	19.6994	20.9339	20.4515	22.2013	23.3104	23.8275
245536_at	22.07	24.799	32.0672	26.171	34.0785	32.3871	20.1603	30.6542
245537_at	4.90666	4.46408	5.47596	5.06557	7.68128	6.55671	5.23116	4.45667
245538_at	10.9092	8.99184	9.29408	11.1711	10.0805	11.5741	8.50217	8.06373
245539_at	7.69657	9.48753	8.97667	9.06111	9.97461	10.4959	9.31291	8.18775
245540_at	12.3481	10.9528	10.7872	8.94081	13.0784	8.97511	11.3802	11.4212
245541_at	24.2362	25.6788	27.2513	32.3815	28.9699	25.4334	23.0716	32.5453
245542_at	6.52548	5.77109	6.2192	6.923	6.20267	6.53544	6.63039	6.69638
245543_at	25.7737	24.5105	45.9787	51.556	29.7008	28.8978	43.3571	50.3277
245544_at	30.6315	29.7022	24.5808	31.8903	33.9216	24.3579	26.654	27.3943
245545_at	8.35272	9.206	13.5154	13.3852	9.28926	8.38509	10.1391	13.3
245546_at	12.4363	14.327	15.5834	18.6713	15.4415	13.0426	16.1127	17.5
245547_at	6.55681	6.39759	6.67781	7.41818	6.56485	7.48824	6.00374	5.47143
245548_at	5.44101	5.81549	6.76721	6.999	6.20104	5.98428	7.87844	6.79909
245549_at	5.36218	6.69822	6.30225	7.10921	6.91543	5.78864	6.63429	6.56773
245550_at	6.71727	8.06951	6.73498	6.52336	7.29192	6.72957	6.66851	7.01029
245551_at	4.24241	4.75547	4.56834	4.09393	4.81318	5.66327	4.53093	4.35812
245552_at	4.49625	4.68931	4.54433	4.5566	5.61332	4.9495	4.39881	4.24695
245553_at	6.59954	8.31503	6.04572	7.52598	7.89117	6.43451	7.03924	7.49432
245554_at	4.59597	4.66559	5.02069	5.54805	4.46689	4.35121	5.38927	4.6135
245555_at	7.44572	7.14598	6.75064	8.03835	7.99399	6.53689	8.86648	7.16719
245556_at	5.72605	4.95506	5.14103	6.00573	5.36909	4.87344	5.74073	5.66086
245557_at	56.4351	51.0012	54.9222	49.5944	47.9991	54.2269	46.9848	42.1105
245558_at	74.1024	55.3382	48.1224	60.2769	58.3731	56.8855	26.0858	36.9093
245559_at	9.20975	12.2691	11.5079	12.4549	11.9689	13.9368	9.68037	10.3919
245560_at	16.8459	16.1092	10.6878	12.9435	14.5195	17.5053	16.0715	12.904
245561_at	19.2502	22.4752	33.4761	36.7685	25.735	22.1812	30.8902	22.2822
245562_at	107.639	96.2915	122.346	201.448	102.68	101.262	188.66	158.783
245563_at	6.58904	8.94665	10.9842	10.6878	8.78484	9.24899	10.0099	7.9192
245564_at	10.3565	11.1377	13.4249	12.5722	12.1044	10.3168	14.7973	9.81243
245565_at	36.1446	29.691	36.4976	30.4029	34.1425	29.3979	26.1351	32.8687
245566_at	16.0137	14.5713	73.0218	96.7228	20.0382	23.7826	32.8954	58.7407
245567_at	5.17413	5.7831	10.1179	11.5538	4.71302	4.5287	7.30119	10.1851
245568_at	12.7093	11.5411	8.36951	10.11	9.72213	12.2467	10.6914	8.85016
245569_at	69.9103	61.0852	63.0775	64.2801	55.8631	61.2762	123.387	52.3762
245570_at	7.26054	6.79922	6.67347	7.06029	6.99906	6.75858	8.17614	6.6679
245571_at	7.36722	5.01846	4.26686	4.95025	4.55402	5.42762	6.01705	5.86534
245572_at	50.6829	35.9456	35.1046	35.2389	32.355	34.3571	42.6548	32.969
245573_at	9.90096	11.4107	10.1427	10.9302	10.2008	9.69679	10.8706	10.1678
245574_at	44.6513	38.7756	31.2962	24.1609	42.3765	30.0916	33.6624	18.8156
245575_at	68.3106	58.94	50.8872	44.3738	59.4345	52.1063	35.1038	36.0089
245576_at	133.243	105.886	25.5765	16.7982	77.9545	106.503	41.9986	36.607
245577_at	11.5371	12.0561	10.612	9.45545	10.5042	10.2869	12.6787	11.98
245578_at	28.9335	30.5587	27.6654	28.7025	25.2618	25.567	28.9196	32.0648
245579_at	4.66797	5.2125	4.60861	4.36204	4.89572	4.57643	4.64549	4.81579
245580_at	8.30476	9.9099	8.05868	9.33943	9.38755	8.32559	9.47787	8.92127
245581_at	7.91912	8.49406	6.23134	7.39988	8.53285	7.6374	8.35232	8.06898
245582_at	12.8949	7.59805	9.91371	8.76856	10.9634	7.61201	7.84757	9.42361
245583_at	51.6137	45.7859	52.4635	47.116	57.768	49.8137	34.5587	42.1808
245584_at	17.9901	18.9804	11.3915	10.7772	12.2536	14.8319	12.8773	10.3732
245585_at	9.91101	8.79034	7.06009	9.06161	8.32738	7.83366	7.86925	5.23237
245586_at	6.30558	5.87056	6.53603	6.14941	5.21631	5.62272	5.88356	5.66057
245587_at	14.5538	12.8338	14.113	16.8929	13.8062	14.5393	11.4173	15.4793
245588_at	14.0493	14.8284	18.3834	23.023	15.2055	13.3359	18.05	15.9834
245589_at	6.7862	6.51774	6.44134	5.53291	5.64977	6.31297	5.86334	6.20229
245590_at	7.72333	8.76858	7.91308	7.91842	8.70185	8.18286	8.73036	10.9802
245591_at	4.49848	4.00136	3.89403	4.06595	4.7474	4.34922	4.07786	3.60594
245592_at	256.165	278.275	205.551	206.29	258.652	257.158	286.676	166.627
245593_at	78.0812	70.8274	48.5207	40.8975	68.2378	64.8502	101.723	62.8762
245594_at	37.4292	31.9902	43.0388	44.8966	32.1292	39.0739	34.8326	32.7679
245595_at	13.6917	18.1607	15.2552	13.1035	13.2472	15.983	13.9226	12.915
245596_at	5.97744	5.97744	5.77805	5.52188	4.55834	4.84149	5.06037	4.73899
245597_at	31.1409	36.4607	35.6279	31.4016	30.5465	33.4988	34.6672	36.0984
245598_at	14.8158	9.81898	6.05023	6.65612	10.8692	9.68451	8.15506	7.12621
245599_at	44.9679	26.9465	79.2085	90.2915	32.7666	40.5932	50.2512	78.2789
245600_at	63.9458	58.1374	119.026	99.5301	77.7034	71.3924	92.7512	96.3627
245601_at	75.0262	78.7821	81.1836	99.3598	90.4196	93.1535	54.2731	55.8833
245602_at	178.799	139.6	596.165	354.141	150.355	152.475	1195.97	791.186
245603_at	9.00927	8.17304	8.47384	10.1267	9.31609	11.2735	9.87097	9.74218
245604_at	8.91721	5.52247	6.35586	6.74728	6.86233	5.76755	6.81953	6.41484
245605_at	228.506	228.598	150.116	133.512	196.502	212.776	193.43	130.276
245606_at	28.6863	39.3266	35.7034	51.0741	38.2396	37.4928	39.3961	40.939
245607_at	29.4998	19.5171	8.76042	12.7328	15.4918	17.4908	9.93041	10.6878
245608_at	56.7004	65.3515	62.9802	67.9339	51.9583	60.041	44.8012	53.0664
245609_at	3.98733	4.02531	3.70191	4.67262	3.61808	3.63104	3.85789	3.293
245610_at	10.7289	13.1643	10.1538	12.6539	14.8471	12.613	15.5978	11.953
245611_at	29.606	28.1064	81.7983	86.7869	22.9425	23.6921	44.2069	51.0767
245612_at	350.72	423.781	164.424	167.087	476.602	435.507	330.463	139.944
245613_at	18.1021	18.5353	27.0981	31.9199	15.9857	21.2841	24.3761	27.8054
245614_at	7.9851	5.68591	5.88277	6.2865	5.68222	6.0178	5.65459	5.23885
245615_at	5.9114	7.63151	7.17443	9.07609	9.81403	8.35839	8.19986	7.49035
245616_at	35.7523	43.3372	39.6014	52.1211	52.471	43.0638	34.1325	37.9518
245617_at	6.0289	6.67412	5.45165	5.42349	5.44108	6.29182	5.78849	5.17644
245618_at	66.6923	77.227	43.7509	40.0782	56.2129	75.7457	43.7968	43.6505
245619_at	26.0638	26.1158	20.874	21.5724	23.614	27.5437	27.4756	22.2185
245620_at	5.2543	5.93268	6.26144	5.10493	6.41456	5.05024	5.50975	4.5059
245621_at	149.805	138.596	235.023	177.314	196.858	164.3	152.644	180.839
245622_at	5.56851	7.28393	5.51997	4.92685	6.83962	5.81579	5.18808	6.22926
245623_s_at	4.92107	3.64417	4.40203	3.95972	4.08388	4.20662	4.09578	3.95434
245624_at	27.6362	21.0883	17.6079	18.9711	38.0626	23.3237	23.8964	10.9225
245625_at	168.047	157.839	169.088	164.034	157.842	165.338	124.381	142.765
245626_at	336.89	347.149	454.714	411.591	380.779	343.582	561.76	467.964
245627_at	10.9689	9.80202	90.3683	47.3994	14.1647	11.5039	92.6272	41.8251
245628_at	16.5626	16.2813	32.7571	8.77216	50.0688	43.8464	49.2004	18.7947
245629_at	1767.8	1593.83	531.988	530.964	1539.96	1664.51	1564.3	676.456
245630_at	9.56534	12.1982	9.69836	12.6656	12.6024	11.1397	11.4873	11.1189
245631_at	372.009	330.16	267.803	259.032	285.882	282.932	170.112	215.723
245632_at	90.5667	77.8009	72.8954	59.8272	89.1381	78.2391	96.6624	60.2522
245633_at	93.3289	91.5062	150.284	160.827	99.3102	108.248	80.3681	146
245634_at	6.31379	5.95318	6.00662	6.51801	5.9657	5.27212	6.25877	6.3336
245635_at	7.82827	8.61363	7.98089	8.23314	7.69821	8.07987	9.25388	8.87984
245636_at	4.81078	7.48028	6.10661	5.02609	5.78348	6.90502	6.40627	6.43896
245637_at	231.565	234.116	130.784	77.2822	273.536	196.383	370.853	146.651
245638_s_at	163.562	155.794	147.437	156.381	170.219	172.947	166.574	200.288
245639_at	926.93	841.289	262.641	319.215	626.039	676.133	797.901	377.439
245640_at	5.97352	6.67164	5.89493	5.133	5.98043	6.01705	5.21143	5.26592
245641_at	24.2709	20.3179	45.3903	48.4411	23.3356	20.747	38.1335	34.6796
245642_at	1037.87	1054.59	1331.83	1361.36	1130.25	1046.55	2113.23	1506.71
245643_at	6.5471	5.77825	6.67913	7.22815	7.36354	6.87819	6.60086	5.78494
245644_at	25.0221	27.4943	21.5286	15.6281	29.3185	23.3982	35.9091	27.281
245645_at	18.1887	14.3678	12.2106	10.4027	13.6261	13.7084	13.8414	11.5744
245646_x_at	5.23025	5.3944	5.53381	4.51873	5.89766	5.63314	5.3783	5.3578
245647_at	8.25129	10.2368	7.4482	11.1492	8.46178	9.90589	8.12967	8.21511
245648_at	7.96327	8.25062	7.60591	7.42676	8.74198	7.05614	7.53034	7.79624
245649_at	65.1762	57.5681	58.9862	49.3623	66.1511	61.3312	25.1194	52.1019
245650_at	26.3755	28.228	24.6522	23.407	39.6389	28.8241	32.4284	21.2202
245651_s_at	391.223	340.921	430.373	440.954	365.707	362.194	375.828	417.228
245652_at	5.77469	5.47908	4.85315	4.47002	5.57888	5.21485	5.35757	5.35757
245653_at	5.63348	5.98724	5.58854	6.95834	5.32402	5.39878	5.644	5.68897
245654_at	5.79221	6.10471	8.70889	7.78111	4.69104	5.58064	5.73117	6.2168
245655_at	3.06095	4.74541	4.02594	3.68785	4.35167	4.00507	3.72253	4.02986
245656_at	5.05877	6.62581	5.9034	7.35308	6.1228	5.65379	7.02641	5.45219
245657_at	60.1512	53.5599	21.3592	11.4107	46.3285	36.4655	34.5048	16.6189
245658_at	6.6287	8.40534	6.79936	9.03726	6.66537	7.86817	6.61768	14.1327
245659_at	43.4833	42.9552	74.7038	76.6335	46.6728	42.072	60.7482	118.817
245660_at	50.4186	59.1216	74.3465	74.4638	53.8616	54.931	33.7453	74.2847
245661_at	17.8092	24.0069	19.4773	24.4177	18.8605	26.073	25.827	23.7295
245662_at	23.162	19.5998	70.4887	63.876	17.5686	19.6646	55.0127	97.6398
245663_at	6.27568	6.57772	5.35108	5.33565	6.36976	5.91646	6.01705	5.65503
245664_at	4.48605	4.28297	3.82947	4.31164	4.66419	4.3069	4.31287	4.66564
245665_at	68.6762	68.4925	95.6684	104.669	70.5088	84.4369	116.998	100.88
245666_at	139.288	129.293	160.963	185.204	147.134	131.291	155.969	194.332
245667_at	192.871	174.799	224.637	178.962	217.516	191.168	231.475	240.576
245668_at	47.1623	23.3863	121.15	87.3455	27.1359	37.2101	420.688	450.218
245669_at	6.31615	7.07475	6.02162	8.53453	7.5943	7.03479	6.56149	7.45316
245670_at	72.124	64.1658	45.8015	57.7137	58.2962	59.875	54.4077	58.5964
245671_at	33.5242	45.4391	102.057	81.4986	74.1673	86.4846	117.126	112.091
245672_at	9.2369	9.47553	15.7262	20.2587	14.2055	21.0199	13.1077	15.7568
245673_at	8.68439	7.82965	7.27681	8.67346	8.06898	7.38353	8.10565	6.71533
245674_at	4.50185	4.72516	4.44996	4.30707	4.69239	5.02542	5.69713	4.7623
245675_at	5.13803	6.29301	6.80983	7.76464	8.39881	7.05614	7.17144	8.10196
245676_at	28.2566	31.791	18.0222	17.4292	34.0842	29.0632	21.1017	11.0833
245677_at	10.5848	13.8927	13.2232	13.9278	9.51976	10.7892	7.77412	10.5936
245678_at	54.653	54.0709	92.8401	89.4512	60.2642	50.73	81.4506	91.1012
245679_at	81.843	76.3174	75.9378	69.9731	67.083	65.5167	78.0262	57.0526
245680_at	23.1815	26.3266	22.0544	22.2649	27.3764	22.4254	19.0941	21.3654
245681_at	124.614	133.046	158.596	172.376	122.957	129.317	116.939	143.533
245682_at	102.576	90.0682	97.1512	110.801	92.0587	84.2762	117.102	94.6512
245683_at	35.8626	35.9481	34.7389	33.1049	36.6942	36.3833	31.4406	36.925
245684_at	240.801	205.405	359.427	453.85	246.287	252.739	351.324	380.978
245685_at	12.4176	12.3037	13.9587	12.7838	13.0644	12.4176	14.6274	13.446
245686_at	307.545	276.603	530.285	667.5	238.034	239.296	198.34	407.708
245687_at	86.5909	66.2993	117.035	92.4029	87.3876	92.7995	96.5387	101.571
245688_at	627.269	469.087	37.8172	26.2392	130.82	138.132	303.353	69.7223
245689_at	7.01086	6.73402	5.10819	6.67347	6.69149	5.73569	6.7192	5.98604
245690_at	41.5498	32.1166	23.8505	20.3118	43.577	28.8182	16.5443	20.5872
245691_at	100.664	91.6294	99.3486	88.2339	91.6887	84.6152	47.1806	86.004
245692_at	7.72081	6.96047	13.8215	11.9679	39.1541	7.81136	35.1038	25.6046
245693_at	251.535	224.616	446.579	550.887	287.599	278.035	389.039	467.99
245694_at	85.2214	90.6806	171.628	188.542	86.3896	89.1673	168.074	164.983
245695_at	53.9639	62.4979	56.7136	55.6908	57.4983	51.4789	68.8666	57.6762
245696_at	23.2567	22.4428	11.1908	14.0544	26.3086	27.5973	20.2197	15.2143
245697_at	12.9275	20.3531	23.0093	17.2421	22.9522	20.4145	28.8353	14.4613
245698_at	135.014	110.359	54.6887	36.8527	110.5	127.938	94.0886	36.5569
245699_at	16.4596	20.8147	27.94	23.0738	14.9388	20.5333	29.8353	33.7613
245700_at	10.4154	9.51346	13.0029	11.0765	11.3515	9.51346	10.8962	12.1635
245701_at	2082.61	1954.48	3380.73	2928.56	2659.23	2409	1326.95	2241.07
245702_at	35.0403	22.9248	44.3541	58.4559	26.4871	30.8464	22.0194	62.1762
245703_at	4.46877	5.87638	4.52545	5.08336	4.96297	5.00395	4.31965	4.65905
245704_at	67.3373	76.5942	73.4773	60.7862	77.4134	59.5198	47.1559	50.6491
245705_at	6.39502	6.7508	7.21426	10.2059	7.09126	6.75032	6.37435	7.0108
245706_at	24.3028	21.2726	20.9187	16.1564	23.4512	23.7205	21.6392	18.4177
245707_at	4.87176	6.98924	6.3358	6.44394	6.46552	5.91458	6.09106	6.59444
245708_at	13.8368	10.4523	13.4175	12.6895	16.322	15.1676	13.1797	13.3898
245709_at	57.6762	58.6563	32.788	30.9698	38.2643	42.6513	22.6308	29.3645
245710_at	13.2261	13.2074	21.5251	26.7548	19.4941	17.1405	23.5177	19.6591
245711_at	24.3631	27.6008	80.2432	108.943	31.8758	35.8424	89.3137	131.214
245712_at	102.188	91.6361	137.618	106.553	133.945	124.926	78.158	101.323
245713_at	5.0467	5.36173	4.71185	5.63728	4.96337	4.8664	6.43501	5.95678
245714_at	315.789	303.988	228.787	227.728	311.109	276.051	217.231	195.625
245715_s_at	1626.66	1372.83	1209.04	1023.43	1427.44	1435.96	1096.64	995.373
245716_at	79.0885	95.0637	111.525	128.987	94.1656	103.864	69.0493	94.0882
245717_at	17.2414	19.569	14.3806	16.2908	16.9101	17.1241	18.1579	14.5367
245718_at	51.0252	52.2313	56.167	74.6572	56.4387	55.7585	42.1178	58.6262
245719_at	6.55173	5.6852	6.77568	5.83397	6.20004	6.03054	6.38009	5.96737
245720_at	14.5196	11.8182	10.4517	12.0032	11.325	14.1212	11.0897	11.4473
245721_s_at	108.53	109.48	99.7292	134.865	113.776	107.637	69.7353	94.3135
245722_at	37.4247	36.1267	43.5442	31.394	36.0282	34.3695	26.7471	36.7976
245723_at	33.2543	32.9588	33.4773	35.7953	31.622	36.2488	42.3131	37.3886
245724_at	172.213	165.888	192.176	177.435	192.529	187.065	144.368	165.872
245725_at	56.0498	65.7283	58.3593	51.1672	62.3425	55.2133	33.9559	42.2226
245726_at	13.6968	11.2299	10.308	10.2704	12.0909	13.1533	11.5805	10.1277
245727_at	70.2507	67.0537	67.8387	70.2949	63.2512	61.7914	48.0887	65.4525
245728_at	7.17995	8.88426	9.97573	11.1259	10.6513	10.1895	12.9152	11.426
245729_at	690.611	634.45	405.386	395.58	536.868	540.956	470.047	423.832
245730_at	243.336	276.026	369.889	296.521	325.561	302.991	394.219	310.745
245731_at	198.689	182.705	490.507	464.56	186.716	225.805	553.119	602.895
245732_at	48.5118	48.7182	47.1166	61.1459	51.3348	51.8005	69.4095	54.0403
245733_at	65.6021	67.3984	91.8482	98.3387	66.3121	60.3227	99.9704	94.2727
245734_at	157.287	153.585	562.252	477.548	276.112	259.667	500.148	567.386
245735_at	4.7718	4.94514	5.46605	4.67913	4.35769	4.58606	4.87448	5.3198
245736_at	57.9909	44.5579	79.297	16.9371	53.6868	74.1259	85.8562	48.6715
245737_at	8.6529	7.04085	5.98264	6.5089	6.52967	7.06351	8.67112	6.34901
245738_at	4.55759	4.72516	11.5957	15.1006	4.79018	5.63382	5.78474	8.05584
245739_at	90.4609	115.67	18.7879	11.229	49.0736	56.1074	49.2846	23.8144
245740_at	57.5133	59.5214	90.9637	78.4637	73.5225	62.4801	54.2383	79.0248
245741_at	9.9258	9.87897	7.26436	7.91163	9.53283	8.47988	8.13038	8.13038
245742_at	106.906	97.2199	128.988	115.395	121.73	98.3362	143.001	120.504
245743_at	39.9848	41.4652	23.154	21.8877	42.3228	39.6879	32.369	20.6598
245744_at	263.658	276.725	355.944	406.598	310.056	431.378	283.523	315.373
245745_at	306.367	350.814	416.139	410.672	359.388	419.908	310.876	344.414
245746_at	172.594	180.352	138.102	109.681	161.403	136.11	151.699	84.1795
245747_at	171.489	195.885	125.901	93.4057	215.857	219.875	136.818	95.055
245748_at	70.6553	68.999	71.6521	58.919	72.8737	62.8642	105.998	84.0206
245749_at	6.66856	14.2638	25.222	20.6377	11.0046	9.49179	28.4605	19.2681
245750_at	651.612	650.587	297.396	279.275	457.904	462.426	397.918	243.973
245751_s_at	97.2019	105.061	149.614	162.781	115.588	118.697	133.388	159.636
245752_at	3.86842	3.91394	4.44996	5.69183	4.32263	4.61581	5.19602	4.31303
245753_at	3.69005	3.69841	3.39508	3.332	3.75801	3.8027	3.44755	3.5331
245754_at	4.16962	4.40683	4.62442	4.15103	4.27593	3.85152	4.50453	4.07924
245755_at	14.9306	14.4122	43.0388	69.7816	13.8906	13.3579	40.1016	48.1326
245756_at	50.9915	52.6511	105.008	90.1072	49.7201	41.7597	84.9818	80.133
245757_at	40.0499	166.56	16.7725	53.1498	15.784	52.4637	22.8651	19.8013
245758_at	25.1746	16.4857	23.3056	21.2054	22.6896	21.9464	21.6523	18.0243
245759_at	168.742	165.184	210.5	222.45	216.116	210.315	193.333	228.026
245760_s_at	69.5574	60.5863	132.614	147.468	64.665	74.3003	58.0387	126.134
245761_at	130.381	132.33	142.609	125.621	157.704	159.348	259.314	175.282
245762_at	13.7622	19.9429	11.9516	13.0639	16.5747	18.974	13.9059	12.2707
245763_at	91.7876	84.4104	75.9436	71.4826	76.3591	79.4854	54.3644	70.4801
245764_s_at	26.8122	25.5129	24.1138	26.3011	26.579	23.0053	19.5273	22.5589
245765_at	71.9606	70.1214	76.6137	76.1638	93.4595	108.961	56.5722	83.9044
245766_at	4.08466	4.44996	4.37763	4.63882	4.85449	4.73006	4.41358	4.85656
245767_at	6.81224	7.04526	5.70196	9.93987	6.64566	7.08094	6.78361	6.18358
245768_at	568.468	610.959	619.013	513.014	721.262	726.035	539.206	653.328
245769_at	25.8376	34.6278	47.1297	59.5999	36.4339	35.6441	53.0083	55.3901
245770_at	40.3742	31.6085	28.2621	26.0172	34.9666	25.2173	24.7725	32.7966
245771_at	109.522	136.693	296.741	308.948	164.522	172.112	274.806	477.843
245772_at	56.5818	55.702	59.0242	57.1814	53.9443	61.0286	71.9291	62.6597
245773_at	66.5537	65.8866	66.6263	63.3498	74.9607	67.2262	65.9033	55.7456
245774_at	65.2653	68.6967	72.922	58.253	69.0262	77.2874	65.6913	64.901
245775_at	49.3081	45.8388	86.0966	66.1512	37.0902	39.5809	42.9259	59.9821
245776_at	226.226	249.464	521.626	740.037	392.026	360.583	543.382	534.983
245777_at	49.1702	79.5502	51.2747	76.7377	43.4136	53.5045	81.8191	82.6811
245778_at	269.369	294.437	254.491	272.088	338.071	318.09	384.542	266.537
245779_at	5.20754	4.48283	5.10666	4.86238	5.7674	5.41322	4.81568	4.71086
245780_at	293.485	298.699	276.066	318.887	300.722	339.018	335.552	218.071
245781_at	122.072	142.604	195.254	228.076	146.726	136.494	230.847	238.642
245782_at	11.932	9.94852	7.87775	9.79618	8.64115	8.16737	8.84106	7.04334
245783_s_at	98.9255	115.287	53.5055	51.9482	158.921	142.302	100.116	67.8573
245784_at	29.7504	19.8079	21.8009	24.729	18.4734	24.5238	30.2298	19.7378
245785_at	7.54849	7.53571	6.9554	9.79215	7.9754	7.53808	8.38332	7.49554
245786_at	73.9042	79.8387	88.7137	111.924	83.9402	77.6846	80.9284	91.8137
245787_at	120.446	116.323	162.609	185.742	119.764	121.846	146.456	147.096
245788_at	35.5231	43.8167	76.5035	70.9341	34.4957	42.0562	73.9266	69.4387
245789_at	27.0558	27.5856	13.1874	9.46938	23.1314	22.5641	17.0625	16.9486
245790_at	492.121	486.614	336.551	304.495	440.261	599.789	200.739	292.452
245791_at	523.185	494.702	537.851	576.666	460.276	429.427	819.83	539.185
245792_at	148.184	170.383	163.732	154.823	167.968	152.105	209.718	132.522
245793_at	851.235	972.085	1362.14	1246.34	1222.56	1398.02	1024.57	1178.7
245794_at	47.9762	54.5847	51.6666	58.8522	37.3419	52.4074	48.2436	61.8333
245795_at	429.255	454.736	671.351	592.286	569.388	569.094	476.564	561.347
245796_at	245.026	218.931	423.95	441.387	257.562	213.867	197.603	411.334
245797_at	192.585	200.172	133.979	172.994	179.931	186.299	177.74	143.681
245798_at	4.84602	6.32476	5.54445	6.35547	5.65558	6.44871	5.42211	5.41744
245799_at	5.02261	5.34836	5.22263	5.3359	5.79498	5.87759	4.72173	5.29358
245800_at	77.4357	66.9641	41.2131	19.8783	60.4144	65.2715	81.1063	30.7523
245801_at	4.33209	5.50052	4.84478	4.40979	4.21145	4.35867	4.6092	4.21184
245802_at	7.66133	7.49196	5.56296	6.01242	6.43398	8.64025	7.38577	8.00942
245803_at	1162.95	1099.18	2298.1	2487.11	1393.35	1265.04	1606.86	2649.3
245804_at	6.87117	7.02277	7.12291	6.08536	8.40144	7.2316	6.65891	6.27865
245805_at	3.68473	3.60955	3.43875	3.57293	3.53708	3.4038	3.33005	3.80797
245806_at	1651.92	1858.01	1692.63	1809.67	1950.79	2132.73	1742.87	1843.67
245807_at	20.3252	18.6461	19.7812	23.1274	22.3659	21.8392	22.2521	24.5485
245808_at	30.1139	28.2387	24.3002	28.7635	26.7027	28.7897	28.0515	25.8098
245809_at	168.376	152.888	108.815	74.6275	162.336	153.713	125.856	103.753
245810_at	62.0887	69.287	60.3655	57.7137	61.1012	63.6969	43.1577	63.2821
245811_at	4.75136	4.93724	3.85833	4.71587	4.42572	5.21799	4.6936	4.61405
245812_at	4.03911	4.80641	4.03481	4.26467	4.26467	4.49444	4.2115	4.05183
245813_at	5.76531	5.6485	6.00607	6.01705	6.01705	7.19074	6.45552	7.18934
245814_at	19.5835	22.1324	10.4244	8.56727	10.5574	12.8599	12.3664	8.89072
245815_at	64.2949	62.5137	75.9012	71.2346	60.9917	75.8809	69.148	72.3394
245816_at	77.7594	95.0637	27.4319	20.2135	128.8	131.044	40.2139	17.0199
245817_at	187.632	191.201	198.941	243.465	202.942	217.359	232.401	204.23
245818_at	135.337	135.064	48.6443	37.0612	99.6598	82.2568	120.023	45.3713
245819_at	9.90942	9.32801	8.99638	9.5826	8.69513	9.23531	8.77611	9.98923
245820_at	12.7467	14.6991	14.6883	21.8877	13.3134	12.2809	14.1642	15.6828
245821_at	101.433	84.6064	79.2158	100.014	77.8647	83.2748	87.5492	82.2344
245822_at	370.426	263.089	303.806	270.939	296.822	266.887	256.771	237.401
245823_at	7.46142	7.44876	7.27725	7.46668	6.82785	7.6177	6.71581	7.84977
245824_at	9.15299	10.062	9.95405	14.9951	11.3604	10.2576	11.0168	12.8907
245825_at	104.61	93.141	189.699	181.653	125.172	100.052	134.028	151.196
245826_at	5.8709	7.96256	7.46289	11.4661	7.75278	6.9861	7.02644	8.20198
245827_at	6.67184	6.44765	7.30604	7.31031	7.55233	7.39737	6.7197	7.68684
245828_at	110.459	107.964	26.6614	26.9759	59.6987	75.2173	36.967	28.7921
245829_at	4.96528	4.63088	4.57539	4.40747	4.37126	4.78515	4.41275	4.40113
245830_at	55.1393	48.2628	72.09	74.4462	57.7209	48.2784	83.3762	58.1292
245831_at	61.4664	58.6381	59.6721	56.0506	59.4793	56.1192	66.128	63.9068
245832_at	394.377	348.789	315.694	324.247	336.572	359.651	232.401	299.688
245833_at	9.65871	10.5752	7.65581	10.7125	8.09004	9.73487	11.5659	8.02801
245834_at	4.66625	6.66095	5.78487	6.42591	6.23492	5.57768	5.75697	5.59505
245835_at	5.06504	4.7854	4.25032	4.84269	4.38953	5.66057	5.35757	4.68591
245836_at	3.59797	3.84058	3.8565	3.74793	3.9111	3.67833	3.93552	3.84058
245837_at	4.52067	4.75944	4.67689	4.34856	4.48176	5.10331	4.73958	4.87236
245838_at	5.50619	5.767	6.35823	6.99352	6.32508	6.06925	7.30391	6.15288
245839_at	7.5478	7.69956	8.61591	8.97582	10.3106	6.36152	9.15168	7.16804
245840_at	36.9805	36.6492	139.409	211.025	33.886	29.1502	78.4119	193.465
245841_s_at	4390.37	3912.03	2360.3	2021.82	3352.52	3563.5	3168.25	2220.19
245842_at	5.17163	5.23557	4.84039	5.94052	4.85498	9.2951	7.12236	32.3346
245843_at	142.21	143.596	135.648	121.152	162.936	157.314	159.682	128.339
245844_at	68.0905	53.8478	49.3585	46.3207	55.4001	59.4732	30.7079	53.1252
245845_at	123.564	143.578	113.372	91.581	129.626	126.699	51.1932	97.8085
245846_at	42.32	38.9576	78.1714	63.901	40.3061	44.3083	35.8498	49.0623
245847_at	8.62929	8.1746	9.30302	11.177	9.93687	10.9303	9.61674	10.2575
245848_at	56.4153	44.9812	43.2278	36.2322	47.178	51.2678	36.9461	41.8011
245849_at	92.723	77.2368	27.3132	24.2495	57.1927	62.1958	35.863	27.2218
245850_at	4.69402	7.19715	7.01003	6.9003	6.09914	6.72878	7.0341	6.33448
245851_at	36.1389	32.5906	42.8479	34.7071	39.3705	33.7659	27.4168	32.9845
245852_at	1897.11	1934.29	1275.79	1121.62	1853.03	2135.85	1027.13	1294.52
245853_at	76.051	74.2012	122.696	129.814	87.7573	89.9012	94.4167	107.657
245854_at	270.567	288.593	154.192	224.183	235.932	322.477	192.062	216.603
245855_at	43.1396	54.4245	71.1815	87.0487	64.6331	61.0971	47.1033	64.1656
245856_at	7.04581	7.67099	8.57512	8.78394	8.75204	9.30819	8.38332	7.37645
245857_at	5.54209	5.97486	6.1968	7.28102	7.21403	7.06917	6.05516	7.17148
245858_at	4.5814	6.02774	5.00812	4.55736	6.35007	4.94145	6.0672	5.87565
245859_at	59.7313	48.9611	18.9187	9.38018	45.1498	41.1651	29.182	19.1383
245860_at	13.7708	19.4822	16.5413	16.2264	14.9352	15.8702	14.7488	18.5853
245861_at	56.9378	49.4488	29.3778	18.7836	53.1065	48.9214	59.1208	31.4853
245862_at	108.922	97.1185	169.774	154.671	99.3359	115.553	120.222	148.542
245863_s_at	25.5576	18.154	29.1855	23.9531	24.7705	23.7034	17.2553	28.0868
245864_at	42.0913	42.1699	40.991	46.1293	36.5783	39.1637	48.0643	32.2132
245865_at	8.49531	9.28035	10.8464	9.93987	9.47214	10.9543	9.85195	9.32533
245866_s_at	51.8388	75.7351	80.5031	114.753	55.0804	88.8091	86.8981	114.523
245867_at	485.284	503.686	394.659	365.387	501.589	552.251	232.27	303.991
245868_at	307.198	237.789	469.347	395.536	303.302	264.951	460.087	525.822
245869_at	13.3177	17.0476	9.20864	8.84881	11.2644	13.8554	9.20144	9.4287
245870_at	61.0751	59.2096	58.5418	75.067	57.8993	59.2925	87.1064	77.1668
245871_at	11.3425	9.04685	8.62359	8.75899	6.74335	7.66373	11.7695	7.7825
245872_at	24.5836	25.375	27.846	30.1407	24.8621	22.7632	32.7054	28.9338
245873_at	16.4852	16.5259	25.675	22.8385	12.6713	15.1484	18.197	20.9091
245874_at	5.09924	4.28103	4.33916	4.8402	4.91101	5.00458	3.68758	4.58405
245875_at	4.76847	4.71277	4.17533	4.60962	5.41229	4.56822	4.73867	5.17949
245876_at	102.865	119.282	75.1088	69.9169	127.07	146.902	70.5262	73.1552
245877_at	272.35	329.473	301.147	305.288	336.125	413.151	277.622	247.13
245878_at	48.469	54.0512	37.3526	33.7771	52.363	49.0816	32.5002	36.8418
245879_at	16.9201	16.452	19.6854	21.8877	15.5486	12.0835	16.2738	19.9042
245880_at	4.61032	4.63123	4.92995	4.44764	4.86956	4.63558	4.87335	4.11155
245881_at	145.946	147.266	95.9137	103.434	127.548	103.875	105.839	85.6739
245882_at	8.5592	11.3089	13.2612	12.743	13.8304	13.328	14.7085	11.3168
245883_at	6.34996	6.62206	5.66751	6.24841	6.07133	6.51137	6.78658	7.17878
245884_at	99.6032	81.1462	31.7629	34.2441	74.8832	91.9801	47.5998	46.4997
245885_at	98.0387	73.9104	125.724	118.481	97.728	137.939	105.312	175.649
245886_at	288.941	297.779	98.3251	99.7556	207.679	242.619	215.001	109.407
245887_at	136.941	155.306	157.975	155.662	144.927	146.822	140.472	165.542
245888_at	40.0942	33.3056	51.3387	58.131	51.82	44.4638	49.2617	41.8087
245889_at	9.82148	9.41988	8.57526	7.71206	11.3825	9.52526	9.61775	8.30699
245890_at	5.6366	5.72717	5.03621	4.95025	5.08046	5.57907	4.0748	4.98607
245891_at	280.516	218.036	275.295	207.28	129.143	105.076	116.589	137.144
245892_at	9.64957	10.9648	9.95941	13.2398	11.4505	11.2491	10.771	12.2879
245893_at	102.819	93.7137	70.1416	84.4989	65.8631	87.1601	139.761	100.1
245894_at	174.621	190.768	239.336	235.392	192.525	190.285	245.676	265.372
245895_at	139.701	133.299	140.064	153.651	146.485	146.251	101.245	131.207
245896_at	101.361	78.7512	70.8257	81.7026	78.3137	82.9176	76.5992	51.8193
245897_at	6.97406	5.91688	9.14045	8.83224	6.35169	7.4019	8.18055	8.035
245898_at	42.5888	46.2552	29.1147	35.2109	44.5135	38.0432	32.361	29.2812
245899_at	52.7549	42.6303	68.0588	88.9707	43.8288	35.9017	54.6652	56.1232
245900_at	78.5101	67.4887	73.5231	60.721	80.4131	63.6524	50.5941	63.4583
245901_at	123.041	115.115	259.134	268.531	146.893	139.316	198.243	300.487
245902_at	15.8863	16.3153	14.8537	17.8984	16.3247	17.175	14.8417	13.5404
245903_at	9.50723	7.87013	7.85546	10.3206	7.60934	7.39523	6.531	7.79305
245904_at	27.1943	20.9735	60.734	49.8177	25.4481	20.6353	36.9676	41.5782
245905_at	145.274	163.23	171.901	153.286	154.827	150.376	140.082	199.839
245906_at	362.748	467.372	347.671	395.738	269.954	264.774	686.177	451.234
245907_at	4.6987	4.01208	4.8354	4.59196	4.53828	5.12841	4.80939	4.83545
245908_at	6.39255	7.20444	7.06526	8.22681	7.12563	6.38381	6.40691	7.34744
245909_at	68.0471	70.9385	52.5859	47.0602	57.2868	59.2437	51.1677	45.1436
245910_at	259.301	226.342	244.274	203.501	243.229	214.697	116.155	218.63
245911_at	366.263	276.722	302.299	273.124	272.645	252.739	237.273	269.228
245912_at	65.2416	51.7549	48.0454	39.3178	48.971	38.1521	36.4712	27.7405
245913_at	387.445	394.654	824.406	813.024	515.365	478.93	637.553	1013.63
245914_at	133.21	129.429	82.6823	66.9622	117.258	123.407	76.1127	56.142
245915_s_at	1208.73	1097.89	450.55	363.591	895.99	834.553	538.251	449.804
245916_at	5.8282	6.84885	4.39031	5.99859	5.7072	4.54539	5.22997	5.58469
245917_at	124.614	127.807	98.8641	115.989	110.61	114.455	99.9602	92.6469
245918_at	4.30018	5.91619	5.46513	5.64474	4.67781	5.56825	5.94944	4.88559
245919_at	4.98882	5.33308	4.16265	4.67262	5.18906	4.70387	4.59156	4.30053
245920_at	6.45572	6.13505	5.98661	6.95456	7.21748	6.26594	7.39615	6.3392
245921_at	10.6819	11.9714	9.32154	11.1665	8.96784	10.5925	12.4486	11.9819
245922_at	3.76165	3.69805	3.40816	4.09347	4.0518	3.449	3.879	3.80021
245923_at	5.47771	6.44883	5.22408	6.01705	5.66057	5.42408	5.95038	4.78407
245924_at	881.424	941.787	723.67	922.654	1061.73	1106.34	922.558	756.637
245925_at	554.251	508.42	283.272	412.319	468.76	467.526	447.174	517.476
245926_at	50.1512	31.2545	56.115	45.578	38.8939	32.6483	21.4077	40.3492
245927_at	41.7107	51.4987	32.0149	28.912	39.9262	37.2941	37.6885	38.2839
245928_s_at	317.033	242.274	554.972	40.2098	1572.78	1221.84	1696.79	594.246
245929_at	55.8448	53.3166	23.2231	19.1926	49.5795	55.7068	41.5672	28.4431
245930_at	261.957	263.51	119.08	105.068	219.451	200.009	212.289	105.699
245931_at	5.11895	5.91392	5.20701	5.21885	4.70489	6.18312	5.06442	5.5616
245932_at	18.5343	12.9848	81.1428	81.7116	20.2392	17.0003	29.631	52.1795
245933_at	53.4294	50.4012	51.9099	62.3041	64.4037	60.5292	52.9902	62.1549
245934_at	264.892	216.694	327.658	351.012	255.644	187.662	218.872	251.802
245935_at	14.8479	16.2548	22.0926	21.179	15.9408	17.0743	15.8948	19.4993
245936_at	275.832	300.794	441.042	493.051	383.219	365.617	258.886	333.589
245937_at	357.373	322.41	167.542	182.106	279.189	287.051	174.634	139.714
245938_at	128.394	123.712	139.392	167.188	112.282	116.463	118.117	109.934
245939_at	2738.28	2766.4	2504.84	2520.51	2746.45	2989.32	2401.38	2484.71
245940_at	172.942	167.089	186.573	218.414	179.486	167.009	240.041	199.896
245941_at	246.108	200.229	129.521	123.561	187.501	221.834	106.877	114.054
245942_at	7.44783	6.72028	11.634	14.0544	9.634	7.90622	8.38124	8.92268
245943_at	100.176	107.439	160.065	135.01	113.505	104.224	109.801	117.419
245944_at	8.57128	8.26013	8.77855	7.45032	6.71362	8.89909	9.83253	8.30206
245945_at	5.17813	4.98511	4.73456	5.44964	5.19199	5.36483	4.74361	5.35487
245946_at	28.4869	36.358	44.2574	44.0379	44.1323	43.6009	35.1038	55.5423
245947_at	151.667	126.82	75.5219	65.9459	148.309	126.966	131.44	100.608
245948_at	247.553	244.779	523.968	514.112	303.796	344.159	378.511	445.27
245949_at	3214.78	2840.35	1358.71	1414.5	2528.17	2441.12	2909.3	1578.78
245950_at	71.015	72.9305	43.9221	46.2137	67.7419	74.1012	62.8102	45.2304
245951_at	187.482	170.173	294.891	293.482	178.309	183.306	177.401	240.417
245952_at	874.166	845.802	612.91	534.117	787.403	857.914	415.711	415.434
245953_at	9.63342	11.9479	9.63203	11.5996	10.3653	12.5659	11.3675	11.3634
245954_at	21.8799	22.1324	22.5138	22.6173	23.501	28.2762	21.3634	21.7768
245955_at	3.62163	4.19462	4.20136	4.07803	4.25777	3.85152	4.19282	3.92568
245956_s_at	1276.21	1082.16	2219.15	2563.43	1001.73	822.675	475.383	2114.66
245957_at	428.059	460.251	949.299	982.037	690.874	570.585	762.561	932.916
245958_at	7.9368	6.16205	5.90656	8.60362	7.47586	7.21196	6.9937	7.62335
245959_at	4.55078	3.98733	5.05925	5.27842	4.50689	4.42195	4.25579	5.1404
245960_at	44.0678	39.2768	46.6086	45.3817	34.6348	36.9077	38.6567	43.5099
245961_at	22.815	20.7464	22.1574	26.784	22.9977	25.7562	25.0151	20.4465
245962_at	8.52859	10.1607	6.67347	8.41574	8.78172	11.0957	11.0063	9.22331
245963_at	4.32819	4.72516	4.89452	5.03383	4.18186	4.75634	4.76559	4.34672
245964_at	11.2277	13.9361	11.8227	13.374	14.9332	15.1063	13.5032	12.761
245965_at	83.764	91.4457	38.3146	44.1952	114.958	97.4476	36.9203	37.3399
245966_at	6.01705	8.27134	8.96814	8.99857	8.78378	8.48333	8.69185	9.27945
245967_at	7.48875	8.64309	8.4533	8.77635	7.73311	8.11452	9.65576	8.65531
245968_at	15.0845	15.4383	14.9118	21.5275	17.8099	17.5908	16.6129	17.5632
245969_at	68.9281	53.9338	49.491	73.4322	55.5474	59.0866	62.916	54.7162
245970_at	7.22083	7.80957	6.77718	7.65936	6.56659	8.69353	8.57997	8.39248
245971_at	135.74	108.852	208.786	172.533	124.592	109.786	93.9893	141.907
245972_at	45.8369	43.393	46.6922	50.3304	38.4025	40.7104	30.6804	39.9026
245973_at	3.56148	3.49854	3.36861	3.33408	3.54816	3.53208	3.64482	3.61181
245974_at	21.278	24.3619	18.9552	20.5274	19.9065	19.7146	18.0562	23.1629
245975_at	186.266	183.947	172.32	195.34	209.494	169.123	229.393	189.813
245976_at	8.23601	7.03412	40.633	52.4655	9.38423	7.18949	23.2259	56.6639
245977_at	161.051	190.205	155.982	189.167	163.948	150.887	137.191	155.155
245978_at	5.23865	4.88541	4.94711	5.52253	5.6958	5.17622	4.42238	5.84305
245979_at	4.87771	4.59032	4.79044	5.70898	5.49206	5.17227	5.95448	5.02868
245980_at	355.65	285.698	68.6766	51.6297	287.401	243.056	274.015	92.7388
245981_at	247.689	218.896	112.051	155.178	205.984	196.204	190.013	133.119
245982_at	23.162	31.3371	18.7082	20.5551	26.0306	21.8195	43.9786	16.8536
245983_at	122.672	114.937	119.885	94.7387	133.981	124.926	126.809	132.964
245984_at	300.78	297.118	176.02	166.227	312.839	275.574	256.458	173.67
245985_at	1218.68	1108.44	741.144	698.456	1376.05	1319.01	837.961	754.44
245986_at	141.744	155.588	190.561	195.674	97.2256	101.756	57.1702	148.079
245987_at	468.006	422.052	970.661	861.023	567.652	541.627	593.593	950.694
245988_at	47.3673	70.717	67.4631	73.081	55.2734	59.9866	37.3202	73.5035
245989_s_at	158.084	184.858	265.795	253.209	183.501	183.714	235.45	261.561
245990_at	12.6589	13.2623	11.4788	14.0544	13.1724	13.2472	12.999	14.2492
245991_at	180.083	171.52	226.454	207.57	194.4	167.506	197.818	215.504
245992_at	4.40524	5.61211	5.11152	5.3315	5.9872	5.00077	5.28148	5.71993
245993_at	470.795	561.882	731.137	549.106	581.42	587.218	727.357	500.003
245994_at	10.1057	11.0869	9.17883	9.96184	10.0707	10.6613	8.69233	10.6305
245995_at	7.52276	9.21877	7.99654	8.39111	7.01949	6.97674	7.23673	8.79034
245996_at	5.42139	6.58417	5.96516	7.10656	6.62094	5.40583	6.19213	5.68473
245997_at	8.94444	7.56653	9.86718	11.0976	9.39889	9.62242	8.92978	9.70888
245998_at	79.275	67.6057	355.06	388.276	76.8891	96.3387	140.297	276.914
245999_at	625.892	606.443	715.058	695.86	721.385	725.003	983.682	822.559
246000_at	30.7686	39.2652	20.578	18.6512	27.7396	32.3674	35.2174	23.007
246001_at	11.4765	21.1307	22.8385	19.2054	23.6809	32.0151	18.437	19.6384
246002_at	175.938	123.289	21.7549	13.2586	72.3903	112.61	164.612	70.5503
246003_at	3778.24	3782.24	1867.9	1850.82	3592.88	3721.68	2660.46	1863.36
246004_at	3163.22	2789.35	595.362	134.353	2592.38	2139.81	2137.72	813.305
246005_at	122.66	131.34	80.3137	69.365	107.6	129.509	82.1567	73.0101
246006_at	765.177	827.286	960.672	1038.55	931.279	816.308	1021.31	962.958
246007_at	430.836	511.494	729.343	705.994	499.505	684.824	921.504	829.977
246008_at	141.142	173.929	125.989	131.172	163.6	161.721	190.281	132.358
246009_at	74.5894	76.8871	126.764	153.663	81.551	77.1001	121.736	132.82
246010_at	19.1255	14.327	19.2748	23.0192	18.0585	15.3187	17.1986	16.2903
246011_at	258.847	323.52	193.456	124.753	282.006	312.219	304.986	145.333
246012_at	28.6969	36.2522	86.2717	75.4898	34.843	40.0119	53.5123	71.7691
246013_at	4.09161	4.42153	3.88609	4.4733	4.31938	4.44649	3.92297	4.42173
246014_at	5.53984	5.10269	6.37322	5.94974	5.21286	5.19847	5.52832	5.58231
246015_at	81.5069	79.3626	81.0511	78.8281	85.1762	85.1762	112.595	87.0643
246016_at	5.53675	5.80175	5.58805	6.12556	5.44581	5.14387	6.22169	5.10239
246017_at	97.0546	104.839	121.252	117.851	118.25	118.948	132.734	104.499
246018_at	87.846	102.743	336.464	526.97	59.0674	71.0451	231.153	438.043
246019_at	293.324	304.119	135.347	111.645	278.362	301.253	161.316	110.935
246020_at	92.771	88.613	111.718	107.75	92.6443	82.0866	113.154	118.299
246021_at	172.574	182.421	113.692	84.1262	192.99	172.875	114.433	70.6461
246022_at	6.93029	8.83534	6.38624	7.69429	8.10071	9.74312	7.51623	7.93513
246023_at	6.63699	6.82756	7.32256	7.7539	6.58213	7.93314	7.79648	7.56544
246024_at	5.99074	7.38201	6.60841	6.61238	7.53682	6.21229	8.5252	7.7308
246025_at	7.59016	8.08626	6.59722	6.9861	6.93586	8.37493	5.47925	7.76984
246026_at	157.391	152.218	188.468	193.394	160.815	166.179	218.893	190.893
246027_at	144.774	129.642	136.426	132.71	136.517	141.839	90.7317	103
246028_at	354.651	276.448	372.801	483.863	290.55	285.883	513.801	756.91
246029_at	1264.57	1195.53	2846.09	3024.31	1532.08	1294	2302.8	2855.14
246030_at	61.2762	57.5126	43.1443	34.1982	66.4776	52.7329	40.8881	29.2024
246031_at	117.94	86.5155	74.9699	72.1033	77.7306	77.7284	62.914	65.4442
246032_s_at	6.24916	8.06492	6.76146	7.31444	7.83961	7.49405	7.42194	7.87523
246033_at	959.987	888.968	545.145	536.822	847.45	1023.43	670.453	511.522
246034_at	76.2615	56.6512	56.1419	63.5792	61.1183	79.7762	83.9286	117.901
246035_at	952.989	869.505	1053.37	1145.82	835.915	771.982	839.402	856.589
246036_at	181.173	187.224	129.189	115.79	205.531	216.026	142.624	137.718
246037_at	34.8583	26.9371	37.6647	42.2813	25.6468	29.0843	23.1985	33.5289
246038_s_at	29.8422	25.959	33.229	29.3444	30.375	29.9108	31.0141	26.1636
246039_at	132.875	119.336	131.381	139.803	124.868	121.759	151.779	157.328
246040_at	778.751	722.64	754.291	765.938	939.942	840.443	867.306	713.512
246041_at	489.419	440.978	249.721	202.917	422.031	434.651	338.056	234.664
246042_at	528.77	478.056	574.901	694.965	361.925	455.099	539.318	599.262
246043_at	78.6124	73.115	69.0262	59.9297	70.0306	68.2898	81.4508	61.2762
246044_at	104.776	99.302	127.972	119.462	92.1262	84.5639	88.6512	92.9184
246045_at	78.9947	76.1852	90.8333	87.3012	97.9387	77.9436	107.801	102.966
246046_at	8.43272	8.75376	6.73648	7.90806	8.12514	7.9468	8.19881	8.86254
246047_at	7.91441	7.78422	8.96238	9.01396	8.08482	8.34229	7.65115	8.41805
246048_at	4.86121	4.67043	4.67569	5.25197	4.64903	4.50524	4.70759	5.30322
246049_at	9.38779	10.1734	9.6312	13.6588	10.3336	9.37551	8.56456	8.51699
246050_s_at	247.138	198.051	238.44	248.158	219.594	216.298	215.756	215.408
246051_at	1062.83	928.57	952.902	1176.61	974.564	948.498	765.156	1013.38
246052_at	15.6999	17.5275	16.8152	15.0253	14.6158	12.7211	16.8269	16.1154
246053_at	76.6055	76.1486	48.6591	45.2055	77.4024	67.0524	86.5943	52.1214
246054_at	17.1102	14.8656	13.1236	14.3152	19.5486	18.1032	17.1439	14.9135
246055_at	143.062	111.297	362.034	423.108	132.489	122.922	307.818	327.56
246056_at	107.85	93.2884	74.1617	74.46	99.5715	97.7997	72.6061	79.634
246057_at	195.437	187.339	109.046	89.2177	136.562	160.215	202.166	131.864
246058_at	98.0387	108.318	94.6012	111.34	114.309	94.6922	73.2857	82.659
246059_at	53.6408	48.1697	60.7098	53.0648	57.2046	55.4142	33.3265	51.1653
246060_at	202.755	191.951	109.24	134.758	185.417	194.175	136.096	142.222
246061_at	64.7206	58.0727	56.8279	65.8887	64.9991	49.9963	45.9637	52.4331
246062_at	178.325	165.619	190.187	193.839	165.683	154.408	195.936	192.926
246063_at	37.9424	42.8763	11.3529	9.32395	18.1252	13.0765	52.0855	15.6113
246064_at	231.307	239.916	248.217	263.053	235.018	231.843	177.759	214.689
246065_at	8.41336	8.61197	7.81399	9.09276	9.20075	8.88584	8.5259	8.49953
246066_at	36.0531	32.9911	45.8512	45.5437	42.6516	31.713	26.8579	44.7552
246067_at	10.2188	9.92327	7.80372	11.1306	10.4777	13.747	11.4069	11.5505
246068_at	6765.28	6515.1	3448.78	2642.99	5391.43	5577.23	5791.12	3721.4
246069_at	103.025	111.168	116.913	124.796	102.245	118.465	80.9235	76.8653
246070_at	1138.99	1111.71	448.939	531.805	827.114	894.298	779.183	481.514
246071_at	29.7936	33.5477	73.6865	45.0641	67.749	67.6887	63.4791	56.6762
246072_at	10.0817	8.56987	9.19295	8.56539	9.23002	13.1644	13.487	41.6457
246073_at	389.507	377.303	283.821	324.342	357.328	355.482	403.935	253.9
246074_at	125.825	131.013	69.1136	73.986	119.164	128.977	118.301	73.8843
246075_at	19.1644	18.0325	20.2715	18.6569	24.0675	19.7226	20.6859	19.9716
246076_at	119.703	185.113	302.053	254.503	159.262	206.638	96.4985	245.725
246077_at	8.33905	8.36576	7.93314	8.86585	7.39637	7.68974	7.84408	8.47537
246078_s_at	7.25026	6.05277	6.21543	6.35462	6.26991	7.10208	6.86637	7.69537
246079_at	18.6737	22.2429	13.4479	11.6943	17.1024	23.7984	16.6028	14.71
246080_at	6.95318	7.83684	7.38931	9.3672	7.72162	7.05614	8.90114	7.86925
246081_s_at	90.9563	71.5353	79.4425	85.1878	77.6637	75.6387	44.7089	66.0575
246082_at	13.1534	15.9353	20.7314	25.8576	22.0159	18.0506	18.621	24.8846
246083_at	27.0854	27.4957	16.8547	13.8281	20.9988	19.4124	29.6288	18.8294
246084_at	5.82621	5.82574	6.19687	5.51832	6.0891	6.51368	6.59444	6.37437
246085_at	16.9304	12.682	8.8391	8.85767	14.2384	15.3204	9.72557	9.59593
246086_at	9.33936	12.7512	8.84966	16.3171	10.1699	10.3093	11.4513	9.91992
246087_at	52.1299	47.5023	57.3554	63.7137	51.3982	57.7127	59.7116	56.8145
246088_at	131.776	117.589	54.1576	55.6316	93.5409	84.8498	75.6992	58.6461
246089_at	390.658	461.385	441.265	515.195	428.949	468.201	537.784	460.891
246090_at	190.35	173.665	243.447	219.598	146.29	161.238	293.924	262.069
246091_at	51.2771	55.1867	37.6647	40.4625	63.4512	53.2387	45.929	36.9671
246092_at	1114.12	1129.56	992.284	1153.63	1115.36	982.675	1416.49	1104.93
246093_at	5.70196	5.16951	4.86844	4.624	4.83725	4.8675	4.7608	4.24233
246094_at	47.7728	38.6908	16.4252	24.9224	36.0282	31.8211	28.1238	17.3581
246095_at	70.713	56.2136	55.0536	48.8668	47.5777	65.3639	20.4765	49.4643
246096_at	6.65616	6.55232	6.9407	6.74958	6.3642	6.6609	5.72576	6.68303
246097_at	142.299	166.617	95.0103	83.6771	173.329	161.25	105.828	85.325
246098_at	24.3126	23.1	49.086	63.0499	19.9553	21.1689	24.5037	44.5426
246099_at	330.351	380.255	2213	3733.22	291.869	334.784	1133.72	2767.94
246100_at	4.61873	4.6829	4.65647	4.90897	4.82235	5.24934	4.55402	4.33941
246101_at	20.4374	19.9023	16.5669	26.1353	23.0869	17.1755	15.4284	15.8726
246102_at	4.83198	5.05273	4.4357	5.13888	5.44389	5.28933	4.70497	4.65129
246103_at	96.0316	75.6134	10.3433	9.22079	25.03	76.1475	103.718	31.1671
246104_at	14.3181	20.8345	15.5336	14.8623	12.7492	13.3495	20.9519	14.6581
246105_at	4.19204	5.44462	4.57776	5.19877	4.91344	4.59681	4.39356	4.98925
246106_at	6.22106	5.89978	4.7664	6.34294	6.39358	5.58819	5.91346	5.00955
246107_at	5.96364	5.75316	6.67347	6.59784	5.41381	4.72313	6.60453	7.64401
246108_at	34.8652	36.6265	18.493	21.3238	62.4172	59.4022	25.3244	28.196
246109_at	95.0823	91.0853	116.855	142.939	112.29	100.627	163.029	129.021
246110_at	421.045	452.898	486.111	482.951	480.246	566.942	395.417	372.439
246111_at	75.2434	60.7387	68.1558	62.0162	57.9615	65.8843	49.6763	66.1137
246112_at	68.3998	52.8387	49.2051	41.8143	51.3207	49.9378	32.8085	40.0248
246113_at	8.34325	8.55985	8.75909	8.24591	9.38755	8.59516	8.30811	8.21712
246114_at	815.712	947.768	692.232	1558.18	597.149	642.521	979.337	2033.91
246115_at	78.1406	83.2687	91.537	73.9639	87.2769	84.9635	41.9407	75.4414
246116_at	4.83198	5.22852	4.69845	6.66008	5.52885	5.12841	5.86444	5.66097
246117_at	53.6982	53.0275	58.4744	59.0318	46.0753	41.1242	41.9522	50.3475
246118_at	4.33896	4.74792	4.52698	4.40747	4.52216	4.24473	4.92058	4.5073
246119_at	307.684	302.349	479.905	467.37	377.405	301.674	362.675	432.236
246120_at	54.572	45.2384	51.9063	69.028	49.2368	48.9387	38.7644	44.3766
246121_at	8.28655	9.55296	8.26756	9.2601	9.62619	8.74977	9.33188	7.96131
246122_at	161.489	175.767	250.19	284.887	222.313	240.349	205.083	223.137
246123_at	5.33492	5.28952	4.89437	5.55524	5.14753	5.04476	6.20913	5.61705
246124_at	749.746	666.781	252.246	225.103	596.397	624.282	393.047	279.367
246125_at	35.003	30.0294	92.2887	103.866	41.9235	37.79	70.7117	71.4712
246126_at	200.543	182.745	167.147	159.521	194.836	202.047	120.486	116.975
246127_s_at	5.64992	7.24404	6.28044	7.99533	7.42649	7.09597	8.90348	7.45174
246128_at	5.61718	5.7339	6.06017	7.46668	5.4807	6.38043	8.1943	5.35757
246129_at	5.54878	6.86988	5.78888	5.7036	7.91881	6.97278	6.44439	7.35168
246130_at	7.35234	7.51743	8.15832	9.38114	6.83082	8.17097	6.85707	8.69837
246131_at	236.489	222.778	235.758	244.075	233.605	224.697	142.962	233.503
246132_at	10.0666	12.9258	8.06658	10.0103	11.5831	11.6275	10.5649	8.06735
246133_at	39.8448	21.4871	63.9909	79.8382	17.2928	16.4536	24.4512	58.9012
246134_at	60.8355	52.8603	59.9671	55.8596	44.0147	46.7665	37.215	56.7653
246135_at	179.983	151.824	132.965	115.995	152.856	135.808	187.316	139.575
246136_at	6.3393	8.00419	7.53776	6.33158	5.71746	8.4104	8.60539	8.15107
246137_at	67.9345	52.7058	30.2208	21.4365	40.2085	32.093	37.075	20.7358
246138_at	8.49953	6.38381	6.57868	6.46281	7.43145	7.16579	8.04785	4.75368
246139_at	93.3894	88.3683	98.1689	108.399	108.979	87.9471	76.9887	81.6957
246140_at	90.1466	87.0901	90.6278	95.8508	98.025	101.253	90.8012	103.111
246141_at	29.986	28.8772	20.4262	23.3279	25.8263	23.6486	21.5	20.5872
246142_at	11.3635	11.4624	9.1989	8.36449	9.65426	6.67605	9.05008	9.37748
246143_at	178.5	143.119	319.662	270.407	176.11	175.077	215.822	279.975
246144_at	49.99	50.1789	84.6037	85.4206	64.4218	45.3863	65.242	55.4157
246145_at	6.3267	4.94579	10.0465	15.0076	4.68026	7.04641	6.9311	6.93111
246146_at	160.935	165.389	153.167	202.601	188.664	159.738	209.254	205.968
246147_s_at	249.058	182.417	256.632	275.104	214.219	233.376	187.869	237.814
246148_at	75.3279	70.3752	73.2524	93.2402	73.2524	62.6296	86.1262	87.1076
246149_at	5.09785	5.52337	4.87898	5.13189	5.08217	5.31461	5.51039	5.28745
246150_at	125.406	118.592	290.426	333.765	132.362	126.311	228.126	310.902
246151_at	16.2251	16.4356	26.2184	19.1745	19.0243	17.7391	23.9618	17.3581
246152_at	168.918	160.84	77.8413	66.7492	135.67	156.623	106.17	85.009
246153_s_at	276.759	245.834	273.318	304.804	253.751	228.304	281.875	256.753
246154_at	2583.65	2717.99	2797.96	2354.94	3492.06	3350.2	3186.7	3098.36
246155_at	20.6747	20.8903	20.3334	18.3805	19.6906	19.994	31.8095	23.6564
246156_at	1167.09	1126.25	1203.72	1254.33	1165.74	1179.45	1055.92	1221.97
246157_at	272.871	246.719	247.856	255.225	290.405	264.347	274.092	214.776
246158_at	321.107	366.384	537.554	703.777	493.964	450.001	462.014	531.461
246159_at	231.33	250.087	309.658	231.089	356.614	302.887	351.788	262.912
246160_at	94.3669	87.3012	103.426	110.333	103.052	86.7819	86.6404	91.2525
246161_at	589.449	604.595	1009.25	1086.55	895.585	809.899	1238.53	1202.87
246162_at	54.7027	48.4696	89.6171	94.1173	56.3685	51.9556	69.4848	89.3498
246163_at	5.51452	6.61054	5.93053	5.91166	6.25924	6.34114	5.91166	5.72205
246164_at	4.92349	4.21039	5.60532	5.24259	3.85226	4.8372	3.97446	4.63548
246165_at	10.9903	11.16	10.9219	11.3453	12.9062	11.9855	15.3918	10.7969
246166_at	9.62633	12.9138	8.40579	10.0185	7.81459	10.5396	10.7418	9.00276
246167_at	27.6084	26.9589	27.7267	38.3204	26.1276	29.1447	26.6518	28.1354
246168_at	4.52692	6.23348	6.10847	5.43659	5.57101	5.56254	5.60087	6.17211
246169_at	86.7457	97.8041	94.9673	105.944	83.1623	88.377	96.8425	91.5292
246170_at	1142.29	1208.53	689.926	723.332	1076.41	1073.14	936.353	810.041
246171_at	197.815	238.479	343.063	434.782	248.956	230.386	334.175	399.943
246172_s_at	14.0544	15.3513	14.5602	17.3835	14.4545	17.1122	16.8672	14.1804
246173_s_at	47.4112	43.3158	45.119	43.0388	51.4351	47.6374	42.3826	41.1575
246174_s_at	4.81168	5.44123	3.94286	4.57972	3.94971	4.47012	4.44137	4.45673
246175_s_at	4.53294	4.63521	4.3242	4.64764	5.02749	4.50289	4.78846	5.28572
246176_at	3.68718	4.36572	4.34033	4.30695	4.88841	4.74674	4.044	4.25834
246177_at	4.79825	4.93007	4.14403	5.983	5.11198	4.5178	4.93573	5.50708
246178_s_at	7.10173	6.29502	6.66876	7.09394	6.78177	6.21827	7.39615	5.59152
246179_at	9.07261	10.6157	10.019	11.3946	10.2408	9.96885	8.34051	9.30336
246180_at	95.8762	87.4958	105.414	98.3387	90.8572	98.3093	75.515	89.253
246181_at	7.59016	8.69635	9.36525	9.50121	8.3139	8.96234	7.87579	8.28247
246182_at	11.1834	12.8592	11.1141	12.0597	12.5951	12.0595	10.8573	10.4871
246183_at	10.4554	10.3735	11.6882	11.4249	10.0707	11.1104	12.146	10.9095
246184_at	287.472	253.532	330.677	312.384	260.349	248.139	300.912	273.876
246185_at	32.8878	34.8517	21.1408	19.9929	35.8857	36.5469	20.6931	16.8754
246186_at	5.4674	5.92802	5.36473	6.40685	5.24912	5.81046	6.29083	6.11949
246187_at	12.6416	13.3934	21.7078	19.9697	15.7228	14.1669	18.422	18.1904
246188_at	9.23138	7.98941	8.88164	10.1465	9.35897	10.0948	9.90264	8.49524
246189_at	107.13	101.104	203.475	231.232	126.527	100.658	161.932	199.637
246190_at	59.1973	53.745	59.5461	63.2064	55.8229	54.8179	51.0276	51.0773
246191_at	919.852	842.843	406.044	364.984	649.467	674.573	586.324	429.466
246192_at	1253.53	1151.67	819.869	662.227	898.433	1032.94	1019.4	699.891
246193_at	48.6665	39.4213	64.4647	66.7135	50.8234	46.7319	48.0662	57.2189
246194_at	436.18	520.436	596.165	589.753	620.99	633.816	624.89	645.724
246195_at	66.1365	79.945	75.0512	115.431	108.808	88.9106	55.7137	139.732
246196_at	68.1887	72.4797	39.4998	50.1592	56.721	58.3285	61.2023	47.4252
246197_at	5.99359	4.97237	21.6679	25.3289	5.66017	5.44099	10.0289	24.3399
246198_at	356.595	373.622	423.032	336.776	319.097	384.639	328.111	267.637
246199_at	496.498	576.703	1034.52	1082.03	828.277	848.474	802.449	846.954
246200_at	137.626	208.604	23.2335	27.6929	96.1501	112.487	82.6369	28.8002
246201_at	183.276	178.02	192.795	250.957	164.73	150.294	197.334	173.083
246202_at	476.186	525.802	415.483	395.021	552.384	596.553	417.668	370.514
246203_at	16.2964	16.5966	13.5862	14.2619	15.5017	16.5947	16.6271	16.7432
246204_at	97.1754	103.469	90.6111	116.348	98.4387	103.164	77.5882	121.276
246205_at	57.1121	54.1652	45.2208	38.0796	54.0344	44.4291	76.9887	53.8387
246206_at	6.65601	9.18477	6.62521	5.87478	7.75875	7.54171	6.48706	6.50787
246207_at	115.047	109.488	109.329	97.9925	120.134	115.349	81.9027	95.1087
246208_at	8.18258	8.09926	7.09547	9.51098	9.46867	7.3081	7.62017	9.33937
246209_at	70.3762	66.6041	82.1316	62.8444	88.9971	80.7001	63.8846	84.2611
246210_at	60.1512	56.5646	28.8421	33.735	42.6287	52.6831	42.4757	33.4563
246211_at	188.117	175.176	170.914	192.618	162.282	190.973	155.876	166.228
246212_at	10.4922	11.9404	11.4952	13.2793	11.5831	11.6121	11.3964	16.5183
246213_at	65.7165	70.8315	54.9835	56.7137	56.5679	54.921	61.1867	54.4898
246214_at	76.1359	74.4343	231.826	303.814	55.2387	72.584	146.759	182.347
246215_at	126.582	119.405	133.81	105.964	126.923	110.611	211.851	192.624
246216_at	32.0807	25.6788	16.8996	17.6295	23.783	17.6782	17.5056	12.9662
246217_at	48.2908	47.4426	41.8123	43.7461	50.2635	45.0312	48.9448	34.0391
246218_at	64.9197	57.3696	99.4535	101.736	79.6616	72.0924	80.4934	98.3765
246219_at	110.286	107.63	276.476	307.601	141.02	121.709	183.785	334.633
246220_at	99.8457	113.117	75.655	77.9905	79.8403	91.5195	91.8837	77.2616
246221_at	237.395	201.865	275.413	276.042	231.858	215.76	158.581	235.378
246222_at	30.4401	35.9345	38.726	39.3365	29.6364	29.2437	56.2074	38.2861
246223_at	114.289	107.172	109.28	120.715	114.227	105.946	106.573	117.93
246224_at	4.57589	5.99893	4.72744	5.56927	4.66885	5.01958	5.93341	4.71428
246225_at	130.027	119.025	95.0356	92.0338	144.5	133.943	140.31	112.684
246226_at	521.214	511.726	819.464	699.276	664.828	623.797	700.461	714.276
246227_at	5.67573	5.93858	6.00372	7.72093	6.07809	5.62494	6.84263	6.61916
246228_at	11.7879	9.95471	9.87205	9.81542	10.0339	10.0194	10.3297	9.006
246229_at	5.51563	6.87757	6.35586	6.33578	5.79245	5.9084	6.03812	5.99175
246230_at	28.0969	27.5114	45.5834	44.4189	21.969	28.8626	31.2944	43.8165
246231_at	109.32	105.505	47.5936	38.0686	95.6371	110.601	52.0098	38.8769
246232_at	28.1575	22.0143	46.9884	36.5853	34.4907	31.184	26.6518	34.2823
246233_at	75.9282	75.2799	120.362	110.608	62.9014	65.8911	91.1762	108.138
246234_at	111.271	121.416	76.2974	75.8137	111.161	123.612	98.2211	94.518
246235_at	26.3195	27.2803	29.0391	27.2606	32.2509	29.0391	35.6285	25.6674
246236_at	21.9653	20.4065	35.1072	43.7957	19.8195	16.3631	21.1444	37.2535
246237_at	331.154	301.138	220.354	251.603	340.401	347.529	221.973	212.232
246238_at	101.214	61.3929	141.901	78.6452	68.6507	113.028	171.987	219.576
246239_at	60.6886	60.6268	105.553	103.114	59.326	69.5809	85.7997	100.587
246240_at	70.943	60.9633	51.8922	53.4062	66.6887	60.2816	37.5025	54.9523
246241_at	8.99324	10.2154	8.99753	11.4107	9.67378	9.73301	10.5341	11.2084
246242_at	6.16322	7.73207	5.99923	7.93516	8.43144	7.49405	8.38332	6.88074
246243_at	81.0438	56.7729	107.186	112.285	85.4029	77.9882	54.0865	97.4436
246244_at	48.5197	37.6369	31.1169	29.1274	35.7215	35.2103	40.5037	36.7975
246245_at	113.976	106.064	107.896	115.155	107.328	90.4848	95.1703	114.088
246246_at	12.886	11.7335	10.515	10.7827	8.43674	8.5157	13.0003	9.25174
246247_at	123.29	96.1648	119.913	144.913	135.664	136.853	115.552	136.628
246248_at	4.06094	4.08995	4.012	3.9804	4.1827	4.10573	4.67262	3.912
246249_at	80.1776	76.1512	38.7867	36.861	48.4725	53.4307	37.8125	39.8216
246250_at	7.79038	7.82725	6.1266	6.03911	6.01705	6.38183	6.72906	7.37672
246251_at	8.95219	9.71974	8.43836	13.0742	9.47738	11.63	11.7479	13.3489
246252_s_at	3.99609	3.70519	4.44996	4.07293	3.67252	3.57715	4.365	3.87673
246253_at	165.969	209.296	190.708	172.486	107.385	182.928	316.851	278.532
246254_at	8.92124	7.21603	8.23381	9.54403	9.73318	10.0747	8.39027	9.70364
246255_at	22.5296	28.2387	33.2786	35.8639	21.706	22.7706	18.4771	31.6595
246256_at	9.91015	9.35486	7.99729	9.31932	10.2113	10.0252	8.5677	8.58478
246257_at	296.128	255.776	238.902	148.614	237.86	221.635	126.841	223.423
246258_at	6.25992	6.11046	6.37652	6.5249	5.38446	6.47182	6.3112	6.82402
246259_at	94.4034	91.473	96.8935	97.3738	101.45	98.183	105.413	96.5558
246260_at	37.5802	32.0025	78.1262	93.251	34.9261	28.6604	68.3663	85.5387
246261_at	9.11672	9.04237	8.58197	6.48454	8.5611	8.51422	5.27978	6.76331
246262_at	20.2285	16.4596	27.2881	27.8631	16.2058	18.8077	23.1484	24.4151
246263_at	158.792	140.657	135.599	107.391	141.107	143.957	118.107	135.696
246264_at	20.2513	19.6994	23.6575	24.2054	20.9314	18.7211	22.8972	20.1304
246265_at	268.418	230.259	48.0556	64.771	190.307	204.735	134.009	59.4762
246266_at	67.0317	74.6496	46.6646	42.7969	84.135	76.3934	43.6741	34.4552
246267_at	2025.93	2335.15	2699.83	2779.95	2632.18	2531.03	3694.69	3391.88
246268_at	347.891	346.725	326.777	272.873	344.398	389.419	264.561	239.139
246269_at	54.7405	54.3479	20.8325	18.5051	38.5697	43.5759	36.058	17.5184
246270_at	195.183	254.936	336.302	378.035	294.107	342.948	536.873	491.524
246271_at	9.03968	9.92049	6.59132	9.0126	7.89638	7.60322	6.99416	7.34211
246272_at	26.9835	16.9999	57.6486	105.468	49.6343	46.6403	64.1196	98.0477
246273_at	6.53469	5.36553	6.13939	8.56539	24.0533	5.87466	7.50417	6.87139
246274_at	16.616	11.3718	9.46292	8.89807	11.1218	12.7906	14.0208	9.49296
246275_at	369.294	382.632	294.265	284.739	386.014	376.464	447.588	293.933
246276_at	194.55	177.498	330.487	320.72	203.749	169.872	168.755	250.748
246277_at	6.22452	10.7579	5.66057	5.76788	6.31832	6.5928	6.4606	6.11478
246278_at	36.5765	33.491	34.8977	36.929	36.0282	39.2903	37.9835	34.5421
246279_at	7.1127	5.65706	5.60826	7.73681	6.01705	6.28261	7.49849	6.6326
246280_at	172.922	168.64	117.526	111.964	153.462	158.353	188.521	105.677
246281_at	17.0285	15.2892	18.1675	18.264	18.2116	17.9528	17.4753	18.2025
246282_at	23.0317	17.7129	13.9587	16.4293	20.7003	20.3041	14.9907	16.8398
246283_at	122.955	124.637	141.68	123.087	115.172	124.464	113.823	121.423
246284_at	70.4187	76.7113	102.323	109.889	88.422	97.3028	71.6318	99.6115
246285_at	91.1978	85.0412	112.964	87.8391	83.0294	76.626	42.3426	121.809
246286_at	485.386	514.403	526.571	447.626	534.344	505.931	383.569	518.232
246287_at	87.1139	79.1821	90.1761	80.5357	82.3227	67.1371	44.914	84.8425
246288_at	75.8632	64.2703	50.6978	45.6719	55.6915	46.1659	74.1094	40.7954
246289_at	286.819	285.823	244.951	280.055	236.893	269.818	370.07	421.697
246290_at	1002.26	1077.88	1437.87	1791.26	1107.1	1035.83	1413.68	1538.52
246291_at	93.8009	88.8703	105.582	122.723	93.9661	87.5447	116.325	111.001
246292_at	199.173	144.028	171.28	161.888	164.469	162.543	111.695	123.376
246293_at	96.7712	74.9581	746.903	1021.71	151.24	121.737	497.884	885.656
246294_at	4274.98	3964	2734.61	2889.07	3859.93	4072.61	3432.82	2331.68
246295_at	60.3374	54.5243	52.2682	56.6541	53.3059	50.5667	41.2484	53.0738
246296_at	57.2218	53.9494	45.504	50.4614	56.0931	57.0141	59.6686	49.7244
246297_at	10.22	18.1219	17.644	19.0495	21.4234	15.9689	12.5473	21.3078
246298_at	45.6239	39.9577	56.0697	52.9542	43.3597	45.3422	31.8559	45.9651
246299_at	5.80066	8.30759	7.37992	10.6728	8.67429	8.43285	8.23324	7.66126
246300_at	72.9744	67.3637	105.474	75.0318	70.5712	68.0323	72.5342	108.566
246301_at	146.795	117.851	100.835	126.423	119.087	127.276	91.7084	119.919
246302_at	357.24	444.977	859.528	790.266	516.198	397.164	435.407	813.265
246303_at	155.814	150.51	46.6518	49.6377	102.634	133.414	51.1313	44.6138
246304_at	381.344	353.056	537.218	568.88	345.375	329.512	466.049	552.758
246305_at	207.748	202.01	755.146	957.039	304.339	235.024	564.62	833.383
246306_at	141.135	153.087	151.223	161.565	148.074	159.275	98.6745	150.534
246307_at	1470.55	1341.11	487.224	579.428	953.589	1161.29	596.236	475.814
246308_at	1075.1	999.714	832.55	782.784	1049.59	1144.25	594.631	679.073
246309_at	66.5105	66.7633	75.6633	95.1202	66.7401	62.757	85.8273	62.2795
246310_at	274.022	312.834	447.339	367.065	422.213	319.957	434.309	327.017
246311_at	246.547	253.882	245.521	279.741	293.986	251.876	320.103	316.784
246312_at	109.72	103.181	88.0654	77.2346	109.896	115.114	78.0262	88.5814
246313_at	99.7818	99.0784	67.8702	58.2201	136.76	127.776	70.7418	72.9257
246314_at	61.1719	57.0034	63.5859	60.4545	58.1012	57.8654	76.8219	59.4762
246315_at	19.7256	14.6094	9.50776	7.45064	12.7086	11.4039	10.5409	8.69915
246316_at	4.83441	6.64688	5.29644	7.00486	5.82766	5.64183	5.08204	7.37253
246317_at	79.504	71.6418	37.6645	33.2069	49.7372	62.9662	45.0687	34.3052
246318_at	36.1224	35.1059	50.0913	51.8174	33.5978	33.3453	32.7999	38.8626
246319_at	398.751	363.161	281.395	306.115	317.531	368.065	439.328	267.029
246320_at	129.279	118.752	148.938	156.107	107.415	121.461	155.165	127.79
246321_at	8.16561	9.71998	7.11411	7.69871	10.8016	9.20634	9.40431	6.32567
246322_at	65.7285	70.4487	57.6598	56.8211	60.349	61.9743	61.0196	61.2042
246323_at	30.4372	32.1639	26.4069	29.2929	28.8638	28.1942	25.7634	27.901
246324_at	126.487	107.623	92.8357	105.528	113.341	117.1	88.5372	99.4547
246325_at	10.1321	11.0867	22.817	28.5229	12.886	13.9164	9.27932	21.9731
246326_at	19.5275	18.3496	26.5682	25.4543	20.7995	21.837	24.5729	29.255
246327_at	64.0476	51.4444	150.75	191.588	74.9012	50.7022	81.6091	124.166
246328_at	167.772	170.295	118.745	117.925	153.4	146.668	115.764	111.316
246329_at	98.0714	87.6385	47.6727	39.2948	66.1982	82.5868	69.7911	43.7032
246330_at	98.1653	87.3012	52.5073	29.6179	67.5143	52.7486	35.8225	23.0157
246331_at	21.9503	15.9681	22.685	24.2812	25.8263	19.4129	15.0297	18.2574
246332_at	7.10023	7.3608	8.04291	7.34382	7.89633	8.18498	8.04097	8.2979
246333_at	4.34931	4.538	4.3499	4.12603	4.36887	4.50371	4.72434	5.81925
246334_at	56.187	58.2436	54.8172	49.4938	59.2679	57.689	41.11	46.281
246335_at	250.364	218.443	673.345	647.151	337.107	325.166	475.288	741.871
246336_at	5.63199	5.05273	4.72224	4.6242	4.86884	5.0768	4.08297	4.51968
246337_at	7.24574	6.63885	7.26924	6.55421	9.90083	6.94579	7.76035	7.40475
246338_s_at	5.69772	7.1998	4.6055	5.19331	5.22137	5.80216	5.33024	5.07617
246339_at	2659.18	2650.65	1193.9	1094.47	2443.46	2861.26	1717.95	1098.48
246340_s_at	62.3811	98.7202	431.45	315.882	257.894	263.697	364.443	463.207
246341_x_at	7.88333	6.31488	6.56343	9.0749	6.34311	6.19898	7.84695	6.29326
246342_at	5.47709	6.29059	4.57378	5.19135	6.05421	5.12975	5.86609	6.19982
246343_at	67.3417	59.5637	82.0529	74.5998	55.3099	61.4551	89.3137	96.0137
246344_at	15.896	20.217	12.2006	14.3485	15.7258	15.9944	15.0515	14.354
246345_at	69.6809	60.0802	48.3516	52.8887	63.366	59.1345	55.2448	51.4813
246346_at	50.2616	55.9529	22.3742	23.8708	53.2879	42.9492	25.6876	18.9008
246347_at	73.5512	66.2512	51.5144	64.1512	72.9241	57.6762	68.8456	56.2962
246348_at	90.6809	100.186	157.441	179.686	98.8103	111.536	100.652	110.729
246349_at	5.75522	6.40463	6.34434	7.78885	5.06309	4.78696	6.36576	6.73566
246350_at	38.4277	38.4141	29.0879	28.3008	35.7367	30.7894	31.8095	25.4123
246351_at	108.624	106.726	95.159	103.291	129.787	90.1258	114.712	96.6753
246352_at	8.95179	8.63355	9.39343	9.7177	8.61499	9.40489	8.59473	8.96657
246353_s_at	4.1125	4.11945	3.60911	3.80824	4.06048	3.73654	4.43029	3.91552
246354_at	8.56585	9.38634	8.11246	9.13594	8.9372	7.86265	8.84668	8.78294
246355_at	16.463	19.4563	15.8022	21.5226	17.9422	19.6646	17.3445	16.0661
246356_x_at	3.71227	4.57316	4.2473	5.12485	4.52905	4.45281	5.90119	4.6244
246357_x_at	9.29035	8.896	9.03867	8.68959	9.8725	9.13701	9.78815	9.53995
246358_x_at	7.5559	7.7367	6.96025	7.58593	7.62337	7.28337	7.39615	7.76402
246359_x_at	4.75443	4.54768	5.17135	5.04477	5.19336	5.38595	5.66057	5.35757
246360_at	3.69568	3.7394	3.59398	3.67597	3.53826	3.21938	3.71196	4.2162
246361_s_at	4.2162	4.40784	4.1321	3.93934	4.36533	3.71692	4.74239	4.03481
246362_at	3.72995	4.92216	4.10977	4.11333	4.18186	4.11024	3.67698	3.87768
246363_at	6.3864	7.67267	7.41388	9.58889	5.94484	8.46246	9.14316	8.06636
246364_at	5.88771	7.179	6.21445	6.26163	5.78198	5.67514	6.17163	5.96221
246365_at	3.50602	3.65766	4.27374	4.14973	4.3078	3.91128	3.76431	4.1376
246366_at	6.79889	4.50879	5.62179	7.21306	5.16106	5.89036	5.47315	5.3575
246367_at	6.84033	8.10274	6.11402	10.0709	8.72137	8.54252	7.51217	7.72892
246368_at	17.8345	8.76056	127.515	123.08	10.8305	13.8485	35.1304	97.7849
246369_at	8.46873	8.50347	8.30304	9.12252	7.45292	8.69013	8.98118	7.89194
246370_at	16.2936	15.3513	56.8754	84.1305	17.9261	21.4303	32.6319	57.6954
246371_at	99.6416	124.529	130.335	91.449	92.7619	132.93	139.512	113.841
246372_at	4.14094	4.04912	4.40242	4.21974	4.47009	4.01912	4.10371	4.10197
246373_at	19.287	10.6157	40.729	59.8637	14.6079	10.4393	15.1855	34.6927
246374_at	4.42029	3.95984	4.24423	5.37524	4.79201	3.95863	3.83787	4.94327
246375_at	3.88303	4.29599	4.40481	4.34758	4.69835	4.44539	4.90321	3.93726
246376_at	132.532	135.156	141.696	156.829	121.524	159.614	139.394	137.529
246377_at	16.46	16.2027	15.302	21.04	15.062	18.0693	22.9656	21.4709
246378_at	139.892	137.081	113.314	127.963	131.471	115.126	195.673	117.535
246379_s_at	1025.65	1082.29	378.898	433.882	758.55	854.853	734.452	413.589
246380_at	6.49247	6.2407	6.39486	6.32821	6.45181	5.88647	7.51416	9.1527
246381_at	5.05677	5.34892	5.58534	6.20841	5.32667	5.1347	6.07366	5.07938
246382_at	6.71444	9.62886	5.84301	8.94912	8.98439	7.13491	8.06287	7.92498
246383_at	11.4906	11.9984	11.2437	12.9483	11.5123	9.65642	11.1326	12.0475
246384_at	269.136	252.946	583.13	701.226	365.01	289.897	711.875	637.52
246385_at	13.4234	15.7199	10.1567	15.0024	13.5222	11.8331	13.887	14.513
246386_at	18.3487	12.625	12.722	11.4625	14.6404	14.029	9.54914	12.0465
246387_at	17.2354	15.4239	13.4281	12.4405	14.0014	14.9764	15.349	16.8952
246388_at	10.5246	11.5362	8.65776	12.3641	10.444	9.23717	8.93191	8.97667
246389_at	8.67078	9.08521	11.0217	10.9112	12.2389	10.4974	11.9213	10.9498
246390_at	15.3578	14.9069	10.2398	13.5404	16.6426	18.9248	16.0608	13.5404
246391_at	405.102	356.714	327.946	364.964	364.941	324.894	481.476	346.655
246392_at	10.5435	10.1279	11.4952	13.1432	13.0021	14.0918	10.4295	10.9688
246393_at	48.9703	51.9518	42.9647	46.711	44.3579	47.9706	83.3759	47.351
246394_at	8.08642	6.68651	6.10101	6.20162	6.94175	5.69077	9.5922	4.89066
246395_at	25.0787	35.541	18.1091	25.3184	26.1543	21.8237	21.6917	15.9818
246396_at	218.643	231.2	620.051	754.097	308.611	311.199	596.332	836.132
246397_at	4.63398	4.89321	5.35537	6.0204	5.63567	4.29119	4.61319	6.22644
246398_at	59.3935	48.4581	60.8806	74.3013	46.2848	44.4378	57.362	51.8583
246399_at	95.3187	79.6285	138.872	162.545	104.816	84.4415	79.7818	127.349
246400_at	85.7662	81.2631	88.9226	89.6435	85.6652	74.4321	155.112	118.464
246401_at	14.4255	12.8933	40.5697	45.6689	9.38755	13.0772	15.6556	23.2823
246402_at	4.95124	5.6852	4.84494	5.02782	4.8941	4.78659	5.66057	4.83836
246403_at	10.9399	17.6045	36.8983	30.7718	15.2203	19.1076	41.308	30.2065
246404_at	70.3762	69.1922	72.0727	89.5204	71.692	62.8345	76.3539	73.4792
246405_at	10.9279	11.1199	218.681	298.094	11.0323	16.0924	71.9904	183.753
246406_at	7.2806	7.29327	20.2829	29.2159	9.04273	6.93909	8.55866	13.9112
246407_at	13.2016	13.9829	13.2605	20.2763	15.8923	17.242	16.611	16.2381
246408_at	210.473	221.631	167.456	169.801	211.889	233.571	162.424	131.998
246409_at	19.6371	18.7902	15.8752	16.2998	14.6453	15.0741	15.6409	15.4919
246410_at	41.8876	37.8374	36.899	47.7441	37.8433	31.9439	49.0427	39.1373
246411_at	223.244	247.178	223.73	245.201	251.274	300.332	144.017	154.326
246412_at	90.2177	92.3636	83.84	76.4836	81.4084	84.4967	67.5526	70.0105
246413_at	17.3227	13.1688	10.0659	9.84823	8.76696	10.7172	10.2118	11.8447
246414_at	3.88439	4.13263	4.59255	4.23785	4.93588	4.43098	4.82816	4.21643
246415_at	64.8603	73.5539	12.3732	16.132	32.5518	39.1018	17.9077	14.8644
246416_at	4.56865	5.6852	5.72734	5.66057	4.96174	5.20954	5.49221	41.5264
246417_at	125.29	127.173	167.489	146.601	187.838	159.421	176.529	149.815
246418_at	7.9478	6.62311	7.03862	9.12397	8.76508	8.79034	6.40793	35.634
246419_at	11.1683	10.2872	9.5152	10.8179	13.0176	9.97568	9.82627	10.4879
246420_at	87.9373	72.4012	55.621	48.7712	69.0695	69.3926	62.906	52.3593
246421_at	207.758	172.86	472.197	534.368	194.742	202.617	329.054	456.099
246422_at	60.758	62.2383	107.559	142.029	67.338	66.024	77.924	102.519
246423_at	38.1411	40.8711	35.2166	42.2206	35.6204	28.6395	47.6262	35.7285
246424_at	84.4691	70.7975	72.3162	69.6753	71.4262	75.0262	51.222	59.0617
246425_at	22.2675	21.3668	21.0631	16.0703	28.3936	20.8763	18.3406	16.1863
246426_at	6.48454	8.67194	7.00431	9.96657	8.38407	8.53737	8.10056	8.38407
246427_at	143.047	135.994	119.185	158.62	148.638	146.011	134.946	96.9244
246428_at	28.2476	20.8903	18.3571	15.8054	21.1537	23.0184	21.9175	18.8829
246429_at	20.4515	17.501	62.7661	59.9181	28.5108	32.1778	39.3483	50.8715
246430_at	5.30191	5.6852	5.27776	5.70916	6.17118	5.3493	6.01705	6.09315
246431_at	3.85968	3.62769	3.50656	4.12579	3.85968	3.12507	3.69131	4.44605
246432_at	12.0999	8.1931	7.21586	6.79237	10.1069	9.69314	12.8092	10.0412
246433_at	17.8853	22.874	18.8769	19.4563	17.8045	20.4094	12.0623	18.8109
246434_at	204.776	212.414	294.576	187.149	263.82	280.756	369.768	256.304
246435_at	6.52296	7.89819	10.3288	8.022	8.21262	7.3304	8.35344	6.84679
246436_at	43.4277	36.0358	39.1953	32.6194	34.5855	37.5086	23.3476	34.6203
246437_at	5.6366	6.43109	5.75952	6.81814	6.07219	6.01705	7.44298	6.18632
246438_at	9.73412	10.5533	11.3782	9.09239	11.5677	12.8179	9.26185	11.8229
246439_at	45.0246	34.1858	50.2529	47.533	58.2955	52.5629	45.6363	34.2879
246440_at	74.4547	101.238	158.697	194.213	171.752	148.313	151.179	233.747
246441_at	734.231	858.125	735.116	831.735	894.361	959.221	791.234	678.31
246442_at	65.5683	71.5949	70.0074	71.94	65.7184	57.1563	84.4438	66.0895
246443_at	124.484	138.365	55.3939	53.4816	103.803	103.702	92.3412	54.9583
246444_at	24.9063	29.8362	30.7608	32.4914	40.9179	32.5819	34.2947	27.8866
246445_at	318.589	253.426	191.41	187.757	242.069	264.71	157.433	157.051
246446_at	41.095	52.9922	62.678	73.1225	39.4242	47.8331	49.912	49.8697
246447_at	98.706	91.2677	109.503	102.783	95.0988	80.5464	53.915	95.9717
246448_at	113.667	96.6529	190.366	203.702	100.487	110.31	155.893	184.099
246449_at	106.505	109.913	112.051	111.006	135.432	141.478	96.9612	97.7047
246450_at	40.2564	36.081	70.2762	54.0512	38.7989	33.86	52.3209	68.9333
246451_at	298.251	288.793	289.625	323.997	267.578	286.341	251.371	267.054
246452_at	328.179	323.304	321.257	357.444	310.66	323.235	354.234	341.477
246453_at	205.39	270.023	307.732	400.276	318.767	318.739	365.373	432.326
246454_at	861.077	876.728	1197.09	1128.17	1241.7	1157.98	1150.87	1145.66
246455_at	10.6106	9.40614	7.13365	5.91799	9.64641	8.95908	9.09224	9.89065
246456_at	5.44664	7.67621	5.67363	7.32177	5.93087	6.14638	6.56528	6.64825
246457_at	102.592	90.0012	33.9808	42.3172	78.3137	66.8924	35.058	43.3855
246458_at	6.73705	7.03247	6.63805	6.59916	7.79883	7.61098	7.44384	6.65866
246459_at	5.72358	6.13593	4.63558	5.46393	6.49486	5.54792	5.66057	5.46419
246460_at	73.8362	76.1512	92.0112	88.0616	81.7312	75.0262	67.2743	112.153
246461_at	26.6467	29.8489	13.9274	16.3413	24.2279	21.701	12.8944	17.8551
246462_at	98.4691	88.3327	105.134	88.6307	130.381	109.124	127.855	84.6336
246463_at	64.2193	72.796	73.2804	77.0405	84.1385	102.859	67.2534	91.6768
246464_at	7.6977	7.77348	9.76196	9.30965	9.04237	10.379	8.5021	10.1586
246465_at	9.98897	11.6474	14.3605	14.1	14.7077	12.3855	13.4429	11.5158
246466_at	166.082	153.697	131.276	147.651	142.113	153.856	126.662	121.801
246467_at	15.7529	15.6284	16.1061	15.8906	18.1268	16.1493	15.8629	16.014
246468_at	195.855	200.589	206.269	238.213	235.326	205.833	170.14	140.708
246469_at	130.378	121.791	76.8604	78.9179	117.147	119.236	128.502	81.3171
246470_at	5.42731	5.26005	5.45498	6.15964	4.8587	5.22012	4.37607	4.99392
246471_s_at	5.79378	6.72399	5.44925	6.86339	5.71499	5.69113	5.3477	5.70802
246472_at	4.65641	4.89	5.10803	5.28459	6.26983	5.27233	5.05052	5.93323
246473_at	7.06442	6.86286	5.25548	6.9059	6.79914	7.30007	6.89823	5.60192
246474_at	6.80664	6.30705	6.64822	8.28591	7.40954	5.94497	8.41653	6.5523
246475_at	12.3197	7.80818	6.99694	4.67262	7.64327	7.74626	7.1668	6.13028
246476_at	27.14	29.2538	26.7888	24.9449	30.2184	33.5931	12.1623	25.1491
246477_at	5.34133	5.28168	4.87107	5.00875	5.58796	4.89928	6.01705	4.97551
246478_at	66.2375	47.1874	46.9887	39.0262	45.3853	51.9534	39.257	34.7091
246479_at	155.567	151.866	97.0733	118.026	155.594	130.441	211.049	98.7133
246480_at	374.317	347.499	196.084	191.305	285.884	272.082	281.944	164.532
246481_s_at	309.296	249.94	841.692	646.421	407.154	465.914	2517.3	1906.59
246482_at	130.174	130.558	126.122	117.388	139.893	114.901	138.21	88.5377
246483_at	146.301	125.221	39.2796	28.5322	114.688	130.096	97.3214	39.415
246484_at	77.5177	62.4845	38.0849	34.8628	60.0354	63.4063	65.9701	31.1943
246485_at	13.4281	12.6044	38.6684	40.2009	12.1819	11.7368	8.86598	29.2921
246486_at	339.901	331.724	346.814	366.132	377.049	367.424	268.423	292.079
246487_at	957.437	931.619	615.117	355.6	1113.76	942.289	1230.15	793.09
246488_at	737.571	783.278	987.101	937.259	972.176	981.431	1035.45	1073.63
246489_at	931.053	881.832	988.425	1045.23	871.926	918.397	896.842	1007.45
246490_at	310.698	349.918	512.764	451.189	513.051	473.788	230.22	263.496
246491_at	5.9055	7.28499	5.94938	7.63602	6.77791	7.44215	6.68419	8.85929
246492_at	114.311	134.056	74.6411	67.3035	129.344	132.924	93.5235	81.2178
246493_at	68.6762	56.5693	66.2553	51.3806	64.7248	66.4172	39.0166	61.7851
246494_at	35.8031	35.8031	24.2746	14.5537	49.2816	51.1309	26.7212	26.0767
246495_at	81.7268	82.3391	75.75	81.6523	81.2025	76.8837	80.4484	73.5512
246496_at	105.186	69.341	96.7262	81.7272	94.1818	95.3827	59.1891	75.8137
246497_at	34.5877	29.6091	50.6662	47.8948	39.3222	37.091	31.207	53.0833
246498_at	11.7633	13.9857	18.7529	30.8021	15.081	13.5558	13.0402	13.7571
246499_at	128.162	138.472	113.276	121.313	108.957	117.045	112.769	116.436
246500_at	187.406	161.526	195.655	158.529	178.832	164.439	87.5607	161.724
246501_at	54.9811	48.4758	53.6108	58.9748	48.736	49.2581	22.4665	44.6138
246502_at	22.1544	25.3793	18.8232	19.2087	27.6343	22.0737	19.4616	19.7407
246503_at	2837.9	2747.15	786.557	781.449	2280.13	2269.8	1682.47	936.316
246504_at	6.05847	7.15492	5.85883	8.47901	7.32736	7.28748	7.90855	6.32204
246505_at	371.891	393.527	66.768	40.1208	210.323	279.449	275.734	123.241
246506_at	412.46	359.182	624.928	708.975	342.272	331.827	799.086	852.872
246507_at	140.725	131.987	184.251	196.589	134.008	128.477	237.525	261.722
246508_at	470.887	418.607	483.025	409.366	477.086	410.434	567.148	521.284
246509_at	191.372	161.001	111.612	90.6953	174.673	174.689	80.1887	79.9553
246510_at	281.486	289.274	229.773	228.411	370.989	346.852	190.814	158.304
246511_at	107.054	91.1444	80.3702	64.1106	102.643	84.759	82.0121	53.3867
246512_at	20.5917	25.4613	20.8198	20.4703	28.2794	22.2214	27.6394	23.7712
246513_at	80.0638	74.5041	87.2762	76.7273	85.737	73.3927	58.9892	65.6074
246514_at	15.6484	14.4047	12.4372	12.1041	13.6689	13.582	12.0891	11.9723
246515_at	42.7109	55.3153	60.8155	70.6377	51.121	51.2068	50.7406	57.9118
246516_at	86.024	87.3201	31.3026	27.4359	78.3643	69.6043	54.2339	18.0499
246517_at	43.9554	41.6646	22.5052	26.7012	35.0467	39.0051	35.5214	26.8195
246518_at	27.9175	29.3277	23.5416	21.3224	26.555	28.632	22.6319	17.1834
246519_at	10.147	14.2957	8.02871	8.86932	8.16308	8.50641	9.28226	8.20575
246520_at	14.7635	12.3788	15.7162	10.8942	11.7978	14.1464	11.4633	10.6524
246521_at	225.186	190.805	100.973	104.67	184.064	178.464	128.527	117.984
246522_at	92.2263	114.351	121.347	108.218	82.2426	51.2633	88.8381	56.5806
246523_at	356.153	403.945	588.066	708.816	473.342	423.796	304.731	565.384
246524_at	51.4057	41.5261	118.934	118.655	47.5604	42.2537	77.0412	119.604
246525_at	9.13417	8.27952	9.26954	9.21432	7.95633	8.79996	8.73495	10.1265
246526_at	6.87162	6.07253	5.85449	6.52859	6.36019	5.7681	6.82017	6.75457
246527_at	364.447	302.468	154.653	155.432	253.626	268.605	246.913	187.424
246528_at	93.2637	85.5387	112.13	130.699	80.3739	89.9012	85.7552	106.508
246529_at	32.9109	26.6649	69.9239	67.7383	29.8843	30.1383	44.7037	50.4273
246530_at	5.18216	7.32883	6.27181	5.69353	5.47546	6.28785	6.12364	6.3267
246531_at	8.21669	9.63019	9.80201	21.9411	8.99855	12.0221	10.0402	24.5552
246532_at	82.8808	83.2957	177.501	186.423	88.6387	78.7208	95.6873	145.41
246533_at	81.6627	82.827	82.625	89.7007	77.1512	73.3954	88.857	88.3765
246534_at	4.84921	5.37575	5.20215	4.96671	4.79421	5.66331	6.25279	5.4807
246535_at	12.6315	8.41376	10.1555	8.87067	9.97043	12.1895	8.63706	9.52093
246536_at	39.6574	33.7441	30.6257	30.3672	33.752	33.0593	16.3609	23.4201
246537_at	6.8024	6.70308	7.43246	7.93013	8.10637	7.15389	7.44513	7.91136
246538_at	333.938	337.633	109.237	102.538	253.626	273.578	270.051	130.54
246539_at	238.362	239.467	197.848	205.539	200.425	202.981	221.626	190.708
246540_at	189.126	183.792	84.5887	140.279	176.335	158.555	88.1215	76.6741
246541_at	120.436	118.1	202.469	172.014	140.941	142.617	124.789	191.638
246542_at	50.1512	39.2768	64.1183	53.2944	47.5527	47.0634	38.1386	54.5297
246543_at	5.31339	6.52225	4.55029	5.86377	6.19132	5.94544	6.71752	5.74566
246544_at	5.35757	6.27895	5.72279	4.9611	6.65355	5.97181	5.7195	5.97174
246545_at	5.13116	6.0138	5.07403	5.57271	5.79534	5.11471	5.35757	5.35757
246546_at	1215.75	1194.26	816.79	885.77	1104.92	1209.68	818.45	739.725
246547_at	498.446	582.607	857.864	761.824	747.658	753.01	741.757	861.634
246548_at	2135.89	2278.78	1487.49	1640.29	2163.12	2253.69	1983.13	1358.2
246549_at	166.974	156.268	141.126	139.118	183.583	145.253	126.388	88.0478
246550_at	151.441	136.799	88.259	37.0938	117.676	88.433	272.261	54.2364
246551_at	15.8863	16.2034	9.29661	7.63996	10.4975	9.8149	9.42262	10.0714
246552_at	4.93401	6.00751	5.27146	5.24392	7.66964	6.01705	4.40471	5.90513
246553_at	136.526	140.885	145.022	142.468	145.986	160.051	115.938	147.07
246554_at	661.991	688.017	941.81	812.073	870.569	814.804	398.484	664.584
246555_at	39.6151	41.4795	38.2095	35.0406	36.3247	39.7209	30.3621	35.9026
246556_at	5.00872	5.13062	4.99655	5.00872	5.01482	4.85727	4.94933	5.02092
246557_at	35.9911	34.1581	8.52965	9.9141	19.5912	24.5565	11.6881	8.48196
246558_at	58.018	45.4215	62.382	61.2811	48.189	41.8094	38.616	56.6234
246559_at	173.735	173.346	81.365	96.3654	110.233	136.002	134.002	87.5122
246560_at	5.9259	5.88662	5.35328	5.60479	6.33877	5.57932	7.45049	5.07933
246561_at	46.8179	38.1369	32.0468	32.8701	41.3349	40.0457	39.0458	33.5604
246562_at	50.4645	32.9262	21.3406	12.2823	30.0239	19.5628	27.6047	19.9357
246563_at	6.64015	5.256	5.66057	4.60795	5.38147	4.4344	7.21524	4.55537
246564_at	266.675	226.908	148.09	139.97	218.21	210.665	176.825	136.895
246565_at	100.741	93.7282	23.0412	21.6713	68.5893	71.6541	57.9719	31.6595
246566_at	42.0133	48.6788	138.581	120.443	58.5623	68.1133	57.1978	118.344
246567_at	53.5365	46.9863	74.9794	60.3541	40.5391	50.9387	45.3148	58.1148
246568_at	11.3529	11.107	14.1017	11.811	10.0707	8.52078	13.6561	12.9451
246569_at	3.95444	4.57964	4.50756	6.0267	4.60618	3.91578	4.5593	7.00003
246570_at	4.32249	4.64916	4.16893	4.73026	4.80789	4.44082	4.56886	4.17014
246571_at	5.86749	6.18183	6.1928	5.10333	9.31308	6.27207	6.97652	6.15505
246572_at	14.2693	14.505	12.016	8.82902	14.2418	12.8305	11.9911	10.9612
246573_at	9.53392	11.104	8.32344	7.02193	11.5974	11.2418	9.58629	8.46787
246574_at	8.57926	8.48489	6.67347	7.59112	8.44981	8.36863	8.31167	8.07098
246575_at	265.605	238.821	93.6223	103.362	178.627	205.376	117.293	94.6512
246576_at	111.343	92.5262	85.1315	82.3825	79.6475	96.3387	88.8253	68.8637
246577_at	5.51892	6.28637	6.43805	7.32524	8.39881	6.38381	8.64091	7.00731
246578_at	4.43431	4.46656	4.35628	4.62785	4.87493	3.97328	4.62785	4.28561
246579_at	5.24226	4.83114	4.73984	4.94295	5.66057	4.93168	4.84479	4.89803
246580_at	26.398	24.6459	17.6061	15.0911	15.5442	12.2853	16.6772	15.6907
246581_at	32.2578	34.7989	11.8041	16.5535	22.1648	27.4023	27.3074	14.4724
246582_at	8.01709	9.34007	12.4571	14.5274	8.06845	8.48154	13.6349	17.6052
246583_at	33.1229	24.5248	36.4028	30.48	28.4794	35.4963	22.7616	32.1778
246584_at	10.8893	10.7068	9.69836	11.1557	10.1406	11.0763	10.9641	12.5492
246585_at	4.5878	4.92163	5.01403	4.12508	4.7264	4.15573	4.98018	3.83091
246586_at	7.62311	7.69823	6.99031	8.25464	8.27448	7.88115	7.75014	7.00743
246587_at	20.4279	23.8567	20.4279	21.5188	16.8581	21.3528	31.1969	21.8116
246588_at	4.63981	4.32987	3.68666	3.93818	4.03747	3.87896	4.29744	3.85352
246589_at	7.78958	8.84521	10.993	11.3312	9.61738	9.49218	10.0291	8.26683
246590_at	4.52067	5.46617	4.65232	5.51896	5.28621	4.91698	5.4969	4.29184
246591_at	90.0976	80.8813	146.601	152.255	112.611	95.4838	90.5711	114.011
246592_at	7.27152	6.14991	7.35787	7.28676	7.35787	9.07544	8.88474	8.39367
246593_at	65.0705	56.2005	27.3433	26.9346	35.768	41.2658	42.6981	25.713
246594_at	442.301	425.861	289.699	276.78	355.307	375.733	392.351	280.739
246595_at	558.317	652.914	2098.11	1464.21	840.215	802.636	1130.46	1588.43
246596_at	5443.39	6146.36	5744.11	5990.28	6042.77	6713.36	5134.24	5755.92
246597_at	85.2552	100.9	154.845	158.871	102.801	115.079	61.5584	94.6762
246598_at	68.973	65.4885	66.612	61.0497	76.7887	67.3899	61.7439	53.1787
246599_at	5.37015	7.32011	5.16896	5.69306	4.97796	5.09746	5.77953	6.03584
246600_at	19.6341	19.3913	45.9006	58.8719	19.6936	16.4722	18.474	38.9333
246601_at	295.929	234.09	48.8802	19.9832	164.344	62.5533	84.7026	19.742
246602_at	8.23468	8.74409	5.47626	7.03599	8.27212	7.05614	7.39615	6.22522
246603_at	116.516	94.0068	29.513	38.1188	125.046	104.264	55.7591	25.6227
246604_at	8.30796	10.6157	10.9954	11.7914	13.1342	13.238	8.88796	11.1043
246605_at	6.14482	7.17471	5.94436	7.50306	7.60763	6.80155	6.21242	6.34876
246606_at	5.41197	6.6629	5.85718	6.32634	7.24343	6.81198	5.52368	6.3267
246607_at	28.9455	21.8717	37.7796	39.3704	30.9802	24.7209	31.6487	34.182
246608_at	5.59063	5.72161	6.10847	6.10258	5.38997	6.73705	5.83501	5.71105
246609_at	6.84232	7.04306	5.75575	5.86741	6.1917	7.13702	5.65278	6.16424
246610_at	48.1043	48.272	40.7141	45.1724	37.8957	39.8767	39.1103	39.614
246611_at	194.182	187.088	225.501	243.482	185.953	178.892	254.076	270.503
246612_at	66.2997	73.3512	97.8637	123.151	80.7878	75.3141	93.8762	91.8471
246613_at	772.155	662.051	271.276	244.407	611.967	624.722	501.922	251.206
246614_at	9.45061	8.46827	13.5875	12.9073	7.52804	7.64129	8.1431	11.6785
246615_at	9.17064	9.57594	9.54319	9.37489	12.2877	8.82775	10.558	10.6416
246616_at	6.48454	7.10746	6.88547	7.87267	6.61599	6.51792	7.97943	7.45316
246617_at	8.24969	10.7415	10.9076	9.69391	11.3375	11.5578	11.3147	11.5584
246618_at	4.49702	4.94106	4.59918	5.04525	4.85921	5.12841	4.82235	4.54806
246619_at	222.54	202.912	172.584	169.504	187.74	194.973	252.934	181.781
246620_at	59.623	65.2178	254.363	244.564	156.664	183.483	118.673	203.66
246621_at	701.952	620.756	574.209	537.948	574.497	675.864	687.769	467.582
246622_at	75.3688	79.0418	96.9975	92.6853	98.9923	88.571	76.4342	125.871
246623_at	947.823	962.845	421.901	297.881	652.081	821.88	545.447	381.508
246624_at	7.59016	7.58449	7.77345	7.46668	7.47225	7.23045	7.94725	7.28502
246625_at	22.2942	19.5103	15.4269	20.8939	18.3462	19.2556	20.0475	17.5819
246626_at	22.4588	23.2873	19.2387	23.2996	24.6138	23.039	25.615	24.9815
246627_s_at	392.856	282.111	264.943	241.236	333.171	341.163	231.182	223.481
246628_at	215.05	200.685	200.767	218.623	186.181	193.885	157.918	186.78
246629_at	6.65066	7.79887	6.52776	7.25155	8.23893	8.18847	7.55222	7.21472
246630_at	179.631	178.289	174.689	163.926	207.76	204.41	229.371	165.778
246631_at	262.853	288.919	593.357	811.22	290.657	298.891	648.917	682.492
246632_at	11.6122	11.7435	16.1398	12.2623	11.6433	11.7938	13.4561	10.3114
246633_at	155.908	165.232	223.276	257.263	183.224	175.165	87.6037	141.943
246634_at	144.365	115.169	119.23	95.3005	139.628	113.919	75.5783	113.876
246635_at	12.9729	12.9586	13.0921	14.2235	16.4595	12.1609	15.6556	16.0175
246636_at	629.321	656.498	646.956	677.938	658.532	665.668	758.2	666.82
246637_at	6.87977	6.31493	6.80429	6.00558	6.26969	6.69797	7.40265	5.82654
246638_at	7.49729	5.83928	6.28647	6.48991	6.54901	6.83075	6.40123	5.70208
246639_x_at	4.28284	4.72516	4.89703	4.178	5.74789	4.09814	4.22911	5.42521
246640_x_at	13.7083	17.6163	14.5602	17.4739	13.2345	14.6707	21.9717	16.8636
246641_s_at	4.02863	4.17072	4.43538	4.22919	4.45061	3.76549	4.22919	3.92811
246642_s_at	4.35893	4.44263	3.85152	4.10019	4.43592	4.96073	4.18621	5.28085
246643_s_at	3.96723	3.83031	3.9437	3.58661	3.73362	3.65826	3.19453	2.95061
246644_at	292.518	264.063	323.586	278.373	356.152	342.051	341.548	298.866
246645_at	134.476	97.7417	166.935	158.168	112.905	103.209	132.456	148.764
246646_at	5.9005	6.5957	6.70471	5.42634	5.89618	6.36343	6.26066	6.19028
246647_at	5.8353	4.44454	4.65646	4.65627	6.02277	5.31064	5.36104	5.62924
246648_at	4.52313	5.19324	4.18068	4.67262	4.99279	4.09044	5.07067	4.15747
246649_at	7.08421	8.33513	7.03594	7.82763	8.24969	7.48979	7.39615	7.99242
246650_at	202.396	186.651	152.39	140.964	193.697	189.032	165.353	145.026
246651_at	464.72	519.773	589.803	480.043	557.56	605.051	369.264	566.06
246652_at	4.40724	4.93095	4.42598	4.8395	4.55402	5.20698	5.30446	5.12057
246653_at	122.251	83.5582	171.64	233.232	115.993	98.887	143.426	171.081
246654_s_at	246.849	244.413	150.345	162.832	207.561	217.014	114.151	140.508
246655_at	4.83385	5.13021	4.66835	5.66463	4.3208	4.27494	6.02001	4.80023
246656_at	4.26715	3.85189	4.75568	5.01986	3.50273	4.22994	5.02555	3.93827
246657_at	4.85662	4.29082	4.13821	4.40747	4.12683	4.16332	4.5318	3.96368
246658_at	3.85699	4.11396	3.71625	4.16981	4.09763	4.53225	3.71298	3.81484
246659_at	3.81911	4.10916	3.57464	4.24836	4.25699	3.94062	3.81092	4.11082
246660_at	260.197	257.92	251.959	195.681	245.961	242.22	189.932	214.905
246661_at	3.19287	4.06764	3.82308	4.21058	3.71452	3.80613	3.68981	4.00534
246662_at	7.54806	6.40453	6.67304	7.5393	6.63182	6.70285	9.25344	6.56267
246663_at	15.1418	16.9773	16.0216	17.9422	19.0391	14.7854	19.649	23.1983
246664_at	6.4729	7.07475	7.55184	7.70552	8.65894	7.46764	7.55319	7.8921
246665_s_at	20.3123	26.6344	20.2323	24.7954	18.7897	26.902	25.4161	25.5478
246666_at	10.3694	8.98075	7.03398	7.82479	9.73463	6.62511	6.54513	6.59444
246667_at	5.20482	5.32292	4.82069	5.10773	5.83244	5.54565	5.08988	5.61589
246668_at	4.08767	4.60904	3.86322	4.03272	4.1816	4.17396	4.08767	3.80164
246669_at	9.52611	9.83695	9.09998	12.134	11.7163	11.4366	11.1287	11.9904
246670_at	4.29973	4.26153	4.36796	4.50859	4.22957	4.55315	5.03463	5.01045
246671_at	4.77266	5.60143	5.70089	5.36766	4.94378	5.74962	6.26822	5.27845
246672_at	6.01705	5.64231	5.19411	5.53044	5.83062	6.54818	6.11685	5.85929
246673_at	3320.3	3776.27	2963.27	3078.36	3457.11	3867.92	2847.6	2594.22
246674_at	25.2292	24.5105	21.3873	24.3239	21.0335	21.5785	19.6948	24.2779
246675_at	6.8997	7.39785	6.77634	7.83274	6.20806	9.34343	6.82866	8.08534
246676_at	4.88976	4.52358	4.50688	4.88976	4.87435	4.48949	5.03812	4.40485
246677_at	4.72889	4.88222	4.89072	4.73372	4.54462	4.48219	4.77449	5.00032
246678_at	4.52067	4.56508	4.20607	4.66147	4.14197	5.03621	4.0365	4.85355
246679_at	4.07632	4.42204	4.45388	4.77944	4.19324	4.48333	4.27433	3.84497
246680_at	12.5109	12.8493	10.4609	11.1536	15.6484	11.0598	17.515	13.9443
246681_at	97.4133	87.9946	99.8028	96.791	97.1023	87.3224	74.2788	100.285
246682_at	28.1918	24.3936	88.8029	71.4158	39.493	32.0798	52.9317	61.8037
246683_at	9.36999	11.4074	6.97384	6.046	7.1734	7.06499	7.86925	6.30681
246684_at	4.96045	7.07475	5.36459	5.66057	5.43822	6.04137	5.66057	6.32415
246685_at	9.46687	10.0763	9.31137	11.7042	8.69023	12.1011	11.8958	10.3114
246686_at	16.9207	30.2161	15.1103	14.4952	19.2009	15.0473	26.1779	15.9821
246687_at	80.6123	54.9926	23.2637	24.1745	20.61	59.8237	87.6696	107.535
246688_at	4.23522	4.30401	3.88882	4.95025	4.18186	4.7591	4.16308	3.81051
246689_at	4.62863	6.12838	4.65204	5.35762	5.04798	4.32656	4.57771	4.40823
246690_at	7.62415	10.4372	7.83322	9.63859	10.2431	9.53315	7.99323	8.28247
246691_at	22.1548	27.2296	23.3622	25.6794	26.6097	25.3368	22.0414	21.7709
246692_at	4.20635	4.94493	5.00382	4.59123	4.18849	3.98427	4.39121	4.75719
246693_at	11.3007	11.547	10.5816	12.1756	13.3936	10.5969	8.10311	10.0766
246694_at	5.37859	6.88603	5.32402	6.18185	5.16527	5.63148	4.80107	5.30221
246695_at	16.3504	16.4837	13.6001	14.3602	14.3465	16.9966	15.82	14.5267
246696_at	3.74064	5.65755	4.7172	5.26131	4.47109	4.95618	4.74021	4.75099
246697_at	9.93076	15.1255	11.2922	12.2818	12.1471	11.8719	12.4827	12.193
246698_at	6.84325	4.98654	5.31645	6.01705	6.47143	6.2611	6.3499	5.22265
246699_at	191.926	183.317	76.3678	76.7629	140.776	135.771	171.986	92.0033
246700_at	30.1942	37.2051	59.7922	64.6796	42.4968	41.7814	26.2969	48.0021
246701_at	68.8546	84.0552	76.1423	50.1205	99.7713	110.673	60.3977	83.984
246702_at	866.212	939.398	850.576	1302.08	872.848	871.627	838.244	807.865
246703_at	5.61508	7.0285	5.18241	6.22522	6.33587	7.25109	7.64176	6.11308
246704_at	6.13666	6.49391	5.61867	5.14066	6.55596	7.72173	5.78366	6.2136
246705_x_at	6.40789	6.0446	5.72677	6.32432	5.88239	6.39543	5.86134	5.7848
246706_at	3.74064	4.51345	4.36342	6.02606	4.65269	5.25386	4.72849	5.04451
246707_at	8.92598	10.8104	8.79034	6.97775	9.82234	10.1009	9.36585	8.42195
246708_at	115.068	127.342	119.989	129.85	123.203	127.937	119.502	90.6312
246709_s_at	4.20274	3.70812	3.777	4.28699	3.69206	3.62473	3.68372	3.69805
246710_at	4.00165	4.16842	4.5298	4.21179	4.28976	4.26093	4.03932	4.27073
246711_at	7.10915	7.84909	6.21044	8.83067	6.81754	6.65392	5.9538	5.80594
246712_at	4.39337	5.3919	5.31451	5.01883	5.01107	4.83193	5.85032	6.11123
246713_at	12.1229	11.4107	9.57719	11.3009	9.65224	10.0989	10.601	9.84308
246714_at	43.3181	48.043	55.0558	61.5662	51.7581	47.7637	50.4013	64.971
246715_at	6.66078	7.35745	9.29408	10.618	7.61921	8.33762	8.58847	8.03088
246716_s_at	5.77733	6.59726	6.68525	6.73919	6.74746	7.46882	6.75905	6.62071
246717_at	22.5881	23.187	19.2005	26.4406	20.8562	23.7967	23.8897	20.6471
246718_at	8.85567	8.44162	7.29866	8.23786	7.00527	7.79327	8.00694	8.45712
246719_at	4.8235	4.21039	4.44996	4.35056	5.0333	4.70533	5.07067	3.94727
246720_at	4.43546	5.09405	4.08237	4.31255	4.02049	4.53449	3.99393	4.3046
246721_at	7.12408	8.18209	6.53294	5.99503	6.48801	6.77602	7.05092	5.66639
246722_at	8.32661	9.04237	8.49791	10.9828	9.89686	9.91106	8.94444	8.79034
246723_at	5.31644	6.62084	4.89954	7.04712	5.90189	6.43766	5.04042	5.13884
246724_at	41.4901	43.0035	86.4783	98.0243	53.525	48.9296	61.4355	71.9091
246725_at	8.05815	9.84302	8.26615	8.27881	10.9097	7.64399	8.113	8.63321
246726_at	5.03621	5.69318	5.13129	4.92443	5.23528	4.17298	5.35757	5.52175
246727_at	12.3465	12.139	14.5284	17.6996	14.271	13.8102	13.8777	16.7195
246728_at	87.8256	97.1582	109.627	103.28	84.7571	103	107.383	96.1489
246729_at	3.70003	4.71492	4.47	5.5438	4.32157	4.02651	4.42111	4.38581
246730_at	1066.63	1040.59	394.777	428.761	744.822	829.418	868.642	470.465
246731_at	13.2438	11.2379	8.1327	7.90532	8.52852	8.82283	10.093	9.20508
246732_at	52.3114	49.7781	75.8347	63.8536	62.4869	60.8801	45.6578	58.989
246733_at	25.6366	24.3235	22.072	17.2217	21.9002	21.7853	27.0515	19.0723
246734_at	6.72237	6.23563	4.5657	4.76595	6.51881	5.52951	5.24857	5.55942
246735_at	370.612	379.041	211.19	200.708	291.434	311.449	364.843	256.985
246736_at	565.594	612.727	514.883	465.22	701.818	722.1	477.17	498.301
246737_at	70.5879	59.3401	68.205	62.1512	59.0868	60.1514	76.8083	64.5144
246738_at	155.877	164.048	81.8762	85.1512	106.81	131.126	112.023	95.6416
246739_at	5.28239	5.98244	5.66057	6.20273	5.55829	5.91712	5.71562	5.3453
246740_at	5.18216	5.18529	4.34946	4.52963	5.7259	5.85832	4.24374	4.35279
246741_at	436.909	389.776	499.238	603.725	435.311	372.939	501.069	500.487
246742_at	204.749	202.86	279.084	360.476	212.566	187.464	250.492	301.639
246743_at	19.2941	15.8503	19.1323	17.2635	14.0499	15.4407	23.0769	17.7962
246744_at	751.759	743.697	901.738	1388.51	765.033	763.218	872.369	865.248
246745_at	1155.89	1101.32	468.463	464.807	862.797	972.939	796.074	453.939
246746_at	145.401	123.236	61.8496	57.7573	143.005	126.957	124.659	66.5762
246747_at	2697.25	2656.1	1298.54	1422.41	1862.86	2164.58	2533.37	1461.76
246748_at	69.3577	65.9477	85.6363	76.5016	69.5203	74.2479	69.9176	92.1108
246749_at	110.862	87.26	250.849	240.015	115.783	101.339	244.457	237.037
246750_at	20.3229	17.1905	29.5463	26.4275	19.9397	17.7866	28.3544	26.4482
246751_at	3.65445	5.05214	4.23113	4.40747	4.99087	5.3076	5.48558	5.11373
246752_at	8.94444	9.00538	9.82521	9.40816	9.45457	8.89957	9.46745	9.35581
246753_at	5.70133	5.20128	5.77381	5.88617	6.28764	5.14246	4.23991	5.56256
246754_at	7.22104	9.13731	7.68271	9.42581	9.64271	10.725	8.60712	9.62963
246755_at	39.1802	32.2798	46.8873	74.2538	28.599	28.2419	52.4195	59.2863
246756_at	61.1281	62.8805	137.034	115.922	64.892	57.595	130.477	117.116
246757_at	9.49737	7.9087	7.60651	8.35612	8.09157	8.57428	10.0566	10.148
246758_at	2107.71	1953.56	742.199	835.86	1571.16	1719.68	1667.78	865.589
246759_at	66.1835	63.7835	91.4702	68.956	51.7963	55.8055	48.8779	86.1824
246760_at	70.1917	57.0178	65.2359	52.4624	56.3839	55.5589	48.0887	52.2911
246761_at	9.26395	7.38464	7.66571	8.69227	8.2045	8.32069	7.27514	8.75808
246762_at	43.6036	44.5586	24.9575	24.4349	33.9131	31.6961	23.8774	26.7629
246763_at	187.509	182.329	200.651	222.111	169.592	162.887	175.314	205.414
246764_s_at	4.11527	5.0596	4.17423	4.42615	4.28367	4.59721	4.6418	4.41186
246765_at	112.98	115.191	19.1613	23.732	67.1724	68.3641	33.1604	33.8376
246766_at	5.53647	7.17055	6.35586	8.04303	5.70483	5.76	6.5583	6.01227
246767_at	80.3765	69.5809	32.2509	38.7213	49.2322	59.4747	45.3935	31.194
246768_at	174.158	188.844	152.423	164.896	139.92	166.477	228.09	164.069
246769_at	25.5797	27.1008	12.6476	14.0954	17.869	21.0049	18.4655	13.8505
246770_at	81.2222	63.9137	81.8386	97.2187	72.5276	66.0262	78.9637	83.9061
246771_at	4.10623	3.8757	4.11267	3.68125	4.43204	4.54208	4.18379	3.76726
246772_at	102.497	129.124	59.6837	60.7653	118.911	115.652	101.54	57.6762
246773_at	9.73006	10.0891	8.25812	11.0161	10.3491	11.6241	11.5077	10.8737
246774_at	7.84351	8.01039	7.80317	8.16745	8.70657	8.14218	9.75398	7.60671
246775_at	217.184	218.809	188.068	196.931	178.242	180.855	143.835	185.111
246776_at	43.1608	54.7946	26.2194	23.2206	31.6245	47.6982	32.7679	31.4392
246777_at	41.9692	25.6382	118.22	174.844	12.8051	25.0843	103.164	196.34
246778_at	162.039	164.948	44.1313	46.9994	123.723	125.773	91.1708	48.524
246779_at	34.6069	34.9666	89.4219	94.2772	35.3173	47.4132	88.4254	104.735
246780_at	1026.09	938.456	513.975	530.018	735.539	791.73	506.986	529.593
246781_at	237.587	249.184	285.451	294.444	222.876	237.66	220.983	265.241
246782_at	30.81	30.6753	37.7426	40.2237	33.7802	27.3355	31.8095	36.4557
246783_at	120.112	117.385	51.5563	39.8014	103.627	88.0449	52.5012	50.913
246784_at	127.401	115.084	134.101	166.692	116.551	110.28	198.131	167.41
246785_at	254.775	236.32	239.123	268.696	260.477	252.444	264.792	250.344
246786_at	16.503	14.2913	19.1977	19.5539	14.9532	15.6457	13.6021	16.4685
246787_s_at	4.11285	4.62202	4.16781	4.14031	3.71452	4.51733	4.30467	4.2051
246788_at	3.82141	3.80404	3.89297	4.33631	4.18186	5.3404	4.66487	3.89721
246789_at	75.2828	57.0668	166.843	192.86	79.8306	68.51	95.6262	130.703
246790_at	8.74809	8.26209	8.478	8.70455	8.07652	8.56881	7.27497	9.24767
246791_at	100.176	124.801	553.553	462.537	183.478	205.757	730.555	773.316
246792_at	285.14	337.367	301.369	372.988	403.378	401.252	260.175	294.957
246793_at	39.4122	33.5977	37.4002	37.5298	37.3495	49.3128	54.8785	32.5211
246794_s_at	16.3797	16.1763	13.2159	10.3422	16.6831	13.6397	9.25803	11.0333
246795_at	9.29652	7.80486	8.43836	8.8562	7.97683	8.67298	7.39615	8.03019
246796_at	28.2832	29.458	49.3879	38.8554	26.7441	31.7539	35.2046	40.4878
246797_at	55.5262	66.1491	18.6614	20.3558	37.8237	35.5735	31.5095	18.9134
246798_at	5.86118	5.67294	5.37715	5.73591	6.94687	5.16904	5.6742	5.4902
246799_at	98.0387	91.4493	91.1907	100.398	78.3137	91.5188	102.636	100.217
246800_at	77.7759	64.6265	54.6074	47.4177	63.6422	68.8607	52.9634	42.8299
246801_at	644.464	527.683	376.846	391.345	455.488	454.013	289.008	368.049
246802_at	10.8332	10.9685	7.83581	7.70085	10.0707	8.84436	7.13486	7.60814
246803_at	7.14501	6.95407	7.9433	7.12192	6.23078	6.05372	7.83703	7.06576
246804_at	6.41976	5.6852	5.34225	7.32411	6.40315	7.83405	6.2169	6.71824
246805_at	6.14856	8.84685	6.88116	6.81812	7.25679	6.6968	6.31113	7.05383
246806_at	4.6962	5.66225	4.29332	4.84791	5.05155	4.66136	4.65145	5.22413
246807_at	9.49297	10.6636	9.81891	11.3977	10.9521	11.0073	12.8571	12.6064
246808_at	25.0361	21.0406	18.0907	23.7474	22.5561	17.3169	24.1807	20.5836
246809_s_at	268.415	255.949	74.535	99.6494	188.574	217.527	144.811	95.1887
246810_at	4.86195	4.89294	4.69904	4.67262	5.19486	5.27006	5.90841	5.06396
246811_at	5.80973	6.67296	6.46956	6.57324	6.29826	6.19147	6.67614	5.35757
246812_at	4.3953	4.01767	4.47274	3.52565	4.18186	3.54871	3.88863	3.79259
246813_at	4.53304	4.44996	3.88227	3.84383	4.61701	4.7031	4.1304	3.84492
246814_at	7.95338	6.97533	7.93314	9.32762	10.5679	8.3514	10.2284	7.01729
246815_at	12.9489	17.8032	13.0147	15.2845	14.3052	16.2149	15.6312	17.1132
246816_at	5.43072	5.26188	4.34156	4.95025	5.55307	5.805	4.3043	4.94841
246817_at	19.1349	15.6202	10.9559	9.87648	12.3354	10.9075	8.36833	9.81952
246818_at	78.061	83.9757	83.1227	80.5906	98.0203	94.4742	50.8075	79.8623
246819_at	4.4408	4.52904	4.34775	5.02714	4.2079	3.87117	4.94764	3.73421
246820_at	61.8824	66.9685	45.5221	45.4818	71.4982	59.461	46.9045	50.27
246821_at	63.2862	52.4303	299.469	357.495	51.0316	49.8505	72.962	267.683
246822_at	55.1506	62.8372	52.5639	59.848	60.3224	57.422	83.616	51.9757
246823_at	4.11272	5.6366	4.39685	4.84232	4.4012	4.21039	4.36949	4.41372
246824_at	130.304	130.64	159.319	169.251	118.354	141.87	172.376	159.026
246825_at	4.2976	5.6366	5.44347	5.64935	4.69104	5.65901	4.99132	5.16068
246826_at	10.8249	11.6623	9.73514	10.1877	10.8194	12.6272	11.8302	10.3398
246827_at	28.4115	22.6813	22.1487	16.3757	31.0545	23.6151	34.1312	18.3766
246828_at	11.1289	10.7824	9.98315	10.7939	11.0555	10.2798	9.94277	10.8132
246829_at	81.6808	74.0625	200.44	143.23	87.5746	87.7973	151.724	214.469
246830_at	352.246	303.868	178.64	156.639	268.059	248.053	209.195	166.499
246831_at	56.564	30.5203	410.679	470.567	67.2262	70.7241	223.726	562.21
246832_at	120.41	114.396	125.464	126.721	107.929	104.986	128.217	105.2
246833_at	5.00685	5.61125	4.99171	4.95176	5.51775	5.40802	5.03982	4.10414
246834_at	15.4714	19.7463	10.9083	18.1423	13.0611	13.099	12.026	12.086
246835_at	11.7884	14.2961	11.7321	12.2623	11.5527	11.0304	10.2288	12.5969
246836_s_at	4.99789	4.4481	4.68077	6.17788	4.76774	5.11613	4.91871	5.22525
[truncated: 20,875 more rows]

## Sheet: GSE80099
!Series_title	A. thaliana transcriptomic responses against drought stress
!Series_geo_accession	GSE80099
!Series_status	Public on Sep 14 2016
!Series_submission_date	Apr 10 2016
!Series_last_update_date	Sep 14 2016
!Series_pubmed_id	27303025
!Series_summary	Using A. thaliana microarray platform the transcriptomic response of shoot tissues was characterized at two different time points- 8d and 11d after withdrawal of regular water application..
!Series_overall_design	Three weeks old Arabidopsis thaliana, Col0 plants were stopped watering for the treatment groups, while the control group was watered on regular intervals. Samples for early time points were harvested at 8 days after drought treatment began, while samples for late time-point was harvested after 11 days.
!Series_type	Expression profiling by array
!Series_contributor	Malay,,Das
!Series_contributor	Georg,,Haberer
!Series_contributor	Anton,,Schäffner
!Series_sample_id	GSM2112821 GSM2112822 GSM2112823 GSM2112824 GSM2112825 GSM2112826 GSM2112827 GSM2112828 GSM2112829 GSM2112830 GSM2112831 GSM2112832
!Series_contact_name	Malay,,Das
!Series_contact_email	malay.dbs@presiuniv.ac.in
!Series_contact_laboratory	Plant Molecular Biology
!Series_contact_department	Biological Sciences
!Series_contact_institute	Presidency University
!Series_contact_address	86/1 College Street
!Series_contact_city	Kolkata
!Series_contact_state	West Bengal
!Series_contact_zip/postal_code	700073
!Series_contact_country	India
!Series_supplementary_file	ftp://ftp.ncbi.nlm.nih.gov/pub/geo/DATA/supplementary/series/GSE80099/GSE80099_RAW.tar
!Series_platform_id	GPL16892
!Series_platform_taxid	3702
!Series_sample_taxid	3702
!Series_relation	BioProject: http://www.ncbi.nlm.nih.gov/bioproject/PRJNA317920
!Sample_title	A. thaliana control early time point rep 1	A. thaliana control early time point rep 2	A. thaliana control early time point rep 3	A. thaliana drought early time point rep 1	A. thaliana drought early time point rep 2	A. thaliana drought early time point rep 3	A. thaliana control late time point rep 1	A. thaliana control late time point rep 2	A. thaliana control late time point rep 3	A. thaliana drought late time point rep 1	A. thaliana drought late time point rep 2	A. thaliana drought late time point rep 3
!Sample_geo_accession	GSM2112821	GSM2112822	GSM2112823	GSM2112824	GSM2112825	GSM2112826	GSM2112827	GSM2112828	GSM2112829	GSM2112830	GSM2112831	GSM2112832
!Sample_status	Public on Sep 14 2016	Public on Sep 14 2016	Public on Sep 14 2016	Public on Sep 14 2016	Public on Sep 14 2016	Public on Sep 14 2016	Public on Sep 14 2016	Public on Sep 14 2016	Public on Sep 14 2016	Public on Sep 14 2016	Public on Sep 14 2016	Public on Sep 14 2016
!Sample_submission_date	Apr 10 2016	Apr 10 2016	Apr 10 2016	Apr 10 2016	Apr 10 2016	Apr 10 2016	Apr 10 2016	Apr 10 2016	Apr 10 2016	Apr 10 2016	Apr 10 2016	Apr 10 2016
!Sample_last_update_date	Sep 14 2016	Sep 14 2016	Sep 14 2016	Sep 14 2016	Sep 14 2016	Sep 14 2016	Sep 14 2016	Sep 14 2016	Sep 14 2016	Sep 14 2016	Sep 14 2016	Sep 14 2016
!Sample_type	RNA	RNA	RNA	RNA	RNA	RNA	RNA	RNA	RNA	RNA	RNA	RNA
!Sample_channel_count	1	1	1	1	1	1	1	1	1	1	1	1
!Sample_source_name_ch1	shoot tissues, regular watering	shoot tissues, regular watering	shoot tissues, regular watering	shoot tissues, 8 days after withdrawal of watering	shoot tissues, 8 days after withdrawal of watering	shoot tissues, 8 days after withdrawal of watering	shoot tissues, regular watering	shoot tissues, regular watering	shoot tissues, regular watering	shoot tissues, 11 days after withdrawal of watering	shoot tissues, 11 days after withdrawal of watering	shoot tissues, 11 days after withdrawal of watering
!Sample_organism_ch1	Arabidopsis thaliana	Arabidopsis thaliana	Arabidopsis thaliana	Arabidopsis thaliana	Arabidopsis thaliana	Arabidopsis thaliana	Arabidopsis thaliana	Arabidopsis thaliana	Arabidopsis thaliana	Arabidopsis thaliana	Arabidopsis thaliana	Arabidopsis thaliana
!Sample_characteristics_ch1	tissue: shoot	tissue: shoot	tissue: shoot	tissue: shoot	tissue: shoot	tissue: shoot	tissue: shoot	tissue: shoot	tissue: shoot	tissue: shoot	tissue: shoot	tissue: shoot
!Sample_characteristics_ch1	protocol: regular watering	protocol: regular watering	protocol: regular watering	protocol: 8 days after withdrawal of watering	protocol: 8 days after withdrawal of watering	protocol: 8 days after withdrawal of watering	protocol: regular watering	protocol: regular watering	protocol: regular watering	protocol: 11 days after withdrawal of watering	protocol: 11 days after withdrawal of watering	protocol: 11 days after withdrawal of watering
!Sample_treatment_protocol_ch1	Tissue was harvested 8d after drought treatment for the early time point, while 11d for late time point.	Tissue was harvested 8d after drought treatment for the early time point, while 11d for late time point.	Tissue was harvested 8d after drought treatment for the early time point, while 11d for late time point.	Tissue was harvested 8d after drought treatment for the early time point, while 11d for late time point.	Tissue was harvested 8d after drought treatment for the early time point, while 11d for late time point.	Tissue was harvested 8d after drought treatment for the early time point, while 11d for late time point.	Tissue was harvested 8d after drought treatment for the early time point, while 11d for late time point.	Tissue was harvested 8d after drought treatment for the early time point, while 11d for late time point.	Tissue was harvested 8d after drought treatment for the early time point, while 11d for late time point.	Tissue was harvested 8d after drought treatment for the early time point, while 11d for late time point.	Tissue was harvested 8d after drought treatment for the early time point, while 11d for late time point.	Tissue was harvested 8d after drought treatment for the early time point, while 11d for late time point.
!Sample_growth_protocol_ch1	Sterilized seeds of A. thaliana, col 0 Three weeks old Arabidopsis thaliana, Col0 plants were stopped watering for the treatment groups, while the control group was watered on regular intervals.	Sterilized seeds of A. thaliana, col 0 Three weeks old Arabidopsis thaliana, Col0 plants were stopped watering for the treatment groups, while the control group was watered on regular intervals.	Sterilized seeds of A. thaliana, col 0 Three weeks old Arabidopsis thaliana, Col0 plants were stopped watering for the treatment groups, while the control group was watered on regular intervals.	Sterilized seeds of A. thaliana, col 0 Three weeks old Arabidopsis thaliana, Col0 plants were stopped watering for the treatment groups, while the control group was watered on regular intervals.	Sterilized seeds of A. thaliana, col 0 Three weeks old Arabidopsis thaliana, Col0 plants were stopped watering for the treatment groups, while the control group was watered on regular intervals.	Sterilized seeds of A. thaliana, col 0 Three weeks old Arabidopsis thaliana, Col0 plants were stopped watering for the treatment groups, while the control group was watered on regular intervals.	Sterilized seeds of A. thaliana, col 0 Three weeks old Arabidopsis thaliana, Col0 plants were stopped watering for the treatment groups, while the control group was watered on regular intervals.	Sterilized seeds of A. thaliana, col 0 Three weeks old Arabidopsis thaliana, Col0 plants were stopped watering for the treatment groups, while the control group was watered on regular intervals.	Sterilized seeds of A. thaliana, col 0 Three weeks old Arabidopsis thaliana, Col0 plants were stopped watering for the treatment groups, while the control group was watered on regular intervals.	Sterilized seeds of A. thaliana, col 0 Three weeks old Arabidopsis thaliana, Col0 plants were stopped watering for the treatment groups, while the control group was watered on regular intervals.	Sterilized seeds of A. thaliana, col 0 Three weeks old Arabidopsis thaliana, Col0 plants were stopped watering for the treatment groups, while the control group was watered on regular intervals.	Sterilized seeds of A. thaliana, col 0 Three weeks old Arabidopsis thaliana, Col0 plants were stopped watering for the treatment groups, while the control group was watered on regular intervals.
!Sample_molecule_ch1	total RNA	total RNA	total RNA	total RNA	total RNA	total RNA	total RNA	total RNA	total RNA	total RNA	total RNA	total RNA
!Sample_extract_protocol_ch1	Triazol extraction of total RNA and subsequent purification with Rneasy mini spin columns	Triazol extraction of total RNA and subsequent purification with Rneasy mini spin columns	Triazol extraction of total RNA and subsequent purification with Rneasy mini spin columns	Triazol extraction of total RNA and subsequent purification with Rneasy mini spin columns	Triazol extraction of total RNA and subsequent purification with Rneasy mini spin columns	Triazol extraction of total RNA and subsequent purification with Rneasy mini spin columns	Triazol extraction of total RNA and subsequent purification with Rneasy mini spin columns	Triazol extraction of total RNA and subsequent purification with Rneasy mini spin columns	Triazol extraction of total RNA and subsequent purification with Rneasy mini spin columns	Triazol extraction of total RNA and subsequent purification with Rneasy mini spin columns	Triazol extraction of total RNA and subsequent purification with Rneasy mini spin columns	Triazol extraction of total RNA and subsequent purification with Rneasy mini spin columns
!Sample_label_ch1	Cy3	Cy3	Cy3	Cy3	Cy3	Cy3	Cy3	Cy3	Cy3	Cy3	Cy3	Cy3
!Sample_label_protocol_ch1	Cy3 labelling by using the one colour low-amp quick amplification labeling kit (Agilent technologies)	Cy3 labelling by using the one colour low-amp quick amplification labeling kit (Agilent technologies)	Cy3 labelling by using the one colour low-amp quick amplification labeling kit (Agilent technologies)	Cy3 labelling by using the one colour low-amp quick amplification labeling kit (Agilent technologies)	Cy3 labelling by using the one colour low-amp quick amplification labeling kit (Agilent technologies)	Cy3 labelling by using the one colour low-amp quick amplification labeling kit (Agilent technologies)	Cy3 labelling by using the one colour low-amp quick amplification labeling kit (Agilent technologies)	Cy3 labelling by using the one colour low-amp quick amplification labeling kit (Agilent technologies)	Cy3 labelling by using the one colour low-amp quick amplification labeling kit (Agilent technologies)	Cy3 labelling by using the one colour low-amp quick amplification labeling kit (Agilent technologies)	Cy3 labelling by using the one colour low-amp quick amplification labeling kit (Agilent technologies)	Cy3 labelling by using the one colour low-amp quick amplification labeling kit (Agilent technologies)
!Sample_taxid_ch1	3702	3702	3702	3702	3702	3702	3702	3702	3702	3702	3702	3702
!Sample_hyb_protocol	As per Agilent recommedations	As per Agilent recommedations	As per Agilent recommedations	As per Agilent recommedations	As per Agilent recommedations	As per Agilent recommedations	As per Agilent recommedations	As per Agilent recommedations	As per Agilent recommedations	As per Agilent recommedations	As per Agilent recommedations	As per Agilent recommedations
!Sample_scan_protocol	Data were extracted by using an Agilent scanner and an Agilent Feature Extraction program.	Data were extracted by using an Agilent scanner and an Agilent Feature Extraction program.	Data were extracted by using an Agilent scanner and an Agilent Feature Extraction program.	Data were extracted by using an Agilent scanner and an Agilent Feature Extraction program.	Data were extracted by using an Agilent scanner and an Agilent Feature Extraction program.	Data were extracted by using an Agilent scanner and an Agilent Feature Extraction program.	Data were extracted by using an Agilent scanner and an Agilent Feature Extraction program.	Data were extracted by using an Agilent scanner and an Agilent Feature Extraction program.	Data were extracted by using an Agilent scanner and an Agilent Feature Extraction program.	Data were extracted by using an Agilent scanner and an Agilent Feature Extraction program.	Data were extracted by using an Agilent scanner and an Agilent Feature Extraction program.	Data were extracted by using an Agilent scanner and an Agilent Feature Extraction program.
!Sample_description	Gene expression of early and late time points after drought treatments	Gene expression of early and late time points after drought treatments	Gene expression of early and late time points after drought treatments	Gene expression of early and late time points after drought treatments	Gene expression of early and late time points after drought treatments	Gene expression of early and late time points after drought treatments	Gene expression of early and late time points after drought treatments	Gene expression of early and late time points after drought treatments	Gene expression of early and late time points after drought treatments	Gene expression of early and late time points after drought treatments	Gene expression of early and late time points after drought treatments	Gene expression of early and late time points after drought treatments
!Sample_data_processing	Background corrected and multiplicatively de-trended hybridization signals were imported to GeneSpring (G3784AA, version 2011) for log2 transformation and data normalization.	Background corrected and multiplicatively de-trended hybridization signals were imported to GeneSpring (G3784AA, version 2011) for log2 transformation and data normalization.	Background corrected and multiplicatively de-trended hybridization signals were imported to GeneSpring (G3784AA, version 2011) for log2 transformation and data normalization.	Background corrected and multiplicatively de-trended hybridization signals were imported to GeneSpring (G3784AA, version 2011) for log2 transformation and data normalization.	Background corrected and multiplicatively de-trended hybridization signals were imported to GeneSpring (G3784AA, version 2011) for log2 transformation and data normalization.	Background corrected and multiplicatively de-trended hybridization signals were imported to GeneSpring (G3784AA, version 2011) for log2 transformation and data normalization.	Background corrected and multiplicatively de-trended hybridization signals were imported to GeneSpring (G3784AA, version 2011) for log2 transformation and data normalization.	Background corrected and multiplicatively de-trended hybridization signals were imported to GeneSpring (G3784AA, version 2011) for log2 transformation and data normalization.	Background corrected and multiplicatively de-trended hybridization signals were imported to GeneSpring (G3784AA, version 2011) for log2 transformation and data normalization.	Background corrected and multiplicatively de-trended hybridization signals were imported to GeneSpring (G3784AA, version 2011) for log2 transformation and data normalization.	Background corrected and multiplicatively de-trended hybridization signals were imported to GeneSpring (G3784AA, version 2011) for log2 transformation and data normalization.	Background corrected and multiplicatively de-trended hybridization signals were imported to GeneSpring (G3784AA, version 2011) for log2 transformation and data normalization.
!Sample_platform_id	GPL16892	GPL16892	GPL16892	GPL16892	GPL16892	GPL16892	GPL16892	GPL16892	GPL16892	GPL16892	GPL16892	GPL16892
!Sample_contact_name	Malay,,Das	Malay,,Das	Malay,,Das	Malay,,Das	Malay,,Das	Malay,,Das	Malay,,Das	Malay,,Das	Malay,,Das	Malay,,Das	Malay,,Das	Malay,,Das
!Sample_contact_email	malay.dbs@presiuniv.ac.in	malay.dbs@presiuniv.ac.in	malay.dbs@presiuniv.ac.in	malay.dbs@presiuniv.ac.in	malay.dbs@presiuniv.ac.in	malay.dbs@presiuniv.ac.in	malay.dbs@presiuniv.ac.in	malay.dbs@presiuniv.ac.in	malay.dbs@presiuniv.ac.in	malay.dbs@presiuniv.ac.in	malay.dbs@presiuniv.ac.in	malay.dbs@presiuniv.ac.in
!Sample_contact_laboratory	Plant Molecular Biology	Plant Molecular Biology	Plant Molecular Biology	Plant Molecular Biology	Plant Molecular Biology	Plant Molecular Biology	Plant Molecular Biology	Plant Molecular Biology	Plant Molecular Biology	Plant Molecular Biology	Plant Molecular Biology	Plant Molecular Biology
!Sample_contact_department	Biological Sciences	Biological Sciences	Biological Sciences	Biological Sciences	Biological Sciences	Biological Sciences	Biological Sciences	Biological Sciences	Biological Sciences	Biological Sciences	Biological Sciences	Biological Sciences
!Sample_contact_institute	Presidency University	Presidency University	Presidency University	Presidency University	Presidency University	Presidency University	Presidency University	Presidency University	Presidency University	Presidency University	Presidency University	Presidency University
!Sample_contact_address	86/1 College Street	86/1 College Street	86/1 College Street	86/1 College Street	86/1 College Street	86/1 College Street	86/1 College Street	86/1 College Street	86/1 College Street	86/1 College Street	86/1 College Street	86/1 College Street
!Sample_contact_city	Kolkata	Kolkata	Kolkata	Kolkata	Kolkata	Kolkata	Kolkata	Kolkata	Kolkata	Kolkata	Kolkata	Kolkata
!Sample_contact_state	West Bengal	West Bengal	West Bengal	West Bengal	West Bengal	West Bengal	West Bengal	West Bengal	West Bengal	West Bengal	West Bengal	West Bengal
!Sample_contact_zip/postal_code	700073	700073	700073	700073	700073	700073	700073	700073	700073	700073	700073	700073
!Sample_contact_country	India	India	India	India	India	India	India	India	India	India	India	India
!Sample_supplementary_file	ftp://ftp.ncbi.nlm.nih.gov/pub/geo/DATA/supplementary/samples/GSM2112nnn/GSM2112821/GSM2112821_At.2.C.E1_252913210011_2_1.txt.gz	ftp://ftp.ncbi.nlm.nih.gov/pub/geo/DATA/supplementary/samples/GSM2112nnn/GSM2112822/GSM2112822_At.2.C.E2_252913210011_2_2.txt.gz	ftp://ftp.ncbi.nlm.nih.gov/pub/geo/DATA/supplementary/samples/GSM2112nnn/GSM2112823/GSM2112823_At.2.C.E3_252913210011_2_3.txt.gz	ftp://ftp.ncbi.nlm.nih.gov/pub/geo/DATA/supplementary/samples/GSM2112nnn/GSM2112824/GSM2112824_At.2.D.E1_252913210011_1_1.txt.gz	ftp://ftp.ncbi.nlm.nih.gov/pub/geo/DATA/supplementary/samples/GSM2112nnn/GSM2112825/GSM2112825_At.2.D.E2_252913210011_1_2.txt.gz	ftp://ftp.ncbi.nlm.nih.gov/pub/geo/DATA/supplementary/samples/GSM2112nnn/GSM2112826/GSM2112826_At.2.D.E3_252913210011_1_3.txt.gz	ftp://ftp.ncbi.nlm.nih.gov/pub/geo/DATA/supplementary/samples/GSM2112nnn/GSM2112827/GSM2112827_At.2.C.L1_252913210011_1_4.txt.gz	ftp://ftp.ncbi.nlm.nih.gov/pub/geo/DATA/supplementary/samples/GSM2112nnn/GSM2112828/GSM2112828_At.2.C.L2_252913210011_2_4.txt.gz	ftp://ftp.ncbi.nlm.nih.gov/pub/geo/DATA/supplementary/samples/GSM2112nnn/GSM2112829/GSM2112829_At.2.C.L3_252913210013_1_4.txt.gz	ftp://ftp.ncbi.nlm.nih.gov/pub/geo/DATA/supplementary/samples/GSM2112nnn/GSM2112830/GSM2112830_At.2.D.L1_252913210013_1_1.txt.gz	ftp://ftp.ncbi.nlm.nih.gov/pub/geo/DATA/supplementary/samples/GSM2112nnn/GSM2112831/GSM2112831_At.2.D.L2_252913210013_1_2.txt.gz	ftp://ftp.ncbi.nlm.nih.gov/pub/geo/DATA/supplementary/samples/GSM2112nnn/GSM2112832/GSM2112832_At.2.D.L3_252913210013_1_3.txt.gz
!Sample_data_row_count	43659	43659	43659	43659	43659	43659	43659	43659	43659	43659	43659	43659
!series_matrix_table_begin
ID_REF	GSM2112821	GSM2112822	GSM2112823	GSM2112824	GSM2112825	GSM2112826	GSM2112827	GSM2112828	GSM2112829	GSM2112830	GSM2112831	GSM2112832
(+)E1A_r60_1	3.46521	1.59196	3.42348	1.15071	-0.349298	-0.0204744	0.750384	0.0204735	-0.223604	-0.0962849	-0.553975	-0.674605
(+)E1A_r60_3	2.33057	0.772038	2.27879	0.309138	-0.379898	-0.00754452	0.75875	0.0075444	-0.329216	-0.313433	-0.596692	-0.757798
(+)E1A_r60_a104	2.3702	0.410636	2.46563	0.0246556	-0.343377	0.262521	1.35413	-0.0246556	-0.488175	-0.546443	-0.800911	-0.835041
(+)E1A_r60_a107	2.67256	1.04222	2.68812	0.424178	-0.486797	-0.0292754	1.31758	0.0292757	-0.560685	-0.200988	-0.778057	-0.645279
(+)E1A_r60_a135	3.29414	1.48399	3.26797	0.907963	-0.412667	-0.0539837	0.643051	0.0451665	-0.215639	-0.0451665	-0.746209	-0.972167
(+)E1A_r60_a20	3.11797	1.29729	3.17244	1.02424	-0.378714	-0.0425034	0.78518	0.0425029	-0.331127	-0.193004	-0.73158	-0.771699
(+)E1A_r60_a22	3.21961	1.44711	3.29635	1.09912	-0.241274	-0.0240726	0.754066	0.0240731	-0.249838	-0.100611	-0.613193	-0.706531
(+)E1A_r60_a97	3.33747	1.49073	3.35523	1.10115	-0.421036	0.000281	0.763124	-0.000282	-0.246349	-0.0736523	-0.546841	-0.646794
(+)E1A_r60_n11	3.3737	1.52497	3.38657	1.05347	-0.35899	-0.0465508	0.664088	0.00331116	-0.24981	-0.00331116	-0.489673	-0.653303
(+)E1A_r60_n9	3.33123	1.50883	3.32202	1.15296	-0.348829	0.0124178	0.740092	-0.0126724	-0.201188	-0.0124178	-0.550306	-0.635983
(-)3xSLv1	2.34175	0.877891	2.27734	0.232062	-0.348205	-0.00920248	0.764593	0.00920248	-0.399535	-0.314101	-0.579363	-0.746845
A_84_P10000	2.19406	0.763907	2.83956	0.118543	-0.460968	-0.132681	0.675572	-0.118543	0.2717	-0.430703	-0.645671	-0.833536
A_84_P10001	2.22237	1.0263	2.05036	0.383271	-0.0552969	0.0552969	0.482611	-0.260716	-0.76147	-1.60912	-2.40011	-2.79214
A_84_P10002	1.16937	0.201529	1.44933	-0.102359	-0.0098362	-0.112347	-0.00704098	-0.732313	-0.783855	0.682075	0.00704098	0.106811
A_84_P10003	-0.116684	0.0382118	-0.0897446	-0.0382128	0.404908	0.188836	0.473141	0.649132	0.592358	-0.471862	-0.588015	-0.547439
A_84_P10004	2.34655	0.853943	2.24618	0.130632	-0.400746	0.0946319	0.681894	-0.0946318	-0.458566	-0.336157	-0.655059	-0.801538
A_84_P10005	1.02533	0.499395	1.1656	0.0838232	-0.0838242	-0.120416	0.312706	-0.176796	-0.278053	0.258255	-0.0858507	-0.0917015
A_84_P100056	-1.09336	-0.249969	-1.19224	-0.268724	0.106626	-0.106626	0.317155	0.535791	0.509106	-0.158193	0.260969	0.341038
A_84_P10006	1.68275	-0.420517	0.999368	0.420606	-0.990939	-0.23715	1.06593	-1.15649	0.23715	0.373996	-1.42296	-2.07852
A_84_P10007	-0.800627	-0.358484	-0.950992	-0.0248423	-0.0982981	0.0704851	0.0535583	-0.0110636	0.0110636	0.473473	0.418571	0.413438
A_84_P10008	-0.0820303	-1.04827	-0.344344	-0.130543	-0.622084	-0.53758	0.375236	0.308403	0.0820308	0.602939	0.412125	0.329496
A_84_P10009	-0.564273	0.378396	-0.773353	0.00619793	0.031846	-0.141407	0.443738	0.706045	2.71295	-0.00619888	-0.238384	-0.480849
A_84_P10010	0.777223	0.319223	0.740961	0.168858	0.182502	0.419151	-0.168859	-0.215922	-0.519831	-1.00737	-1.36427	-0.987876
A_84_P10011	-1.16511	-0.304675	-1.30618	-0.36748	-0.40944	-0.426237	1.38413	1.01303	0.914667	0.413368	0.476838	0.304674
A_84_P10012	0.589356	-0.913835	0.400974	-1.49592	0.0449247	-1.08869	-0.044925	-0.730325	-2.00901	6.84478	7.35859	6.62796
A_84_P10013	2.72031	0.675344	1.94583	-0.873371	0.172828	-0.167584	1.48629	-0.326622	0.123052	-0.123052	-1.17085	-2.05076
A_84_P10014	1.24915	0.686969	-0.116943	0.67606	0.443162	-0.327289	0.912879	0.116943	-0.540814	-2.21177	-3.21336	-2.39944
A_84_P10015	2.41569	1.17104	2.57168	0.158778	-0.110825	0.0975447	0.551993	-0.0975447	-0.380901	-0.866441	-1.47279	-1.30889
A_84_P100156	2.32444	0.857978	2.28753	0.22515	-0.32943	0.0207942	0.774693	-0.0207942	-0.42531	-0.125002	-0.632512	-0.783238
A_84_P10016	-1.03728	-2.48719	-1.11633	-0.231705	-0.0635505	0.0635505	-1.21045	0.151682	0.733654	0.888071	1.52753	1.66224
A_84_P10017	-0.00770187	-0.118543	-0.439921	-0.0575371	0.00770187	-0.0899935	-0.168383	0.347092	0.128287	0.271771	0.0139465	0.0974398
A_84_P10018	2.33534	0.912863	2.31828	0.257462	-0.350026	-0.019401	0.784805	0.0194008	-0.256586	-0.172315	-0.400223	-0.612529
A_84_P100186	1.39564	-1.44067	0.787365	-0.564932	-0.367746	-0.18258	-0.26081	0.221161	0.0374956	0.248976	0.117899	-0.0374956
A_84_P10019	-0.0388632	-0.692779	0.0388641	0.338013	-0.163001	0.349009	-0.722261	-0.581654	-0.0514441	0.258183	0.192904	0.556374
A_84_P10020	0.696293	1.12864	0.508089	1.1865	0.883116	0.843628	-1.21165	-1.34041	-1.3809	-0.508089	-0.719448	-0.805277
A_84_P10021	-1.08099	-0.572135	-1.32368	0.0717173	-0.129499	-0.0368175	-0.260527	0.0368175	0.128701	0.422006	0.205768	0.31117
A_84_P100216	0.754461	-0.419586	1.37963	-0.116811	-0.0761447	-0.550147	0.416628	-0.236578	-0.210876	0.497726	0.0761447	0.239469
A_84_P10022	-0.276931	-0.0272274	-0.298393	-0.290174	-0.117069	-0.287552	0.366088	0.0964727	0.0272284	1.16996	0.709151	0.607965
A_84_P10023	0.450644	0.91111	0.472476	0.339624	0.266605	0.321442	-0.379565	-0.317291	-0.266605	-0.449504	-0.551064	-0.569609
A_84_P100236	0.185715	-0.999671	0.554365	-1.09455	0.401794	0.728838	1.29075	0.292255	-0.185715	-0.33076	-1.42985	-0.760594
A_84_P10024	0.383677	0.791768	0.123097	0.448674	0.537508	0.417449	-0.127612	-0.324765	-0.523534	-0.13518	-0.123096	-0.195853
A_84_P10025	0.679731	0.668188	-0.423336	0.63626	0.860212	0.793796	-0.0399156	-0.183934	0.039916	-0.367664	-0.421686	-0.299459
A_84_P10026	0.174088	0.118041	0.0752668	-0.229266	-0.428178	-0.441755	-0.0752668	-0.570615	-0.516796	0.467402	0.25498	0.113508
A_84_P100266	2.27975	-0.019793	2.4417	0.684066	0.019793	-0.217887	1.07144	0.25467	-0.926722	-0.0736265	-1.58195	-0.828484
A_84_P10027	0.75321	0.369571	0.674415	0.278698	-0.132863	-0.0809403	0.721805	0.0809398	-0.802584	-1.00454	-2.01706	-2.18316
A_84_P100276	0.691739	-0.467283	1.21692	-0.622705	-0.0197949	-0.322993	-0.440662	-0.300289	0.0197945	0.257102	0.501099	0.565538
A_84_P10028	0.618669	-0.0597773	0.483591	-0.279032	-0.517044	-0.452921	0.0597763	-0.40245	-0.589067	0.423453	0.301428	0.0824738
A_84_P100286	2.54077	1.15306	2.92586	0.125496	-0.358757	-0.125496	1.14564	0.281105	-0.412189	-1.67602	-2.53164	-2.38368
A_84_P10029	0.348843	0.0169821	0.0490541	-0.157942	-0.156153	-0.0169821	0.861153	0.433836	0.324458	-0.313995	-1.00623	-0.859945
A_84_P10030	0.931326	0.552964	0.954987	0.360113	-0.0519402	0.0519402	-0.328724	-0.565522	-0.649256	0.82023	-0.0725734	-0.62438
A_84_P10031	-2.69461	-0.937221	-2.38965	-0.647857	0.0407968	0.135949	-0.792129	0.454545	0.652484	-0.0407963	1.83848	1.84479
A_84_P10032	1.84261	0.432778	1.78477	-0.247562	-0.832393	-0.452035	1.14158	-0.499655	-0.325983	0.555606	0.247562	-0.804581
A_84_P10033	2.28132	1.97263	2.24539	0.196513	-0.368149	-0.0226418	0.745501	-0.0509473	0.0226418	-0.432258	-0.69366	-0.850763
A_84_P10034	-1.14545	-0.399002	0.033339	0.516496	-0.228746	-0.426429	0.228881	-0.547495	-0.033339	1.01652	1.14595	1.23429
A_84_P10035	1.80496	0.246439	1.73751	0.174747	-0.206943	-0.535629	1.03982	0.297208	-0.923586	-0.174747	-0.595466	-1.58508
A_84_P10036	1.25008	-0.0789311	1.23229	-0.511854	0.490076	0.961834	0.105332	0.0789309	-0.0849686	-1.2853	-1.463	-1.59672
A_84_P10037	0.416245	-0.579684	1.11045	0.129689	-0.412945	-0.447983	0.581949	0.284916	-0.98362	-0.578397	0.425334	-0.129689
A_84_P10038	1.97501	0.751652	2.01294	0.316556	-0.229684	0.121445	0.616013	-0.121445	-0.583384	-0.415316	-1.53542	-1.32833
A_84_P10039	-0.189856	0.281003	-0.544237	-0.0938253	0.0938244	0.146992	0.806894	1.20408	1.35858	-1.83999	-1.51409	-1.1979
A_84_P10040	1.06958	-0.144423	0.747461	0.083848	-0.238516	0.0743055	0.572755	0.00108814	-0.132872	-0.00108814	-0.480719	-0.486001
A_84_P10041	-0.0869522	0.106509	0.00998592	-0.00998592	0.0431099	0.156034	-0.0597191	0.257242	0.0186615	-0.877107	-1.06048	-1.14995
A_84_P10042	1.45552	0.053951	1.40525	-0.622924	-1.19914	-0.839917	-0.0539513	-0.877274	-0.950017	1.46455	9.42074	3.29232
A_84_P10043	1.38193	0.0848384	-0.0355115	0.523123	1.05867	0.435149	0.035511	-1.52036	-0.214628	-0.0573177	-0.347604	-0.745932
A_84_P10044	-0.437761	0.117028	-0.564211	0.226443	0.0586653	0.125022	0.247105	0.0120697	-0.0120687	-0.309407	-0.542365	-0.493615
A_84_P10045	2.32194	0.83713	2.28346	0.235295	-0.340292	0.0135044	0.792228	-0.0135044	-0.431619	-0.33319	-0.625937	-0.780775
A_84_P100456	2.66914	4.40149	3.0687	4.22792	4.21953	4.63415	-2.66914	-3.49369	-3.38638	-5.81692	-6.94653	-6.10036
A_84_P10046	0.703325	0.0248775	0.798206	-0.0248785	-0.397056	-0.321905	-0.195302	-0.809829	-0.927981	0.366852	0.296458	0.184137
A_84_P10047	0.103504	0.0488405	-0.0488405	-0.0735493	-0.190132	-0.247694	0.106117	-0.291572	-0.581045	0.367274	0.267138	0.0798006
A_84_P10048	-1.05695	-0.499601	-1.14774	-0.19736	-0.380789	-0.458709	0.532644	0.316015	0.197361	0.750712	0.388014	0.38462
A_84_P10049	-0.0852871	-0.0232134	-0.259243	-0.248884	-0.266091	-0.234516	0.35762	0.05686	0.0232134	2.36397	2.54079	2.17273
A_84_P100496	-0.0134363	-0.300788	0.154415	0.104642	0.1482	0.0757647	-0.168	0.0134373	0.158902	-0.212285	-0.812792	-0.445574
A_84_P10050	-0.0803232	-0.42605	-0.0130539	0.0259609	0.0130529	0.214104	0.513165	0.587379	1.11742	-2.20573	-2.493	-2.04868
A_84_P10051	-0.199161	-0.139187	-0.261413	0.0277739	0.113125	0.250006	0.884891	0.924097	1.37066	-0.336699	-0.165283	-0.0277739
A_84_P100516	0.552031	-0.0678167	0.833744	-0.0181122	0.457472	0.0397978	-0.600431	-0.122282	0.035512	-0.218694	0.0181122	-0.0938339
A_84_P10052	2.43936	0.948379	2.34133	0.233986	-0.344432	0.00796354	0.749569	-0.00796354	-0.354119	-0.184627	-0.525922	-0.677795
A_84_P10053	-1.05847	-0.442024	-1.04923	-0.0817623	0.47201	0.41001	0.0916471	1.1673	1.42788	-0.168063	-0.126008	0.0817623
A_84_P100536	0.703708	0.99545	0.262382	0.765956	0.682732	0.935115	-1.20665	-1.24518	-1.13475	-0.307353	-0.262381	-0.449411
A_84_P10054	-1.0006	-1.02884	-1.64808	0.186651	-0.0625524	-0.354235	0.0625524	0.517832	0.641237	0.386105	-0.232006	0.171233
A_84_P10055	0.553264	0.842684	0.456954	0.912318	0.682507	0.810066	-0.456954	-0.673972	-0.605466	-0.473865	-1.30251	-0.710776
A_84_P10056	-0.654859	-0.898414	-2.90036	0.242032	0.254264	-0.659728	-1.20109	-0.242033	0.666794	2.20932	2.70752	2.81064
A_84_P10057	0.00644684	0.442306	-0.00644684	-0.294324	-0.131639	0.06071	2.13208	1.95752	1.71482	-1.10828	-1.29664	-1.23217
A_84_P100576	2.77507	0.566449	1.9876	-0.0596006	-0.631894	1.0282	2.10136	0.0596008	-0.574723	-0.564302	-0.813584	-0.912435
A_84_P10058	0.414061	0.493343	0.601433	0.3352	0.00820637	0.405807	-0.00820541	-0.658689	-0.853537	-1.03714	-0.929232	-1.0329
A_84_P10060	2.33616	0.898776	2.27501	0.222642	-0.319165	0.013083	0.743858	-0.013083	-0.475656	-0.447792	-0.705268	-0.662763
A_84_P100606	0.443145	0.0891709	1.03601	0.162199	0.159153	0.58074	-0.202044	-0.471028	-0.0891705	-3.31645	-3.63089	-3.54439
A_84_P10061	1.34423	-0.161496	1.56197	0.504362	0.247464	0.0317438	-0.084348	-0.139507	-0.136271	-0.0317438	-0.302828	0.40517
A_84_P100616	-0.680306	0.087966	-0.792404	-0.0202284	0.0202284	0.0347671	0.0900049	0.0750103	0.0221262	-1.20899	-1.0881	-1.20603
A_84_P10062	1.67398	0.963877	1.65021	-0.0127487	0.0127497	0.0306921	0.605236	-0.0729103	-0.370518	-0.878313	-1.27853	-1.15003
A_84_P10063	1.16659	-0.057004	1.77638	0.191666	-0.0351653	0.0351658	0.766201	0.269542	-0.333328	-0.318669	-0.653433	-0.15428
A_84_P10064	-1.09366	0.201106	-1.39053	0.699238	0.376362	0.665647	-0.147245	-0.217336	-0.247332	0.0615549	-0.0313892	0.0313892
A_84_P10065	0.421144	0.251276	0.452258	-0.0211554	0.0381889	0.0211554	0.0992098	-0.247402	-0.355413	-0.0434237	-0.257954	-0.328346
A_84_P10066	2.23787	0.784579	2.1868	0.0944526	-0.317525	-0.0944526	1.74656	0.192545	-0.520208	-0.424277	-0.72859	-0.873294
A_84_P10067	-0.753378	-0.441578	-1.23316	-0.270728	0.10728	0.0203085	-0.401161	0.0622978	0.180587	-0.0203094	0.221028	0.106302
A_84_P10068	2.31438	0.89783	2.27884	0.246115	-0.333315	-0.004866	0.810498	0.00486589	-0.344807	-0.271123	-0.480675	-0.67551
A_84_P10069	0.26805	-0.370066	0.404429	-0.291184	-0.174536	-0.314986	-0.463777	-0.0575123	0.14152	0.0575123	0.832922	0.974343
A_84_P100696	0.949899	0.385808	0.987095	-0.123132	-0.342095	-0.374901	0.81828	0.209906	0.123132	-0.230205	-0.488088	-0.536458
A_84_P10070	1.84768	0.276579	1.95613	-0.161402	0.161402	0.992743	-0.377881	-0.584355	0.347	-0.196014	-0.701574	-1.26925
A_84_P100706	-0.489991	-0.173752	-0.831949	0.18443	0.123489	0.293573	-0.123489	-0.548165	-0.595095	0.289649	0.262288	0.128377
A_84_P10071	0.949215	0.500528	1.15049	-0.0423059	-0.188789	0.0423059	0.519321	0.0757389	-0.100626	-0.81848	-1.29398	-1.08721
A_84_P100716	0.0703235	-0.7122	0.121439	-0.581493	-0.508264	-0.127895	-0.216361	-0.0703235	0.612917	0.713216	1.56142	1.59347
A_84_P10072	-0.920974	-0.717773	-1.13332	-0.299563	0.178733	-0.178733	-0.515109	0.201076	0.306873	0.845258	1.755	1.88371
A_84_P10073	-0.460103	-0.0408134	-0.321763	-0.337152	-0.693242	-1.15483	0.0408144	0.0488834	0.177673	3.20405	3.36557	2.79803
A_84_P10074	2.32794	0.370272	1.87783	0.0907676	-0.238765	-0.40407	1.16301	-0.32104	-0.0907674	0.209573	-1.12973	-1.32438
A_84_P100746	-1.67143	1.2079	-1.38585	-0.604879	-0.131273	0.125435	-0.302624	-0.125435	2.58317	2.40483	2.85961	1.85099
A_84_P10075	-0.707702	0.319577	-0.410685	-0.0529642	-0.199849	0.0684915	0.404293	0.218096	-0.251819	0.0710206	-0.558938	0.0529642
A_84_P100756	-0.0547485	-0.58768	-0.135507	-0.2225	0.089098	0.129108	-0.674365	2.43e-05	0.144736	-2.43e-05	0.366796	0.287435
A_84_P10076	1.12821	0.291166	0.912447	0.27711	0.021646	0.474235	-0.0216465	-0.696886	-0.92097	-3.94118	-4.54753	-5.14153
A_84_P10077	1.54655	0.816518	2.15186	0.315564	-0.110941	0.110941	0.47795	-0.333362	-0.604027	-2.32259	-3.06039	-2.59517
A_84_P100776	0.796412	0.441582	0.909483	-0.0146122	-0.133156	0.0146112	0.455866	0.0677547	-0.175241	-0.388315	-0.98059	-0.568292
A_84_P10078	-1.48398	-0.85889	-1.68851	-0.00204754	-0.0203342	0.178472	-0.627378	0.00204849	0.173379	0.711597	1.06044	0.955642
A_84_P10079	-1.45785	-0.416577	-1.05089	-0.115506	0.585953	0.322675	-0.744498	0.0690575	0.279311	-0.0690575	1.05749	0.945959
A_84_P10080	3.36812	2.63547	3.36297	2.10835	2.43884	2.55251	-2.10835	-2.67165	-2.29644	-3.32491	-4.12961	-3.70933
A_84_P10081	0.987501	0.545382	1.01224	0.234172	-0.0450983	0.0450983	0.263484	-0.180456	-0.353664	-0.129317	-0.450616	-0.412023
A_84_P10082	2.35881	1.58437	2.28384	0.21064	-0.317657	0.0180526	1.27213	-0.0180527	-0.446105	-0.111186	-0.668777	-0.464914
A_84_P10083	0.398078	1.06707	1.18201	-0.251098	-0.767758	-0.167042	0.517275	-0.0643148	0.0643148	0.499665	-0.126359	-0.144841
A_84_P10084	0.988778	0.445603	1.25726	-0.0815554	-0.269171	-0.259954	0.633872	0.0381355	-0.265305	0.567276	-0.0381365	-0.150433
A_84_P10085	-0.955035	-0.813801	-0.875013	-0.349616	0.374401	-0.110401	-1.08278	0.110401	0.505086	1.23796	1.88483	1.77122
A_84_P10086	-1.05286	0.199937	-0.861138	-0.00701809	0.315008	0.180202	0.00701714	0.278481	0.0174808	-0.88961	-0.617692	-0.663289
A_84_P10087	0.384678	0.113205	0.432421	-0.152843	-0.20245	-0.224658	0.40204	0.276334	-0.0362797	0.0362797	-0.258674	-0.30611
A_84_P10088	-1.20291	-0.704568	-1.07175	-0.213381	0.0693455	0.0189581	-1.13896	0.0298738	0.120263	-0.018959	0.714185	0.533381
A_84_P100886	-1.05593	-0.0647726	-1.10043	0.403701	0.515716	0.53137	-1.23051	-0.832711	-0.536177	0.0647736	0.250789	0.203889
A_84_P10089	1.96526	0.492761	1.82506	-0.128617	-0.330873	-0.416355	0.435907	0.101469	0.745082	-0.753038	-0.930883	-0.101469
A_84_P100896	-0.167902	-0.264447	-0.321799	-0.225148	0.0201488	0.0766158	-0.261622	-0.0201488	0.176369	0.299973	0.186059	0.354573
A_84_P10090	-1.98698	-0.306651	-2.11895	-0.304194	0.220591	0.065053	-0.853516	0.0956383	0.0408506	-0.0408506	0.550421	0.547743
A_84_P10091	0.211518	-0.350305	-0.0531912	-0.0427818	-0.233493	0.0427818	0.217036	-0.122572	-0.204939	0.909211	0.624643	0.448243
A_84_P10092	1.72388	0.850782	0.741642	0.800968	0.199529	-0.0878096	0.0878096	-1.30021	-0.451123	-1.02379	-0.933825	-2.011
A_84_P10093	-0.302567	-0.152771	-0.317262	0.00135136	0.262403	0.267406	-0.00135136	0.152821	0.175647	0.0504265	-0.286552	-0.25108
A_84_P10094	0.428202	-0.122706	0.574066	0.195786	0.0836701	0.251514	-0.176119	0.0473571	-0.0473571	-1.54696	-1.2799	-1.62655
A_84_P10095	-0.68025	-0.405718	-0.591785	-0.0470696	0.258942	0.254093	-0.783679	-0.352819	0.0470696	0.6551	1.2664	0.859853
A_84_P100956	-0.0355511	0.0349598	-0.71666	0.139417	-0.00250912	0.00250912	-0.00580025	-0.172218	-0.164524	0.347898	0.272775	0.198459
A_84_P10096	2.0943	0.583112	1.95506	-0.002419	-0.606077	-0.269518	0.463285	0.00241923	-0.779372	-0.734228	-0.42566	3.79554
A_84_P100966	2.25875	0.796833	2.25907	0.135937	-0.446462	-0.0751491	0.679295	0.0751491	-0.592773	-0.460629	-0.759844	-0.929399
A_84_P10097	-0.888808	-0.663503	-1.16817	-0.0495253	0.0495253	-0.191405	-0.396427	0.147703	0.0879316	0.20275	0.192461	0.168189
A_84_P10098	2.21079	0.739478	2.10557	0.110212	-0.435397	-0.130308	0.637978	-0.110212	-0.456364	-0.432673	0.117776	-0.847838
A_84_P10099	0.559284	0.322448	0.55477	0.108758	-0.0792923	0.0792923	0.334185	-0.209652	-0.260084	-0.0907612	-0.46997	-0.491697
A_84_P100996	1.94894	0.43441	1.85763	-0.188223	-0.74016	0.188223	0.37597	-0.331045	0.223612	-0.697846	-0.920921	-1.0122
A_84_P10100	-0.0288591	-0.920348	0.483655	-0.187629	0.734628	0.186152	-0.696442	-1.29402	0.790211	-0.0227098	0.0227098	0.174982
A_84_P10101	-0.972443	-0.848926	-0.742516	-0.584503	-0.373093	-0.342058	0.342058	0.778247	0.69828	1.15297	1.39732	1.2727
A_84_P10102	2.30741	1.11198	2.75497	0.268229	0.0428305	-0.0428305	0.287662	-0.54021	-0.843763	-2.69694	-4.80036	-3.78757
A_84_P10103	-1.0877	0.370105	-1.06763	0.285422	0.483965	0.353044	-0.139192	0.235679	0.139193	-0.714937	-0.379439	-0.372046
A_84_P10105	-0.757353	0.0870161	-0.481309	0.359455	0.402742	0.514868	0.0963564	0.231377	-0.0870151	-0.507147	-0.862409	-0.512693
A_84_P101056	0.288491	0.668174	0.0282021	0.111267	0.00529766	-0.00529766	0.536101	-0.0115395	-0.0600271	-0.0324965	-0.3867	-0.295533
A_84_P10106	-1.62352	-0.851798	-1.45343	-0.380548	-0.285038	-0.0542593	0.0542583	0.535316	0.776243	0.509988	0.416721	0.570383
A_84_P10107	0.376232	-0.547201	0.130521	0.234905	-0.704172	-0.17894	-0.130522	-0.613625	-0.153473	0.596708	0.795519	1.01833
A_84_P10108	1.01439	0.248924	1.02302	-0.208161	-0.422306	-0.0585403	0.617141	0.197487	-0.0653439	0.0585413	-0.540129	-0.435414
A_84_P10109	0.0035572	-0.427767	-0.190663	-0.285793	-0.673731	-0.644979	0.806279	0.335222	-0.0035572	1.84063	1.87793	1.47734
A_84_P10110	0.213638	-1.2947	0.121947	-0.121947	-0.636559	-0.885874	-0.406438	0.644523	0.42389	-0.244456	0.543568	0.928494
A_84_P10111	0.470979	-0.00815201	0.501735	0.0888062	-0.286669	-0.0319262	0.350677	0.117442	0.00815201	-0.656181	-1.10108	-0.8745
A_84_P10112	1.2469	0.391929	1.45426	-0.0129728	-0.276258	0.0129728	0.585451	0.10655	-0.262004	-0.199861	-0.973437	-0.77531
A_84_P101126	1.31193	0.663387	1.39411	-0.0146189	-0.260196	-0.117476	0.295526	-0.270159	-0.430645	0.128597	0.0146198	-0.0616722
A_84_P10113	0.0520334	0.152954	-0.499953	0.0789013	-0.0890436	0.0140543	0.170033	-0.0140553	-0.150785	0.118047	-0.243187	-0.293383
A_84_P10114	0.321177	0.0685949	0.729414	-0.251996	-0.624326	-0.0685949	0.388759	-0.29698	-0.748014	0.377172	-0.118007	0.185558
A_84_P10115	1.74222	0.239255	1.6468	-0.24533	-0.100841	-0.668955	0.285128	0.490081	-0.953575	0.100841	-0.846132	-0.596699
A_84_P10116	1.32622	-0.983055	-0.146417	-0.719217	0.21639	-0.50556	-0.0103493	-0.0359287	0.228247	0.0309038	0.0103493	0.103662
A_84_P10117	-0.335896	-0.747094	-0.87061	-0.223783	-0.274666	-0.065197	0.065196	0.217749	0.284956	0.334364	0.175966	0.299518
A_84_P10118	-0.100463	-0.414719	-0.0714226	-0.138254	0.172433	0.0714216	-0.415087	-0.150997	0.259648	0.630518	1.10941	0.774234
A_84_P101186	0.0573587	0.0529757	0.205086	0.0426531	0.274249	0.383975	-1.02689	-0.478037	-0.0426521	-1.15696	-1.66383	-1.21934
A_84_P10119	1.74051	0.308129	1.6669	-0.388144	-0.925181	-0.599129	0.13296	-0.613768	-1.08034	0.118266	0.614024	-0.118266
A_84_P10120	1.06866	-0.0695181	1.20784	-0.384592	-0.648986	-0.565846	1.21212	0.560853	0.335803	0.0695171	-1.00462	-0.705831
A_84_P101206	-0.634732	-0.0456162	-0.722758	-0.0785141	0.0456162	-0.0651217	-0.272609	0.191437	0.261567	0.221354	0.295372	0.097147
A_84_P10121	1.38186	-0.109513	-0.730553	0.005867	0.206169	0.425066	-1.32012	-0.00586748	-0.514477	-0.735723	0.100858	0.345867
A_84_P101216	0.189498	-0.0882525	-0.236913	0.461236	0.361437	0.509005	0.0882525	-0.259316	-0.140685	-0.425172	-0.331546	0.107338
A_84_P10122	-0.41297	0.19519	-0.19257	0.199193	-0.0212755	0.0212746	0.556427	0.641551	0.774409	-0.952153	-1.26921	-1.18111
A_84_P10123	-0.589846	-0.662553	-0.869904	0.00487518	0.0744791	-0.00487518	-0.441747	-0.0719109	0.0970631	0.471844	0.69399	0.514016
A_84_P10124	-1.78321	-0.0304136	-1.60932	0.0304136	0.0519114	0.286434	0.341944	0.267321	0.222374	-0.643954	-0.0973187	-0.267042
A_84_P101246	-1.51691	-0.0536127	-2.12092	1.00918	0.138319	0.14652	-1.0886	-0.777194	-1.08958	0.0536122	1.55235	1.24092
A_84_P10125	0.0469522	-0.116245	0.0172462	0.0605621	-0.0531588	0.193481	-0.0172472	0.272318	0.278148	-1.0266	-1.31823	-1.24803
A_84_P10126	2.34645	0.867573	2.29619	0.23555	-0.346465	0.0132257	0.765096	-0.0132257	-0.389142	-0.25858	-0.590913	-0.741806
A_84_P10127	-0.315948	0.357045	-0.635637	0.0442314	0.169931	0.0381279	0.178874	0.204462	-0.0381289	-0.132443	-0.432231	-0.326299
A_84_P10128	0.0060339	-0.403647	0.131108	-0.654944	-0.128422	-0.352755	-0.414794	-0.0060339	0.444089	0.153003	0.465352	0.6544
A_84_P10129	0.00476646	0.318315	0.1541	-0.00476742	-0.0829143	-0.148127	0.482412	0.400785	0.223058	-0.58441	-0.765642	-0.493573
A_84_P10130	0.681519	0.0689554	0.321733	-0.164807	-0.430134	-0.0689564	0.794776	0.834744	0.531461	-0.723249	-1.30801	-0.931138
A_84_P10131	0.0433035	-1.2409	0.0983438	-1.62793	-2.00711	-1.83279	0.540493	-0.0433035	-0.300293	0.315069	0.57469	0.141693
A_84_P101316	1.44884	0.807171	1.64907	-0.0134096	-0.0740662	-0.0271978	0.652235	0.155546	0.0134096	-0.318858	-0.548695	-0.605259
A_84_P10132	-0.492096	-0.693733	-1.59186	-0.188669	0.157542	-0.110054	-0.866756	0.110054	0.402675	0.718111	0.965186	1.20804
A_84_P10133	1.13628	0.263267	1.46902	0.394083	-0.0720034	0.0720029	0.658725	-0.093504	-0.888425	-1.02826	-1.4232	-1.21594
A_84_P10134	2.33619	1.82089	2.28023	0.223418	-0.400158	-0.019706	0.722545	0.019706	-0.458959	-0.339362	-0.651827	-0.826141
A_84_P101346	-0.295018	0.0911474	-0.311787	-0.378449	-0.546193	-0.337475	0.472613	0.278192	-0.0911465	0.958818	0.763249	0.794653
A_84_P10135	-1.04293	-1.55755	-0.400333	-0.77145	-1.06049	-1.22661	0.65653	0.400332	0.662219	1.64053	1.34813	1.41885
A_84_P101356	1.02961	0.0360613	1.10108	-0.0244656	-0.211942	-0.233566	0.501248	0.053566	-0.274302	0.0244656	-0.157522	-0.312203
A_84_P10136	0.754167	0.745591	0.339313	0.667889	0.949881	1.00573	-0.70575	-0.721328	-0.339313	-2.18811	-2.31445	-2.11632
A_84_P10137	-1.67802	-0.00439835	-2.31238	0.0422478	0.00439835	0.19137	0.107822	0.145718	0.0254068	-0.336668	-0.600006	-0.277872
A_84_P10138	-0.00401878	-0.07127	-0.347647	-0.0979872	0.45404	0.00401878	0.134873	0.516455	0.73428	-0.458467	0.115664	-0.0438328
A_84_P10139	2.23116	0.730812	2.10092	0.122149	-0.439803	-0.122149	0.62875	-0.140179	-0.530912	-0.498251	-0.760583	0.376856
A_84_P10140	2.30339	0.882159	2.23841	0.154216	-0.414491	-0.0151006	1.63388	0.0151006	-0.487677	-0.388842	-0.684495	-0.829978
A_84_P101406	2.59261	1.24857	2.9843	0.151096	-0.13448	0.0753975	0.73021	-0.0753984	-0.390548	-1.36311	-1.86973	-1.87535
A_84_P10141	1.27776	-0.435906	0.358924	0.0449147	-0.212479	-0.423011	-0.145156	-0.0449142	-0.0955424	0.890594	1.14851	1.18446
A_84_P10142	0.234931	-1.17431	0.182575	-0.722783	-0.625306	-1.37273	0.125405	-0.125405	-0.584574	1.88679	1.54535	1.64376
A_84_P101426	-1.91095	-0.995482	-1.14098	-0.427224	0.13392	-0.20961	-0.133919	0.4498	0.985423	0.287165	1.73991	1.45321
A_84_P10143	-1.15277	-0.988674	-2.68772	0.1245	-0.39842	0.255499	-0.471263	-0.0716252	0.0716248	0.743464	0.535407	0.655621
A_84_P101436	-1.3344	-0.221315	-1.0313	-0.1637	0.0783215	-0.182858	0.152162	0.302981	0.0335669	0.548312	0.190425	-0.0335669
A_84_P10144	1.94821	0.202505	1.55208	-0.483399	-1.05658	-0.336204	0.0819724	-0.727585	-0.0819724	-0.500707	1.22999	0.782997
A_84_P10145	2.34409	0.889747	2.25557	0.250156	-0.335946	0.00130117	1.96269	-0.00130117	-0.247807	-0.498192	-0.752597	-0.812358
A_84_P101456	0.595291	0.582085	0.812593	0.00237751	-0.133486	-0.00237751	0.625895	0.203245	-0.112151	-0.747588	-0.873069	-1.00206
A_84_P10146	0.886647	0.809736	0.905067	-0.0158806	-0.172235	0.0158806	0.404548	0.0765734	-0.300725	-0.862927	-1.072	-1.00406
A_84_P10147	-1.1282	0.641921	-1.81736	1.02983	1.3529	1.04749	-0.9397	-0.446239	-0.40027	-0.132849	0.132849	0.159425
A_84_P10148	-0.769748	0.0928426	-0.793912	0.112549	-0.0928421	-0.473483	0.872261	0.482743	0.657994	0.604183	-0.310102	-0.110475
A_84_P101486	1.58276	0.106235	1.54741	-0.503897	-0.789078	0.200693	2.19709	-0.752049	-0.106235	-1.09116	-1.37484	0.793189
A_84_P10149	-1.16452	-0.91471	-1.18626	-0.146275	-0.10714	0.107141	-0.517498	0.312984	0.418068	0.425427	0.285216	0.450596
A_84_P10150	-1.46109	-0.966424	-1.27376	-0.181795	0.170297	0.212082	-0.776808	-0.115224	0.190326	0.115224	0.426964	0.224607
A_84_P101506	-0.886848	-0.0531921	-0.821015	0.103929	0.0545406	0.0531931	-0.255302	-0.181728	-0.15034	0.164067	0.404502	0.333079
A_84_P10151	-0.112551	-0.301398	-0.175911	0.288445	0.112551	0.459231	-0.299277	-0.20378	-0.118096	2.9421	2.98266	2.6839
A_84_P10152	0.634521	-0.196372	0.837537	-0.386107	-0.649903	-0.788915	0.196373	-0.598352	-0.785187	1.45693	1.16974	0.98996
A_84_P101526	-0.431392	-0.203565	-0.355081	0.09832	-0.0131941	0.152848	0.029397	-0.115042	-0.00649262	0.191415	0.040329	0.00649262
A_84_P10153	-0.644185	-1.28761	-0.348544	-0.225816	-0.0991058	0.300865	0.0991054	-0.211536	0.260248	1.05815	0.407626	0.523487
A_84_P101536	-0.356268	-0.451545	-0.390224	-0.00657272	-0.0656233	0.00657272	-0.16644	0.30548	0.486638	0.565041	0.723475	0.769793
A_84_P10155	-1.48637	-0.481815	-2.02235	-0.124817	0.272383	0.202477	-0.239082	0.0595245	-0.0595245	0.443885	0.653451	0.584354
A_84_P10156	-0.294417	-0.00286007	-0.788069	0.389946	0.886932	0.688948	-0.29994	0.694274	0.739633	-0.435436	-0.101081	0.00286007
A_84_P101566	-0.312474	0.346791	-0.170095	0.091671	0.189466	-0.0214329	0.366304	0.0214338	0.0764055	-0.174269	-0.40416	-0.365765
A_84_P10157	1.72026	0.749442	1.6237	0.289662	-0.488431	-0.191185	0.500734	-0.0526433	0.0526428	-1.41238	-2.24222	-1.91351
A_84_P101576	2.41004	0.624411	1.79328	0.31156	-0.892929	-0.48949	0.271815	0.187103	-0.559901	-0.187103	-0.314216	-0.708315
A_84_P10158	1.94013	2.08808	2.51073	1.85025	2.14769	2.04132	-1.85025	-2.60273	-2.66846	-5.41119	-5.50972	-5.04479
A_84_P101586	-0.0689452	-0.651346	0.865622	0.192115	-0.0772476	0.304293	-0.0807023	0.299504	-0.618598	0.203234	0.0348501	-0.0348501
A_84_P10159	2.32098	0.784924	2.20766	0.212368	-0.318782	-0.028784	0.772139	0.0287839	-0.278832	-0.28374	-0.502807	-0.714062
A_84_P101596	-0.180866	-0.188634	-0.507734	0.376274	0.069725	0.190541	0.00691605	-0.129296	0.0597992	0.307713	-0.00691605	-0.00741291
A_84_P10160	-0.133718	-0.207006	-1.12218	0.796782	0.806664	0.705708	0.152104	-0.292936	0.669313	-0.29453	0.133718	-0.147618
A_84_P101606	1.22401	0.829769	1.46121	0.262518	-0.10372	0.103719	0.426618	-0.235933	-0.356986	-0.357138	-0.501768	-0.676224
A_84_P10161	1.83237	1.41826	2.06446	-0.30972	0.1537	-0.587699	2.01271	0.91659	-0.805817	-0.750101	-0.1537	-1.13325
A_84_P10162	2.14155	0.685505	2.73865	0.0477139	-0.536144	0.44443	1.46979	-0.200467	-0.630314	-0.0477138	-0.829152	-0.993033
A_84_P10163	1.79838	0.830052	2.14988	0.495096	0.0528679	0.814569	-0.1097	-0.0528679	-0.542686	-2.05877	-0.768377	-2.43633
A_84_P10164	-0.575848	-0.949904	-1.0106	0.237156	0.163558	0.0548649	-0.626712	-0.557749	-0.0548649	1.9143	1.95867	1.74597
A_84_P101646	0.0468302	0.463252	0.00112152	0.309856	0.547839	0.357642	-0.0710573	-0.00112152	-0.362227	-0.135609	-0.169825	-0.107909
A_84_P10165	-4.40603	-1.27714	-3.05596	-0.627909	0.576657	0.189785	-1.00055	0.376621	0.52643	-0.189785	1.02969	0.876772
A_84_P10166	-0.954472	-0.0189981	-1.31245	-0.0742645	0.0189981	0.0611267	-0.0509729	0.168633	0.0445509	-0.0288267	0.38879	0.299323
A_84_P101676	1.66534	0.135824	1.55601	0.645332	0.498512	-0.684814	0.115584	-0.219251	-0.115584	-0.936707	-1.15398	-1.36546
A_84_P10168	0.569783	0.418952	0.656073	0.0393047	-0.0707149	-0.143012	0.53264	0.0212793	-0.104079	-0.0212793	-0.201001	-0.334267
A_84_P101686	-0.026989	-0.667741	0.370868	-0.885571	-0.786204	-1.3013	0.278377	-0.0971022	0.026989	0.693558	0.650629	0.664422
A_84_P10169	2.03717	0.414394	1.91481	-0.0040369	0.485491	0.283729	0.0040369	-0.426945	-0.205535	-0.167347	-1.0077	-1.0435
A_84_P10170	-1.49945	-0.607495	-1.9123	0.117038	-0.326413	-0.233538	-0.0906968	0.0906973	0.152233	0.798051	0.569086	0.442064
A_84_P10171	0.138134	-0.757054	0.158789	-0.294025	-0.613243	-0.719738	-0.138133	-0.625187	0.594408	2.85279	3.27626	2.91815
A_84_P10173	1.39136	1.33946	1.33807	0.569356	-0.628939	0.0979784	-0.249767	0.648641	-1.32164	-0.0979786	-0.990893	-1.6643
A_84_P10174	2.38401	1.81253	2.55106	1.37519	1.37044	1.32992	-1.32992	-2.02949	-2.37473	-1.84956	-2.12484	-2.28058
A_84_P101746	-0.116716	0.0959015	-0.290216	0.0197706	0.0591745	0.0347471	0.47015	0.359549	-0.0197716	-0.450029	-0.0416918	-0.202422
A_84_P10175	2.28841	0.809979	2.209	0.107175	-0.459394	-0.107175	0.633196	-0.134438	-0.160086	0.272447	-0.668327	-0.818738
A_84_P10176	0.263827	0.404021	0.168868	0.598138	0.793367	0.487197	-0.973553	-0.48079	-0.584662	-0.168868	-0.319864	-0.327849
A_84_P10177	-0.229871	-0.60515	-0.098053	0.206905	-0.0262318	0.0262318	0.108524	-0.451278	-0.301338	0.412352	0.168222	0.0496197
A_84_P10178	0.749645	0.666517	0.707078	0.0847454	-0.289452	-0.0847454	0.643515	0.126018	-0.241329	-2.17058	-2.63481	-2.69019
A_84_P10179	-1.74245	0.209976	-1.75104	-0.625203	0.06183	-0.06183	-0.215152	0.4525	-0.0777206	1.10144	1.21826	1.46577
A_84_P10180	-0.0251961	8.49e-05	-8.58e-05	-0.0763111	0.22648	0.0434618	0.406578	0.64894	0.668996	-0.457148	-0.46999	-0.310145
A_84_P101806	0.795243	0.2427	0.629124	0.0443411	-0.00121594	0.31037	0.00121594	-0.223839	-0.325655	-0.318484	-0.682132	-0.528028
A_84_P10181	2.35869	0.854301	2.28036	0.226688	-0.369536	-0.0554624	0.752429	0.0554624	-0.322333	-0.0603137	-0.360242	-0.673259
A_84_P10182	1.06343	0.059639	1.14403	0.19643	-0.234652	0.0672779	-0.059639	-0.415986	-0.365397	0.0929775	-0.0700407	-0.109397
A_84_P101826	1.07177	0.80301	1.17474	-0.0137825	-0.191269	0.0137835	0.518216	0.120468	-0.056263	-0.638181	-0.820743	-0.895798
A_84_P10183	-0.024085	-0.566658	0.0157471	0.216834	-0.555625	-0.495524	-0.160721	-0.0157471	0.415309	1.82724	1.0447	1.0309
A_84_P10184	1.4951	0.263526	1.73106	0.13855	-0.706863	0.124063	0.512876	-0.124063	-0.379025	-0.706608	-1.28203	-1.58295
A_84_P10185	-0.922583	-1.08261	-1.24674	0.0107384	-0.0107384	0.093956	-0.673443	-0.237589	0.332714	1.25027	1.35355	1.1901
A_84_P10187	0.0991292	0.0710082	0.563249	-0.162676	-0.187192	-0.0710082	1.02442	0.759623	0.893128	-0.0771928	-0.989094	-0.964211
A_84_P10188	-0.557837	-0.715334	-0.464304	-0.177112	-0.154518	0.123524	-0.0605116	0.0665894	0.220399	0.169396	0.0605106	0.189849
A_84_P10189	2.08793	0.281491	2.17966	-0.324632	-1.04178	-0.595325	0.537257	0.239539	-0.23954	0.599389	-0.275928	-0.331713
A_84_P101896	0.0800266	-0.594464	0.219318	-0.378558	-0.174047	-0.0962458	-0.64748	-0.0800257	0.256005	0.127221	1.32617	1.2245
A_84_P10190	0.871904	0.26164	0.966249	-0.0358553	0.169946	0.0156488	-0.537251	-0.257924	0.311427	-0.661548	-0.0860796	-0.0156498
A_84_P101906	-0.145878	0.20436	0.00594044	-0.519502	-0.678229	-0.948998	0.512462	-0.00594044	1.16787	0.225643	0.11662	-0.0762014
A_84_P10191	-0.260122	-0.71583	-0.500233	-0.0509472	-0.180656	-0.0883846	0.0509481	0.0627975	0.21744	1.28046	0.898215	0.906558
A_84_P10192	1.29995	0.563076	1.31869	0.0745964	0.0230312	-0.0230312	0.582876	-0.123152	-0.461054	-0.635886	-0.849849	-0.887406
A_84_P101926	-0.279203	-0.114934	-0.0437736	-0.35186	0.4563	0.0437727	-0.221857	0.59711	0.503247	-0.0447264	0.325222	0.439281
A_84_P10193	1.12284	0.736422	1.69146	-1.10703	-0.72338	-0.200852	1.33691	0.528861	0.200853	-2.74258	-2.11502	-2.82993
A_84_P10194	-0.325583	-0.521191	-0.428892	-0.068325	0.0397387	-0.0397387	-0.1789	0.288098	0.636248	1.28412	1.49195	1.64999
A_84_P10195	0.00240612	-0.190073	-0.00240517	0.400425	-0.033062	0.231273	-0.273954	-0.357321	-0.332724	0.588359	0.287551	0.460481
A_84_P10196	-1.34589	-1.25988	-1.49306	-0.125825	-0.100995	-0.590545	0.100995	0.30985	0.401805	1.60305	0.725522	1.90231
A_84_P10197	-1.40713	-0.988395	-1.22889	-0.706063	0.260054	-0.260054	-0.472992	0.925993	0.943549	0.996194	2.08084	1.9122
A_84_P10198	1.26633	1.32321	1.80757	0.447393	0.582781	0.623319	-0.447393	-1.24949	-1.51229	-2.9587	-2.40556	-2.84672
A_84_P10199	0.720495	0.914896	1.01941	0.0765495	-0.0765495	0.480499	0.444618	-0.134051	-0.443871	-2.67547	-2.89028	-2.76722
A_84_P10200	0.133405	-0.425027	0.140501	-0.0362711	0.923705	0.153762	0.0362706	0.207165	-0.418897	-2.5626	-0.663233	-0.546793
A_84_P102006	1.77656	0.0524874	2.17835	-0.0524864	-0.638648	-0.52679	-0.832866	-1.5478	-1.57832	1.16955	0.720438	0.545258
A_84_P10202	1.90353	0.504287	2.61502	0.198401	-0.764693	-0.432652	0.370818	-0.408595	-0.677162	-0.63695	0.133785	-0.133785
A_84_P10203	0.042861	-0.924828	-0.0346618	-0.209784	0.24081	0.297311	-1.58169	0.506842	0.415053	0.0346622	-0.403664	-0.086967
A_84_P10204	-0.14964	-0.765839	0.0193911	-0.0193901	0.199541	-0.558686	-0.272657	-0.09266	0.327406	0.789764	1.06808	1.10379
A_84_P10205	0.179486	-0.371737	0.127091	-0.489407	-0.63364	-0.567786	0.504621	0.102201	-0.142332	0.363549	0.117284	-0.102201
A_84_P10206	-0.915215	0.454387	-0.134543	0.342763	-0.148415	0.134543	0.994614	0.810014	0.769334	-0.888643	-1.42127	-0.856292
A_84_P102066	-1.01579	-0.558398	-1.19912	-0.061532	-0.0292778	0.0532103	-0.247405	0.0916777	0.146302	0.0292778	0.165884	0.0576191
A_84_P10207	2.631	0.584324	2.54088	0.0595965	-0.430409	0.15791	1.06153	-0.059597	-1.63489	-0.764366	-1.33349	-1.09635
A_84_P102076	0.149429	-0.178297	0.51092	0.165357	-0.485436	-1.50398	1.06402	0.129436	0.274385	-0.250173	-0.863448	-0.129436
A_84_P10208	-1.48995	-1.45113	-1.82455	-0.113767	-0.234845	0.113767	-0.260057	0.266976	0.193004	1.61839	1.34807	1.29946
A_84_P10209	-0.525616	-0.34411	-0.730426	0.373399	0.47892	0.283641	-1.64963	-0.789373	-0.108467	0.108466	0.959737	0.710995
A_84_P102096	1.44191	0.47046	1.72308	0.0688877	-0.258114	-0.19981	0.485813	-0.289127	-0.428893	0.320159	-0.0902567	-0.0688877
A_84_P10210	2.28339	0.791651	2.19314	0.121065	-0.47904	-0.123262	0.620204	-0.121065	0.442782	-0.316298	-0.658445	-0.803521
A_84_P10211	1.1185	0.0558748	1.30028	-0.0558758	-0.24134	-0.379392	0.59234	0.342125	0.459115	-0.0942507	-0.490903	-0.518781
A_84_P10212	2.32437	0.878445	2.2631	0.207859	-0.402168	-0.0127172	0.715015	0.0127172	-0.469192	-0.348794	-0.659267	-0.831039
A_84_P10213	0.235762	-0.15346	0.108408	-0.139684	-0.035943	0.035943	1.64695	1.03157	0.682572	-0.203085	-0.299287	-0.373895
A_84_P102136	-1.67325	-0.0767632	-1.47314	-0.110325	0.241845	0.14124	0.846944	0.718709	0.673415	-0.405409	0.0767622	-0.133465
A_84_P10214	-1.24025	-0.678345	-1.497	-0.355968	-0.00679684	0.00679779	-0.386074	0.278349	0.552524	0.715889	1.13041	1.15688
A_84_P10215	2.05322	1.16336	2.27942	0.0660782	-0.242181	-0.0110798	0.687119	0.0110788	-0.292988	-0.908416	-1.21519	-1.17923
A_84_P10216	1.54388	0.0553331	1.77225	-0.573007	-0.065208	-0.82621	-0.0553329	-0.533905	-0.636934	2.40444	1.58683	1.67649
A_84_P10217	2.2247	0.7287	2.29078	0.115589	-0.449206	-0.115589	2.54287	0.161713	-0.65999	-0.495279	-0.775303	-0.962302
A_84_P10218	0.50798	-0.0843077	0.61993	0.0940676	0.0229654	-0.0229645	0.173748	-0.0753527	0.0731192	-0.455728	-0.601559	-0.537998
A_84_P10219	2.53385	0.872026	2.28139	0.243873	-0.0196403	-0.0013423	0.812871	0.0013423	-0.0566633	-0.312678	-0.542866	-0.729211
A_84_P10220	-1.32271	-1.33173	-1.79712	-0.91222	-0.455057	-0.789304	0.455056	0.982738	0.940182	1.08601	0.959851	1.04552
A_84_P10221	2.34803	0.592574	2.09037	0.447319	-0.164286	-0.0283499	1.39169	-0.130119	-0.612893	0.0283499	-0.326766	-0.271486
A_84_P10222	2.21911	0.755001	2.14732	0.126085	-0.463197	-0.126085	0.973418	-0.13628	0.263692	-0.562691	-0.802327	-0.958844
A_84_P10224	1.08057	0.512611	1.44008	0.0183268	-0.159959	-0.274987	0.93714	0.289851	-0.0183268	-0.263371	-1.17565	-1.13077
A_84_P10225	-0.338982	-0.0526047	-0.375221	0.162963	0.237	0.0526037	-0.069849	-0.0977993	-0.292065	0.529834	0.417269	0.521026
A_84_P10226	2.03826	-1.29893	-0.833754	-0.164991	0.131873	-0.131873	-0.407153	0.768584	0.962468	-0.515755	0.824132	0.894635
A_84_P10227	2.20251	0.744634	2.15938	0.121767	-0.459777	-0.121767	0.692808	-0.121909	-0.521707	0.366404	-0.673062	-0.858453
A_84_P102276	-0.560576	-0.265819	-0.796207	-0.0902519	-0.24741	-0.237943	0.18225	0.155786	0.0902519	0.860372	0.748814	0.673034
A_84_P10228	1.30149	0.702179	1.36905	0.0358224	-0.0358224	-0.225974	0.421242	0.123776	-0.456512	-0.399624	-0.741796	-0.808928
A_84_P10229	-0.435127	-0.397162	-0.385174	-0.14398	0.699338	0.143979	-0.476648	0.527074	0.755085	-0.23154	0.838087	0.845228
A_84_P102296	-0.232189	0.0422001	-0.915743	0.0119963	0.463425	0.0785389	0.13065	0.0787811	-0.0119972	-0.123594	-0.379227	-0.395069
A_84_P10230	2.31269	0.806914	2.17814	0.219394	-0.390125	-0.0512245	0.679148	-0.107424	-0.57359	-0.528642	0.0512245	-0.952698
A_84_P10231	1.8841	0.823535	2.12243	0.453091	0.106756	-0.20689	-0.106756	0.198223	-1.22683	-1.98198	-2.77931	-3.23168
A_84_P102316	0.355852	0.378589	0.435299	0.307559	0.235879	-0.0565414	-0.0355463	-0.119344	0.0355463	-0.531067	-0.464114	-0.413556
A_84_P10232	-0.31246	0.426396	-0.261977	0.286041	0.102198	0.176079	0.0516682	-0.109608	-0.215775	-0.0974607	0.0483274	-0.0483265
A_84_P10233	-1.35121	-0.13159	-0.860121	-0.302011	0.219006	0.144936	-0.45571	0.163639	0.243033	-0.526332	0.251763	0.131589
A_84_P10234	1.65954	0.171541	2.26737	-0.570307	-1.10752	-0.00658107	0.00658107	0.29172	0.22974	-1.11637	-1.41357	-0.381879
A_84_P10235	0.61215	0.0216393	0.574855	-0.0179491	-0.0605207	-0.326842	0.220128	-0.528982	-0.448793	0.583314	0.0179486	-0.0696702
A_84_P10236	0.562155	0.279165	0.137186	0.648081	0.270136	0.201162	-1.68776	-1.51375	-1.32735	-0.390171	-0.329266	-0.137187
A_84_P102366	-0.228231	-1.75654	-2.51861	-1.55891	-1.33215	-1.09543	0.228231	0.437829	0.620144	4.35989	4.77345	4.46672
A_84_P10237	0.931457	0.292613	0.996619	-0.0476356	-0.0257888	0.208143	0.547468	0.0257888	-0.0982661	-2.42509	-1.82362	-1.68633
A_84_P102376	0.471203	0.915015	0.635694	0.596568	0.383828	0.318171	-0.410293	-0.318171	-0.665972	-1.51459	-1.83904	-1.59103
A_84_P10238	-0.881464	-0.262898	-0.839844	-0.0398588	0.57731	0.0994749	-0.453758	0.0302916	0.100681	-0.0302916	0.419204	0.251677
A_84_P10239	0.617667	0.559628	0.625677	-0.169301	-0.0419893	0.0619173	0.474058	0.0419893	-0.227875	-0.727407	-1.25699	-1.06972
A_84_P10240	2.03268	0.262334	1.10097	0.232716	0.0603151	-0.523849	0.779864	-0.179535	-1.07258	-0.0603147	-0.354058	-0.87466
A_84_P102406	-0.843643	-0.342315	-1.11657	-0.476185	-0.566738	-0.57231	1.09272	0.59335	0.377021	0.556643	0.466653	0.342315
A_84_P10241	-0.220018	0.293965	-0.465795	0.232904	-0.162392	-0.0721016	0.241345	-0.290825	-0.32227	0.293482	0.425883	0.0721016
A_84_P102416	1.0001	0.708869	1.31122	0.123457	-0.128174	0.0611877	0.5992	-0.0611868	-0.362892	-1.02825	-2.04647	-1.73109
A_84_P10242	1.97478	0.584682	1.96013	0.867273	-0.648061	-0.199666	0.451768	-0.216839	-0.59963	0.199666	-0.732494	-0.724223
A_84_P102426	0.0798874	0.159904	0.0912638	0.162656	0.0291958	0.0826149	-0.0291948	-0.220323	-0.392725	-0.683191	-0.754849	-0.602396
A_84_P10243	-0.991832	0.245127	-0.975962	0.212847	0.0122929	0.241213	0.010046	-0.010046	-0.123521	-0.244896	0.106318	-0.0329189
A_84_P10244	-0.274935	-0.251614	-0.711321	-0.165756	0.0589576	0.170314	-0.176747	0.107466	0.675032	-0.0589576	1.06054	1.27334
A_84_P10245	-1.12676	-1.00641	-1.27712	-0.320016	0.0948467	0.0503359	-0.693329	-0.0447464	0.0447454	0.651529	0.726587	0.814298
A_84_P10246	0.908222	0.0245085	0.925502	-0.166785	-0.123198	-0.187579	-0.611574	-0.330957	0.0596275	-0.0245094	0.83393	0.931905
A_84_P10247	-0.586535	0.0246468	-0.671883	0.0219851	0.122052	0.00730991	0.0520563	0.11459	-0.00730991	-0.15139	-0.0518665	-0.0734339
A_84_P10248	-0.674373	-0.984842	-0.710614	-0.246368	0.135615	-0.0416322	-0.0831957	0.269502	1.10421	0.202613	0.647409	0.0416317
A_84_P102486	1.75226	0.943618	2.04518	0.32993	-0.0956173	0.0956163	0.42649	-0.457737	-0.799548	-0.31205	-0.507719	-0.604837
A_84_P10249	2.09595	0.608516	2.05621	0.00892472	-0.570142	-0.215224	0.565767	-0.240016	-0.656718	-0.55367	0.404831	-0.00892472
A_84_P10250	0.567226	-0.153407	0.86519	-0.255399	-0.318138	-0.600595	0.105122	0.00618267	0.0998983	-0.508193	-0.00618362	0.14734
A_84_P10251	0.458253	-0.859448	-0.44079	-0.622748	-0.214464	-1.12979	1.12138	1.21897	1.12562	0.0921321	-0.0921326	0.258935
A_84_P102516	-1.68202	-0.400979	-1.72096	-1.10989	0.495574	0.117432	-1.01312	-0.117433	0.820066	0.793629	1.34104	1.27166
A_84_P10252	-1.24573	-0.848071	-1.07284	-0.361929	0.0702658	-0.0702658	-0.33404	0.80549	1.11433	0.860403	1.38178	1.22699
A_84_P10253	0.877356	0.218163	1.34287	-0.377754	-0.575978	-0.577375	-0.218163	-0.807498	-0.381763	1.09456	1.00019	0.794223
A_84_P10254	2.19865	0.788989	2.67423	0.114704	-0.46265	0.398708	1.01108	-0.137888	-0.464475	-0.276692	-0.114704	-0.79101
A_84_P10255	0.24138	-0.0249348	0.361474	0.0249357	0.0478525	0.164318	0.305754	-0.0310745	-0.403882	-1.23688	-1.79756	-1.66449
A_84_P10256	1.94662	0.506383	1.88176	0.623304	-0.718457	-0.397338	0.375192	-0.375192	-0.763767	0.520468	-0.422879	-0.592502
A_84_P10257	0.701584	0.402456	0.598552	-0.294019	-0.670018	-0.202901	1.47696	0.993684	0.202901	-2.1813	-2.76777	-2.41526
A_84_P10258	-0.238575	-0.237394	-0.6383	-0.100093	0.769154	0.100093	-0.876444	0.396371	0.352504	-0.566304	1.25305	0.92374
A_84_P10259	-1.48162	0.106622	-1.51477	-0.126389	-0.0382905	-0.802223	-0.0144472	0.164053	0.0144477	1.32434	0.711164	1.08155
A_84_P10260	0.974762	-0.534216	0.879125	-1.16124	0.780314	1.07238	-0.280143	-0.062726	0.793658	-0.0432923	0.0432923	-0.333333
A_84_P10261	-1.1701	-0.321649	-1.57721	-0.134708	-0.12044	-0.139835	0.201626	0.154511	0.133142	0.339202	0.307654	0.12044
A_84_P10262	-1.02125	-0.361316	-1.16421	-0.101054	0.053586	-0.0535851	-0.235114	0.240416	0.3036	1.11245	1.41629	1.21607
A_84_P10263	1.64486	0.120943	1.50364	-0.534344	0.220777	-0.812759	0.679051	-0.723097	-0.120943	-0.993152	0.39858	-1.26968
A_84_P10264	0.311015	-1.25508	1.70839	-1.91019	-0.164135	0.100055	-1.07867	0.0230737	-0.0230737	-0.200832	1.31571	1.65114
A_84_P10265	0.193908	-1.01923	-0.619133	-0.193908	-0.293026	-0.349101	-0.404099	0.213353	0.423401	3.09686	2.71415	2.76589
A_84_P10266	-0.681887	0.299234	-0.266576	-0.162456	0.213744	0.162455	0.377189	0.50284	0.391496	-0.749454	-0.707728	-0.745428
A_84_P102666	-0.289426	0.158065	-0.55617	0.00641918	-0.0102711	-0.00641823	-0.211669	-0.141739	0.0324011	0.461005	0.306672	0.376749
A_84_P10267	2.07371	0.534695	1.79732	0.148547	0.184869	0.508576	-0.148546	-0.578687	-1.05867	-0.23215	-0.623786	-0.369906
A_84_P10268	2.3398	0.858565	2.29255	0.236067	-0.34711	0.0129483	0.769582	-0.0129483	-0.396002	-0.269331	-0.598438	-0.750836
A_84_P10269	0.0504904	-1.8731	-0.0152645	-1.55436	-2.5718	-1.90998	0.881777	0.015264	-0.503552	3.02958	2.84774	2.58174
A_84_P102696	-0.795018	-1.08119	-0.153025	-0.777296	-0.45812	-0.911225	0.622195	0.664505	0.743837	0.153025	0.770479	0.611138
A_84_P10270	0.766922	0.0198345	0.60144	0.137314	-0.154078	0.0929832	-0.000381	0.000381	-0.200271	-0.573115	-1.14812	-0.945172
A_84_P10271	0.00433827	0.575445	-0.39554	0.164041	0.220679	-0.00433731	0.244715	0.0492067	-0.228674	-0.556113	-0.530356	-0.892489
A_84_P102716	0.0933218	-1.13774	-0.937577	-0.568335	-0.0933223	-1.01476	-1.70841	0.277786	0.387509	0.723734	1.06806	1.35079
A_84_P10272	1.42986	-0.0727108	1.95596	0.588334	0.121125	-0.962874	0.633211	0.0727105	-0.579694	-1.18496	-0.821602	-1.66527
A_84_P10273	-1.73965	-0.938956	-1.40386	-0.234703	-0.0205593	0.0205593	-0.480158	0.611573	0.830402	0.597621	0.950499	0.860362
A_84_P10274	0.798838	0.585612	1.09773	0.0739527	-0.0451879	0.0451879	0.360229	-0.122246	-0.309661	-0.535914	-0.811998	-0.681828
A_84_P10275	2.21907	0.75875	2.13756	0.131607	-0.415348	-0.116975	0.670646	-0.0676888	-0.371315	-0.121706	0.0676888	-0.770873
A_84_P10276	0.116758	0.658712	0.442879	0.787515	0.689241	0.69164	-0.660995	-0.196197	-0.116758	-0.475154	-0.941847	-0.676695
A_84_P10277	0.306546	-1.11505	0.269714	-1.76597	-1.30258	-0.909607	0.358308	-0.494413	-0.0586178	0.625478	0.432153	0.0586181
A_84_P10278	1.2718	0.558669	1.19018	0.164988	0.0475049	-0.0475044	0.331927	-0.173667	-1.1646	-0.865334	-1.37574	-1.40744
A_84_P10279	2.29937	1.25276	2.44546	0.166604	-0.233253	-0.0615711	0.729531	0.0615711	-0.439507	-1.17149	-1.59708	-1.52699
A_84_P102796	0.677597	0.0554304	-0.0554309	0.410669	-0.535108	-0.608812	-1.5424	-1.08947	-1.16652	0.800581	0.469804	0.728179
A_84_P10280	-0.0389028	0.244349	0.383828	-0.149777	-0.034833	0.408399	-0.0322652	-0.194999	0.0322652	-0.296737	0.41294	0.584986
A_84_P102806	2.27067	0.833405	2.34683	0.00516796	-0.128483	-0.346026	0.701773	0.119974	-0.0690813	-0.00516796	-0.665624	-0.682625
A_84_P10281	2.32619	0.832497	2.26194	3.3771	-0.398457	-0.0343071	1.77293	0.0343071	-0.401366	-0.264572	-0.201021	-0.369372
A_84_P10282	-1.51287	0.0118399	-1.50173	-0.0118399	0.191051	0.170081	0.534376	0.649195	0.538341	-0.0922766	-0.216166	-0.058156
A_84_P10283	1.53319	0.0848744	1.47316	-0.626619	-1.19141	-0.790998	-0.0848746	-0.737023	-1.27684	1.1321	1.11186	0.183869
A_84_P102836	-0.29521	-0.537807	-0.404908	-0.0401783	0.103834	-0.0445051	-0.502279	0.0401783	0.381399	0.653215	1.27878	1.02299
A_84_P10284	-0.227475	0.543752	-0.444765	0.0976276	0.0305948	-0.0305948	0.963653	0.711366	0.605688	-0.189434	-0.13912	-0.256412
A_84_P102846	0.698241	0.508838	0.674145	0.0412292	0.00602627	-0.00602627	0.248298	-0.202211	-0.493134	-0.101169	-0.0495968	-0.112295
A_84_P10285	-0.0194721	0.128283	0.584991	0.0194731	-0.117647	0.211446	-1.5275	-0.651342	-0.110619	0.0266266	-0.318379	0.170215
A_84_P10286	-0.76553	0.248777	-1.08542	-0.0371008	0.0953445	0.241262	-0.228947	0.108374	0.0679894	-0.261577	0.0328684	-0.0328674
A_84_P10287	-0.532533	-0.0919952	-0.757189	0.00426197	0.113582	0.0267906	-0.0909214	0.141129	0.00988102	0.0240202	-0.0447903	-0.00426292
A_84_P10288	-0.630537	-0.204352	-1.0386	-0.0367193	0.0146484	-0.0146484	-0.0441027	0.282198	0.801728	0.578089	1.63344	1.64878
A_84_P10289	-1.09398	0.431728	-2.04296	0.209035	-0.0273199	0.38547	0.0273199	0.371373	0.383343	-3.06437	-3.25833	-3.14301
A_84_P10290	-0.239147	-0.963988	-0.723151	0.15567	-0.20206	-0.15567	-0.332953	0.25048	0.764531	1.25727	1.51377	1.61411
A_84_P102906	-0.80357	-0.316887	-0.733166	0.331764	0.3536	0.00711727	-0.381294	-0.0905581	-0.00711822	0.68105	0.816125	0.720957
A_84_P10291	-0.624102	0.507782	-0.715012	0.362871	0.616488	0.564694	-0.0955133	0.128649	0.079011	-0.573297	-0.0889711	-0.07901
A_84_P10292	0.724797	0.428823	0.964401	0.0028429	-0.305236	-0.223344	0.598165	-0.0028429	-0.168093	0.283526	-0.268338	-0.244656
A_84_P102926	-1.46521	-0.668941	-1.76062	-0.400756	0.248002	-0.140547	-0.47251	0.319379	0.349124	0.140547	0.464436	0.381845
A_84_P10293	0.0348635	-0.0375443	0.396001	-0.0348644	0.625093	0.170263	-0.130419	0.619627	0.71361	-0.620213	-0.520842	-0.428625
A_84_P10294	-0.125504	-0.556722	-0.708306	-0.018302	0.325843	0.171503	-0.47236	0.218105	0.301756	-0.0707264	0.018302	0.109897
A_84_P10295	-0.347105	0.408431	-0.0632	0.220815	0.247616	0.403483	0.0632	0.120511	-0.189946	-1.33755	-1.43559	-1.39971
A_84_P102956	0.27475	-0.013485	-0.702334	0.10379	0.40818	-0.329368	0.620636	-0.410279	0.0134845	0.306335	-0.226675	-0.820529
A_84_P10296	0.345285	-0.230542	0.313871	-0.0295963	-0.233905	0.0295963	0.934073	0.5241	0.304146	-0.810039	-1.21344	-1.21143
A_84_P102966	-0.535243	-0.54276	-0.360329	0.033864	-0.584414	-0.380602	0.527186	0.235979	0.23974	0.797563	0.0414438	-0.0338631
A_84_P10297	1.97955	-0.20762	0.967227	0.730618	0.510695	0.211404	0.20762	-0.670204	-0.347473	-1.39744	-0.644688	-1.96972
A_84_P102976	1.16971	0.180835	0.90923	0.560313	0.393068	0.164926	-0.723043	-1.19381	-0.464379	-0.164927	-0.665574	-0.182076
A_84_P102986	0.613274	0.0290937	0.94899	-1.73594	0.0906949	-0.861173	0.370822	0.117173	-0.0290933	-0.0772915	-0.853933	-1.05463
A_84_P10299	-0.255302	0.227652	-0.290316	0.0051527	0.00517559	-0.219396	0.368265	0.0931425	-0.137714	0.00478458	-0.00478363	-0.0785065
A_84_P102996	0.559128	0.485542	0.734515	0.143407	-0.0457249	-0.0467615	0.73512	0.0457239	-0.535378	-0.808532	-1.11352	-1.06187
A_84_P10300	0.619328	0.0223241	0.431943	0.238059	-0.0223241	-0.19756	0.0614867	-0.543236	-0.403736	-0.231027	0.04074	-0.18403
A_84_P103006	1.36072	0.82545	1.478	0.224154	-0.022191	0.022191	0.350469	-0.0418587	-0.492302	-0.266682	-0.414891	-0.577049
A_84_P10301	-1.34554	-1.14743	-1.50936	-0.237289	-0.00213718	0.00213814	-0.481812	0.284858	0.51391	0.679635	0.710036	0.729956
A_84_P103016	0.513364	0.277174	0.969224	-1.36686	-0.578213	-0.549101	0.273321	0.203239	1.16266	-0.203239	-1.28094	-0.790777
A_84_P10302	-0.952552	-0.807951	-1.35188	-0.354761	0.210751	0.0957737	-0.714234	0.23082	0.68166	-0.0957737	1.74047	1.6644
A_84_P10303	2.29099	0.909357	2.83646	0.235858	-0.346792	-0.018558	0.790644	-0.0112146	-0.296324	-0.234557	-0.422236	0.0112145
A_84_P10304	-0.578704	0.410593	-0.362356	0.103554	0.020401	0.283951	0.391531	0.206696	-0.0204	-0.390825	-0.351589	-0.371557
A_84_P103046	-1.07401	-0.656754	-0.990651	-0.10681	0.248394	0.10681	-0.806452	-0.186056	0.496369	1.2004	1.82415	1.64253
A_84_P10305	0.148143	-0.198291	0.234739	-0.214741	-0.342897	-0.244941	0.728069	0.654355	0.617635	0.0710535	-0.0710535	-0.157726
A_84_P10306	1.36174	-0.125391	1.30949	0.931485	-1.33787	0.808416	0.12539	0.642389	-0.144739	-1.23812	-1.5748	-1.7268
A_84_P103066	-0.0819197	-0.92934	0.143424	-0.661744	-0.589403	-0.874124	-0.0230227	0.0230227	0.341964	0.385266	0.551193	0.736617
A_84_P10307	0.0816641	-0.5812	-0.526541	-0.269177	-0.0816641	-0.1056	-0.0833044	0.364143	0.709856	0.889393	1.02596	1.11479
A_84_P10308	-0.701445	-0.068583	0.0685825	0.130095	-0.274434	-0.382945	0.48415	-0.0737143	-0.144707	0.686068	0.96356	0.969759
A_84_P10309	-0.348569	0.294658	-0.621224	0.008852	-0.191204	-0.0616474	0.282386	-0.008852	-0.112444	0.241358	0.0999374	0.0142126
A_84_P10310	-0.554683	-0.113438	-0.393696	-0.00730896	0.0447502	0.212584	0.441462	0.185862	0.145834	0.00730991	-0.183496	-0.136372
A_84_P10311	-1.90087	-0.433099	-2.15316	-0.207072	0.209828	-0.276798	-0.572514	0.525111	0.45112	0.207072	0.504534	0.610394
A_84_P10312	0.314809	-0.2128	0.165817	-0.0323992	0.21161	-0.149032	-0.258492	-0.173839	-0.144463	0.0323992	0.162562	0.391905
A_84_P10313	2.15707	0.660466	2.03567	0.0605998	-0.541159	-0.20355	0.528355	0.401141	-0.0606	-0.667545	-0.368427	-1.0842
A_84_P103136	-0.774171	-0.158434	-1.52304	-0.0165758	0.214919	0.192949	-0.532548	0.0165758	-0.216613	0.359186	0.485045	0.527631
A_84_P10314	0.224644	-0.528905	-0.0502481	-0.199015	-0.400793	-0.196968	0.278989	0.0228767	-0.0228777	0.931078	0.831262	0.765951
A_84_P10315	0.286561	-0.0944357	0.230604	1.14538	0.338418	0.890163	-0.846538	-0.913813	-0.360621	-0.133613	-0.134211	0.0944357
A_84_P10316	0.0475626	-0.733735	0.0468903	-0.950989	-0.92623	-1.10364	0.530501	-0.0468912	-0.235601	1.3446	1.40148	1.03249
A_84_P10317	1.61968	0.127655	1.5556	0.0691605	0.572736	-0.33196	0.0867748	-0.726666	-1.13012	-0.987427	-1.01419	-0.0691605
A_84_P10318	-1.52451	-0.988282	-1.15857	-0.568416	0.0230055	-0.0230055	-0.787953	0.132775	0.202565	1.0822	2.08625	1.80703
A_84_P10319	-0.344273	0.540033	-0.377585	0.637238	0.566451	0.634035	-0.0212793	-0.0975885	-0.220476	-0.108974	0.0609837	0.0212793
A_84_P10320	-0.844734	-0.0358315	-1.05199	0.0931845	-0.147462	-0.0572538	0.376799	0.0157709	-0.0157709	0.73615	0.975873	0.725381
A_84_P103206	-0.0387163	-0.0893917	0.00603676	0.12632	0.20248	-0.0060358	-0.465467	-0.206646	-0.151051	0.384157	0.151283	0.146476
A_84_P10321	-0.216219	0.000991	-0.196707	-0.000991	-0.0820808	0.0502205	0.967137	0.740906	0.649119	0.0276327	-0.34299	-0.230834
A_84_P10322	-0.60755	-1.21415	-0.200701	0.137191	-0.201778	0.187536	-0.341454	-0.137192	0.356444	1.37121	1.46291	1.54002
A_84_P10323	-1.26132	-0.721581	-1.26844	-0.209201	-0.0655098	-0.217442	0.268791	0.946734	0.846423	0.462793	0.0655108	0.377792
A_84_P10324	0.740416	0.637966	0.971981	0.0645962	-0.298265	0.0157223	0.67322	-0.0157242	-0.297615	-1.90896	-2.17596	-2.1068
A_84_P10325	-0.140971	-0.794194	-0.0267258	0.0267248	-0.137424	0.0301991	-0.596369	-0.143113	0.0924129	1.00002	0.933561	0.959317
A_84_P10326	-0.415684	-0.645297	-0.167724	-0.0838995	0.0838995	0.202549	-0.226847	-0.284195	0.41835	1.90623	2.34528	1.71996
A_84_P103266	-0.0800495	-0.300534	0.000711	-0.0848112	0.0378656	-0.000711	0.245881	0.307065	0.454658	0.0794086	-0.0547075	-0.135307
A_84_P10327	-3.83772	-1.86776	-3.62384	-0.656134	-0.373851	-0.510386	0.373852	1.14423	1.69505	1.87541	2.65666	2.65127
A_84_P103276	1.75182	1.43296	1.87988	0.372875	0.291132	0.654493	-0.291131	-0.962363	-1.22051	-3.6091	-3.87268	-3.9147
A_84_P10328	-0.627324	-0.159188	-0.945259	-0.378335	0.0241966	0.0255156	0.829089	0.366904	0.157642	-0.0503249	-0.0241966	0.0437336
A_84_P10329	1.3015	-0.491544	1.29579	-0.127699	-1.18472	-0.793292	0.122679	-0.726705	-0.122679	1.76127	1.5515	1.36646
A_84_P10330	0.890856	0.662224	-0.209521	0.289985	0.293481	-0.0356703	-1.63854	-1.36837	-0.717297	-0.413416	0.0993276	0.0356703
A_84_P10331	0.0880918	-0.670508	-0.808476	-0.578484	0.0793738	-1.48893	-0.0146942	0.358748	0.402235	0.151444	0.0146947	-0.0609965
A_84_P10332	0.0143404	-0.0143409	0.279724	-0.672462	-0.650089	-0.363205	0.488937	-0.180196	-0.601827	4.49428	5.31687	4.62503
A_84_P103326	0.0977268	0.56718	-0.0977268	-0.263552	0.19729	0.141329	0.477716	0.226686	-0.0998535	-0.333092	-0.527079	-0.54114
A_84_P10333	-1.61558	-1.59704	-0.801819	0.0370283	-0.0370283	0.254049	-1.1266	-0.127489	0.143078	0.756496	0.793026	0.594941
A_84_P10334	-0.884306	-0.220748	-0.898875	0.236418	0.287475	0.530544	-0.203276	0.424067	0.629951	-0.120501	-0.0171747	0.0171747
A_84_P103346	1.04681	0.79555	1.04041	0.312391	0.105258	0.275873	-0.105258	-0.871916	-1.09616	-2.24992	-2.73773	-2.40863
A_84_P10335	1.80305	0.813251	1.85675	-0.122732	0.215984	0.157255	-0.0733824	-0.175028	-0.199124	0.0733824	-0.299155	-0.197688
A_84_P10336	1.77288	0.628467	1.73251	0.331267	-0.890162	-0.541888	0.253284	0.254494	-0.253284	-0.897877	-1.16648	-1.33638
A_84_P10337	-0.433193	0.469795	-0.0373182	0.462705	0.830872	0.660773	-0.602034	0.263207	0.0373187	-1.69439	-1.14745	-1.34253
A_84_P10338	1.82111	0.954965	1.89314	0.0543976	-0.244727	-0.0543976	0.896532	0.157377	-0.229988	-1.24801	-1.65675	-1.73301
A_84_P103386	-0.183992	-0.226805	0.115167	-0.489401	-0.0714006	0.118204	-0.394492	-0.161749	0.0714006	0.16666	1.21745	0.837046
A_84_P10339	2.28092	0.825436	2.28756	0.19137	-0.412008	-0.0578186	0.720749	0.0578185	-0.535382	-0.411242	-0.694269	-0.880734
A_84_P10340	0.0826864	-0.860951	0.176627	-0.158461	-1.03546	-0.884161	-0.126163	-0.037025	0.0580697	0.565479	0.0370255	0.104554
A_84_P10341	0.0572433	-0.429923	0.0571842	-0.0327921	0.032793	-0.0483599	-0.191443	0.12872	0.256474	-0.0443182	-0.127462	0.072422
A_84_P103416	0.847662	0.0547161	0.641083	0.318246	-0.195848	-0.115503	0.633462	0.108095	-0.0690117	-0.0547152	-0.430821	-0.101238
A_84_P10342	0.126579	-0.12658	-0.191971	0.365743	-0.21388	0.717016	1.17801	0.907773	0.863311	-0.224754	-0.879935	-0.305479
A_84_P10343	0.230744	0.517811	0.020153	-0.020153	-0.137977	0.100988	0.613264	0.225287	-0.367048	-2.33309	-2.807	-2.68993
A_84_P10344	-0.000103	0.0997915	0.125851	-0.27025	-0.476595	-0.256184	0.811826	0.184155	0.000102	0.0847712	-0.00110245	-0.0964613
A_84_P10345	1.91956	0.32412	1.68636	1.82113	-0.00828123	-0.654408	0.755353	0.00828123	-0.258845	-0.834468	-1.05763	-0.640168
A_84_P10346	2.40374	7.35653	2.24814	0.965861	-0.121272	0.0359906	1.68715	-0.0359905	-0.237265	-0.43882	-0.723064	-0.875381
A_84_P10347	1.20801	-0.538931	1.15822	-1.05057	-1.61752	-1.574	1.57278	0.750876	0.543961	0.349234	-0.53767	-0.349233
A_84_P103476	0.414783	0.623569	0.591765	0.908627	1.07638	1.01769	-1.08705	-0.85141	-0.741635	-0.414783	-0.435067	-0.431014
A_84_P10348	0.336565	0.218836	0.344919	0.00561237	-0.190116	0.0136242	0.365939	-0.00561237	-0.111204	-0.116281	-0.232796	-0.132939
A_84_P103486	0.59132	-0.0412035	0.725843	-0.259531	-0.215118	-0.292792	-0.112801	0.0574999	0.213876	-0.32487	0.0412045	0.30734
A_84_P10349	0.498822	0.322664	0.490335	0.0373964	0.0268211	-0.0797205	-0.0205059	0.0205069	-0.21371	-0.502006	-0.594955	-0.581272
A_84_P103496	-1.3066	0.0696468	-1.02181	0.00459862	0.264486	-0.00459862	-0.636741	-0.558778	-0.438067	0.20556	0.601609	0.275865
A_84_P10350	1.69939	0.615589	1.87185	0.0625229	-0.189779	-0.124324	0.720991	0.0613375	-0.0613375	-0.261242	-0.733344	-0.691308
A_84_P103506	2.49302	0.896553	2.25835	0.226035	-0.332018	-0.0628036	0.766661	0.0628036	-0.313602	-0.261374	-0.456649	-0.56405
A_84_P10351	0.0647144	-0.647691	-0.0647154	-0.409316	-0.680718	-0.422032	0.44452	0.0741348	-0.107392	0.626859	0.455419	0.327008
A_84_P10352	-0.0221882	-0.527338	-0.14113	-0.273723	-0.0752563	0.0829153	-0.730464	0.0221872	0.632486	0.411968	0.970925	1.06657
A_84_P103526	-2.65761	-1.23293	-2.2771	-0.613119	0.10787	-0.10787	-0.535179	0.53087	0.698949	0.403355	1.27531	1.07598
A_84_P10353	-0.77178	-0.683145	-0.74103	-0.093482	-0.612646	-0.509623	0.093482	0.525043	0.444651	1.3315	1.02733	0.87551
A_84_P10354	-1.48892	-0.664885	-1.95691	-0.592582	0.134886	-0.134886	0.369913	1.10721	1.52391	-0.437135	0.336156	0.468093
A_84_P10355	-0.688241	-0.356339	-0.609084	-0.130255	0.392773	0.207652	0.0377855	0.608005	0.665225	-0.425858	0.0774927	-0.0377855
A_84_P10356	-0.554503	-0.645659	-0.437158	-0.0875578	0.0875578	-0.181133	-0.565824	0.126524	0.564186	0.835778	1.19031	1.22865
A_84_P10358	0.318264	-0.0440302	0.349738	-0.00109768	0.207001	0.0395184	-0.0409813	0.012744	0.00109863	-0.331963	-0.438951	-0.332942
A_84_P10359	0.830976	0.533462	0.62785	0.868847	0.14591	-0.026123	0.026123	-0.149116	-1.07999	-2.54961	-2.69764	-2.30387
A_84_P10360	-1.44826	-0.108418	-1.72184	0.127961	0.474705	0.405384	-0.116101	-0.0103102	0.0103102	-0.427177	0.098917	0.137036
A_84_P10361	1.77819	0.311921	1.1982	0.0576851	0.133553	-0.0576854	0.14492	-1.4621	-0.636881	-0.219046	-0.401593	-2.57521
A_84_P103616	-0.301727	-0.34445	0.0189681	-0.170056	0.016221	0.0652699	-0.0781951	-0.016221	-0.0342641	0.0625782	0.312359	0.213006
A_84_P10362	0.429783	-0.257421	0.711078	0.150574	-0.255121	0.396786	0.564752	0.0405359	-0.0405359	-0.918349	-1.38959	-1.17789
A_84_P10363	0.397985	0.392466	0.311155	0.680398	0.581648	0.301395	-1.40687	-1.48905	-1.29216	-0.301395	-0.449524	-0.561485
A_84_P10364	2.19948	0.575675	2.75599	0.0721805	0.416953	-0.0721803	0.932951	-0.532884	-1.51419	-1.48647	-1.65799	-1.86525
A_84_P103646	0.932731	-0.0833397	1.14668	-0.0858507	0.161021	-0.0695982	-1.16502	-0.576636	-0.0194635	0.0194626	1.00702	0.815362
A_84_P10365	1.44578	0.046021	1.40683	-0.221196	-1.19724	-0.85574	-0.0460212	-0.594212	-1.18227	1.36669	3.1475	2.39416
A_84_P10366	-0.83543	-0.521688	-0.748712	-0.0709095	0.0709095	-0.110614	-0.203517	0.678866	0.988015	1.12415	1.20269	1.16504
A_84_P10367	-0.434293	-0.125343	-0.514489	-0.00409317	0.196719	0.00778008	-0.0510597	0.214053	0.00409317	-0.4625	0.0307741	0.087862
A_84_P10368	0.14317	0.456203	0.0432653	-0.0432663	-0.107215	-0.0958395	-0.319226	-0.147653	-0.150466	0.243992	0.444774	0.228668
A_84_P10369	0.0995636	-0.328442	0.246961	-0.178134	-0.115119	-0.0720463	-0.865921	-0.330396	0.0720463	0.427405	0.345791	0.462189
A_84_P10370	-0.00301266	-0.233738	0.309758	0.181227	0.00301218	0.336839	-0.355295	0.27735	0.280662	-0.535164	-0.933498	-0.697672
A_84_P10371	0.0263338	0.324432	0.119074	-0.228911	-0.167478	-0.0468826	0.0334921	0.0952702	0.115577	-0.0263329	-0.136951	-0.260129
A_84_P103716	0.869731	-0.0849895	0.589381	0.493769	0.00806045	0.314004	-0.226478	-0.00806045	0.422697	-0.701927	-0.744242	-0.323622
A_84_P10372	2.35627	0.851494	2.28608	0.247161	-0.378884	-0.00784254	0.774862	0.00784242	-0.399872	-0.262908	-0.598604	-0.656764
A_84_P10373	-0.0233269	-0.507174	0.0233269	0.549835	-0.152222	0.348765	-0.697025	-1.04145	-0.469527	0.914785	0.551158	0.585413
A_84_P103736	-0.0696506	0.10809	0.00390625	0.0670977	-0.189435	0.0438766	0.0522623	-0.429522	-0.750064	-0.00390625	-0.0481033	0.0887699
A_84_P10374	1.26722	-0.355777	1.21529	0.0968857	-0.0374818	-0.149784	0.417946	-0.0288744	-0.102433	0.0747113	0.00982523	-0.00982475
A_84_P10376	-1.42003	0.573217	-0.0134058	-0.459214	0.113381	-0.0469093	-0.642339	0.249622	0.0134053	-0.523136	0.406062	0.202093
A_84_P103766	0.526724	0.718407	1.37316	-0.157511	-0.541723	-0.106227	0.475656	0.321428	0.106227	-4.06553	-4.29373	-4.19868
A_84_P10377	-0.654375	-0.730144	-1.39581	-0.2299	-0.149225	-0.0932999	0.0932999	0.140022	0.127285	0.486719	0.169138	0.336535
A_84_P10378	2.04606	0.612687	2.02028	-0.084271	-0.680241	-0.310014	0.472118	0.0842712	0.211541	-0.576934	-0.767435	-0.892873
A_84_P10379	-1.39239	-0.721309	-1.12291	-0.485231	-0.00481129	0.117404	-0.389749	0.207745	0.678111	0.00481129	0.265613	0.308548
A_84_P103796	-1.53458	-0.371818	-1.90197	-0.0270176	0.0794001	-0.0471582	-0.406034	0.0270185	0.112205	0.728064	1.09219	0.910607
A_84_P10380	0.00673962	0.133841	-0.54526	-0.000579	0.0709372	0.00058	0.309775	0.101653	-0.141979	-0.24353	-0.347256	-0.240747
A_84_P103806	1.96154	0.76724	2.82872	-0.0380211	0.0380201	0.382191	0.865373	-0.114239	-0.442338	-1.3276	-1.71475	-1.7595
A_84_P10381	1.91573	0.465054	1.99075	-0.0614367	-0.396983	-0.193319	0.821977	0.0614367	-0.228475	0.432954	-0.2328	-0.150283
A_84_P10382	2.20555	1.12972	2.15108	0.0906829	-0.54078	0.690184	0.705008	-0.0906829	-0.57409	-0.467201	-0.776783	-0.944262
A_84_P10383	-0.120554	-0.331345	-0.187655	-0.203004	-0.073741	-0.346574	0.073741	0.385527	0.630731	0.445856	0.579238	0.781796
A_84_P10384	-2.60702	-0.460091	-2.64973	0.460091	1.08806	1.32475	-2.70272	-1.91519	-1.66946	0.82466	2.145	1.64519
A_84_P103846	0.885267	0.821276	1.21587	0.00194264	-0.104612	0.0965195	0.63063	-0.00194264	-0.457404	-2.64331	-3.14131	-2.79821
A_84_P10385	0.268271	-0.115898	0.402775	-0.385447	-0.49268	-0.411617	0.111883	-0.15213	-0.111882	0.553782	0.388228	0.404008
A_84_P103856	0.265449	-0.287709	0.308805	0.410334	0.18686	0.550191	-0.65085	-0.445671	-0.175695	0.164369	-0.181823	-0.164369
A_84_P10386	2.28684	0.792528	2.21984	0.173849	-0.280415	-0.0790774	0.679821	0.0790775	-0.438883	-0.303105	-0.64936	-0.793853
A_84_P10387	0.0390396	-0.896834	0.174351	-0.41895	0.238329	-0.0390396	-1.27624	-0.431548	-0.0394039	1.28047	2.47892	2.2159
A_84_P103876	2.28484	0.882644	2.27197	0.204857	-0.397056	-0.052413	0.74737	-0.0453264	0.0453264	-0.270231	-0.446376	-0.644966
A_84_P10388	-0.341484	-0.516722	-0.25338	-0.206958	-0.0401897	-0.0801735	0.0401907	0.302797	0.445636	0.31443	0.647841	0.659862
A_84_P103886	-0.40338	0.304136	-0.481607	-0.0254002	0.0842771	0.0254002	0.449692	0.513242	0.335034	-3.73797	-4.04896	-3.74193
A_84_P10390	0.414961	0.143064	0.488853	0.117889	-0.11789	0.144442	0.358458	-0.193025	-0.394869	-0.436171	-0.82695	-0.683521
A_84_P103906	0.450394	0.316017	0.422871	1.04098	0.739227	0.988582	-0.643412	-0.403988	-0.316018	-1.202	-1.47496	-1.19105
A_84_P10391	1.60913	0.109604	1.98458	-0.484735	-1.08569	-0.593714	0.0738234	0.214014	0.109255	-0.0738232	-0.94883	-1.49822
A_84_P10392	0.280165	0.50359	-0.0751848	0.131071	0.556474	1.00963	-0.649086	-0.936701	0.0751848	-1.40291	-3.04703	-1.48619
A_84_P10393	0.898362	-0.628082	0.79607	-0.134067	-0.755751	0.134067	1.01124	-0.360557	-0.339213	0.480357	-0.41642	0.14156
A_84_P103936	0.0075264	0.3993	0.399432	0.117222	-0.0075264	0.232194	0.281164	-0.32271	-0.543344	-1.23701	-1.28291	-1.13525
A_84_P10395	-0.294836	0.00351238	0.152589	-0.72751	-1.18853	-0.74367	1.98584	1.31502	0.874475	0.113898	-0.408913	-0.00351238
A_84_P103956	-0.984713	-0.415108	-0.818399	-0.183121	0.0876183	0.260618	-0.308218	0.185051	0.311266	-0.0876183	0.244702	0.293072
A_84_P10396	2.35045	0.885509	2.27917	0.259001	-0.331085	0.00860953	0.750461	-0.00860965	-0.477395	-0.448603	-0.690534	-0.84376
A_84_P10397	2.19065	0.739773	2.10843	0.102566	-0.44537	-0.144416	1.11667	-0.102566	-0.418774	-0.398918	0.237942	-0.810019
A_84_P10398	-0.0861864	-0.565909	0.0146513	0.168378	-0.196082	-0.0146513	-0.150788	-0.160818	0.157997	0.350872	0.229339	0.281241
A_84_P10399	-1.67668	-1.23536	-2.13601	0.139028	0.118345	0.0370131	-1.43557	-0.862386	-0.0370121	1.69071	1.89054	1.58075
A_84_P10400	-0.409147	0.182653	-0.289422	0.138289	-0.09443	0.0944309	0.695521	0.507907	0.226839	-1.3226	-1.5473	-1.29201
A_84_P104016	0.748134	0.611368	0.521073	0.700732	0.447254	0.425603	-0.425602	-0.912029	-0.842649	-1.31937	-1.42422	-1.45692
A_84_P10402	1.18839	0.095408	-0.0825281	1.12974	0.896731	1.06363	0.0825276	-0.607187	-0.18057	-0.511987	-1.06853	-1.02111
A_84_P104026	0.132407	-0.354006	0.0140095	-0.0724678	-0.121034	0.040781	0.302266	0.0530758	-0.0140095	0.424689	-0.1414	-0.0615788
A_84_P10403	-0.342471	-0.109714	-0.0445137	-0.188098	0.168942	0.0641079	-0.457101	0.117052	0.0445147	-0.510097	0.145557	0.23729
A_84_P10404	2.25074	0.740324	2.13399	0.0959253	-0.505547	-0.180122	0.594314	-0.0959254	0.769996	-0.365493	-0.663651	-0.777268
A_84_P10405	0.9802	0.211554	0.379911	-0.014389	-0.382348	0.0143881	0.385825	-0.0369444	-0.211934	0.194524	-0.37188	-0.268888
A_84_P10406	0.726819	-0.514019	-0.425979	-0.778161	-0.246157	-0.177564	0.0180097	-0.0180097	0.717885	0.308652	0.0272589	0.331547
A_84_P10407	-1.49644	-1.19465	-1.58853	-0.576129	-0.226898	-0.440441	0.615965	0.683229	0.59593	0.399734	0.318914	0.226898
A_84_P104076	-0.43348	0.0539122	-0.463601	-0.182908	-0.195364	-0.372607	0.499617	0.116727	-0.0539122	0.444473	0.38408	0.123789
A_84_P10408	2.18184	0.678251	2.12147	0.0809621	0.105275	-0.165989	0.618604	-0.162722	-0.568643	-0.434064	-0.0809621	-0.928562
A_84_P10409	0.925273	0.545178	0.83504	-0.891381	0.402623	-0.380196	1.62208	0.380196	-1.05649	-1.01423	-2.17447	-1.88151
A_84_P10410	-0.33281	0.144513	-0.565492	-0.234522	-0.402321	-0.230035	0.177556	0.0412321	-0.0412312	0.313781	0.34914	0.315623
A_84_P10411	2.1084	0.705628	2.06974	0.0419881	-0.531493	-0.219733	0.575566	0.00592935	-0.481598	-0.00592947	-0.641323	-0.841326
A_84_P10412	1.15549	0.182039	1.35143	-0.0400772	0.0710516	-0.00866079	0.103188	-0.975009	-0.710545	-0.920856	-0.13166	0.00866032
A_84_P10413	-1.13644	-0.32624	-0.840622	-0.0939631	-0.2192	-0.321485	0.0939636	0.407138	0.589322	0.933235	0.705325	0.917077
A_84_P10414	1.0542	-0.37933	1.04149	-1.05198	0.600544	0.437617	1.53618	0.37933	-1.2438	-1.07917	-0.719795	-0.755138
A_84_P10415	-1.06184	0.665285	-0.802816	-0.0500669	0.0500665	-0.115854	-0.669586	-0.63061	0.843427	2.01278	0.956453	1.02028
A_84_P104156	0.011117	-0.794062	0.180584	-0.691374	-1.06278	-1.0873	0.45889	-0.011116	-0.312041	0.690674	0.280793	0.332665
A_84_P10416	2.14797	1.03051	2.10612	0.0680447	-0.0680447	0.333287	0.613331	-0.167125	-0.559879	-0.44551	-0.720449	-0.902591
A_84_P10417	1.29831	0.0229771	1.14922	-0.0236802	0.274288	0.132461	1.63281	-0.0229774	-0.280721	-0.13002	-1.6984	-1.88203
A_84_P10418	-0.790272	-1.36931	-0.345649	-1.15614	-0.740674	-0.725848	0.345648	1.42777	1.68721	0.652813	1.11352	1.20734
A_84_P10419	0.347665	0.152241	0.431432	-0.0217714	0.0849266	-0.0243359	-0.329292	0.15076	-0.00596714	0.00596809	-0.128702	-0.229371
A_84_P10420	1.62043	1.06901	1.72675	0.214422	-0.274098	0.0724764	0.539814	-0.0724754	-0.38668	-1.62326	-2.15602	-2.03659
A_84_P104206	-0.719012	0.509615	-0.598355	0.35817	0.901039	0.67651	-0.244758	0.244758	0.290936	-0.802311	-0.4141	-0.330303
A_84_P10421	-0.168791	0.00470543	-1.58361	0.469513	0.896792	0.807284	-0.0908098	0.47187	-0.00470495	0.090723	-0.339828	-0.00649691
A_84_P10422	-0.685045	-0.339621	-1.23488	0.192411	0.062046	0.285361	-0.124378	-0.0853453	-0.018857	0.289821	0.018857	0.172069
A_84_P10423	-1.88496	-0.947501	-1.50217	-0.307264	0.292707	0.134628	-1.02484	-0.00308609	0.243276	0.00308609	0.37697	0.303546
A_84_P104236	1.75063	0.846996	2.00874	-0.157177	-0.397074	-0.217856	1.03006	0.213724	0.00628281	-0.00628281	-0.763344	-0.732133
A_84_P10424	2.19151	0.710044	2.1218	0.0497134	-0.538316	-0.179981	0.563224	-0.196855	-0.553837	-0.0497134	0.200386	-0.252719
A_84_P10425	0.33358	0.183856	0.532775	-0.0441084	-0.24108	-0.16686	0.651855	0.0441084	-0.328005	0.0456638	-0.110025	-0.199432
A_84_P10426	1.15832	0.609947	1.63708	-0.264218	-0.32963	-0.00798702	0.99312	0.234249	0.00798607	-1.14452	-1.50056	-1.5501
A_84_P10427	0.403276	-0.156775	0.530453	-0.100396	-0.167208	-0.203035	-0.330043	-0.0777788	0.0777779	0.525436	0.740386	0.802405
A_84_P10428	-1.62283	-0.83435	-1.24663	-0.20683	0.206829	0.404553	-0.329724	0.31045	0.835304	-0.599386	0.348837	0.26813
A_84_P10429	-1.06135	0.195887	-0.903666	0.0600624	-0.0600615	0.314714	0.45043	0.327952	0.35743	-0.238378	-0.340132	-0.225615
A_84_P10430	-0.468335	-0.197009	-0.0448799	-0.421216	0.189975	0.0448809	-0.286235	0.246464	0.33676	-0.290173	0.229753	0.381614
A_84_P10431	-0.856739	-0.600179	-0.906684	-0.465801	0.154749	0.2633	-0.192324	0.781701	1.11907	-0.154749	0.83018	0.838848
A_84_P104316	-0.854493	-1.22039	-0.749242	-0.580696	-0.312054	-0.848834	0.312055	0.716291	0.844761	2.76918	2.83305	2.90961
A_84_P10432	-1.82455	-1.11594	-2.36223	-0.832809	-0.937861	-0.796825	1.49709	1.85161	1.35577	0.992029	0.796825	0.890003
A_84_P10433	-0.0639567	0.00431585	0.127544	-0.0452633	-0.185871	-0.148032	0.288153	-0.0269222	-0.00431633	0.919443	0.406021	0.457037
A_84_P10434	-0.575028	-1.17517	-0.493982	-1.03787	-0.401788	-1.02931	0.401788	0.920259	1.27625	1.30942	1.4888	1.67148
A_84_P10435	-0.501913	-0.551545	-0.853983	-0.0259476	0.0259485	0.093997	-0.536755	-0.318156	0.110467	1.07362	1.46218	1.51674
A_84_P104356	2.97948	2.06797	1.29506	-0.780184	-1.39879	-0.101434	1.95825	0.813918	0.101434	-0.735954	-1.64705	-1.82293
A_84_P10436	0.329356	-1.10493	0.259825	-1.15724	-0.628081	-0.0451417	-1.26861	0.313084	-1.4201	0.0451417	0.81606	0.128753
A_84_P104366	0.338099	0.0295897	0.465749	0.31935	0.253337	0.491898	-0.401571	-0.367932	-0.0295887	-0.545257	-0.411192	-0.0827284
A_84_P10437	-2.00929	-1.12344	-1.92527	-0.405468	0.102805	0.194302	-0.819145	0.173741	0.583854	-0.102804	0.34364	0.414633
A_84_P10438	-0.100596	0.654354	0.100596	0.369153	0.219652	0.403576	0.198543	-0.281549	-0.492616	-0.169761	-0.162751	-0.18584
A_84_P104386	0.0162363	-0.0162363	-0.0664701	0.331721	-0.0233879	-0.286054	-0.0345736	-0.104056	0.461962	2.07147	1.88831	1.94574
A_84_P10439	0.71875	-0.20955	-0.237271	0.989637	0.209549	0.533551	-1.98005	-1.66625	-1.33902	-0.291404	2.12779	2.03415
A_84_P10440	0.858483	-0.00956821	0.771956	-0.350739	-0.607945	-0.782434	1.2916	0.632831	0.208368	0.00956821	-0.631159	-0.460565
A_84_P104406	1.43641	0.00669098	1.34265	-0.00669122	-1.24786	0.384622	-0.191282	0.0656791	-0.633548	-0.574764	0.598489	-0.534558
A_84_P10441	0.846911	-0.0218678	1.23657	-0.234818	-0.71408	-0.400928	0.272151	-0.352169	-0.870205	0.429366	0.250977	0.0218678
A_84_P104416	-0.401797	-0.225654	-0.477095	-0.0718665	0.207379	-0.18853	0.255134	-0.131783	0.110827	0.071866	0.551022	0.7971
A_84_P10442	-1.0021	-0.227936	-1.37534	0.0478334	0.0684252	0.165275	-0.391125	-0.0836926	-0.0478334	0.118329	0.493958	0.239345
A_84_P104426	-0.067544	-0.455214	-0.419317	0.401192	0.242074	0.0641508	-0.48882	-0.214301	-0.0641518	1.42873	1.05506	0.900435
A_84_P10443	-0.544412	-0.501182	-0.455302	-0.0472631	-0.220676	0.0291033	-0.0291033	0.509344	0.583124	1.10092	0.79172	0.792189
A_84_P10444	-1.09397	-0.234521	0.53194	-0.0626593	0.46318	-0.0818415	-1.35026	-0.435422	0.0626597	0.803942	1.58098	1.6474
A_84_P10445	0.563366	-0.206639	0.523838	0.0470448	-0.364173	-0.0470448	0.661119	0.313814	0.104224	-2.91294	-3.33185	-3.0943
A_84_P104456	1.23128	0.263308	1.06293	-0.0732927	-0.340709	-0.46449	0.280877	-0.302644	-0.550859	0.167786	-0.0390959	0.0390968
A_84_P10446	2.77543	0.3091	2.7657	-0.3091	0.856634	-0.533784	1.45675	0.39016	-1.00913	-0.957892	-0.404396	-0.419641
A_84_P10447	1.57944	0.668563	1.60081	0.74137	0.512146	0.594615	-0.881363	-1.54305	-1.41878	-0.512146	-0.819398	-1.24918
A_84_P10448	0.158547	0.607079	0.298116	-0.042428	-0.0968084	0.00680351	0.452353	0.144745	-0.102991	-0.170085	-0.00680447	-0.286345
A_84_P10449	0.155507	-0.582876	0.236565	-0.321884	-0.359315	-0.323065	-0.450458	-0.124854	0.124853	0.64296	0.553529	0.588091
A_84_P104496	0.166676	0.0727806	0.220068	-0.132696	-0.359925	-0.45743	0.0982399	-0.572064	-0.703776	0.247181	0.20715	-0.0727816
A_84_P10450	0.07728	-0.139131	-0.20158	0.439718	0.271695	0.651395	-0.246424	-0.169186	0.179019	0.0813904	-0.254534	-0.07728
A_84_P10451	0.823676	0.649566	0.943013	0.284407	-0.0361347	0.0361347	0.466475	-0.121717	-0.20999	-0.198781	-0.263924	-0.0950775
A_84_P10452	0.54605	0.498466	0.580521	0.645919	0.748974	0.536057	-0.528495	-0.498467	-0.56841	-0.915143	-0.835494	-0.836949
A_84_P10453	-1.24015	-1.27126	-1.2523	-0.566137	-0.675365	-0.171645	0.171646	0.640488	0.519886	0.560369	0.580774	0.530004
A_84_P10454	2.32287	0.879514	6.21456	0.243502	-0.33646	-0.00474834	0.801903	0.00474846	-0.392576	-0.324694	-0.54706	-0.730881
A_84_P104546	0.161945	0.436072	-0.018743	0.235212	0.018743	-0.0589261	0.606452	0.440072	-0.131178	-0.526346	-0.390684	-0.322128
A_84_P10455	-0.780983	0.0689521	0.579898	0.0481539	0.155621	-0.304258	0.269169	0.337653	-0.0794001	-0.0525689	-0.499751	-0.0481534
A_84_P10456	-1.0462	-0.738082	-1.0692	-0.111789	0.111789	-0.2042	-0.919441	0.13647	0.304245	0.321005	1.33299	1.07987
A_84_P10457	2.19615	0.757516	2.14959	0.121457	-0.461416	-0.121457	0.69882	0.304052	-0.489586	-0.393402	-0.624468	-0.819111
A_84_P10458	-0.132295	0.482924	0.0900602	0.101678	0.104344	0.132173	-0.0900602	0.127114	-0.28641	-0.424944	-0.48612	-0.482236
A_84_P10459	2.34189	0.903972	2.27227	0.230366	-0.32022	0.0113292	0.740286	-0.0113291	-0.485583	-0.461368	-0.716575	-0.855161
A_84_P10460	-1.25366	-0.3846	-0.816886	0.605673	0.696628	0.692051	-1.31254	-0.511736	-0.62833	0.3846	0.900618	0.831603
A_84_P10461	0.566605	0.23794	0.666308	0.0785914	-0.0785904	0.0947409	0.50142	-0.0984259	-0.238837	-0.143882	-0.430954	-0.432518
A_84_P104616	-2.16185	-0.443683	-2.37753	-0.0217075	-0.0452995	0.0217085	0.786995	1.19389	1.17123	-0.178182	0.601168	0.477326
A_84_P10462	-0.659179	0.478935	-0.746252	0.0382547	0.0554914	0.326165	0.318176	0.0537176	-0.104364	-0.664109	-0.0382538	-0.349685
A_84_P10463	-0.997601	-0.243763	-1.13364	-0.119415	-0.0151892	-0.117846	0.0759525	0.447596	0.393721	0.362967	0.0151882	0.0755749
A_84_P10464	1.03903	-0.0111966	0.964497	-0.361901	-1.56237	-1.08702	0.562943	0.508401	0.15281	0.0111966	-1.88432	-2.07187
A_84_P10465	2.23099	0.733754	2.15565	0.111888	-0.510385	-0.150942	0.60999	-0.111888	0.534565	-0.361524	-0.705138	-0.842816
A_84_P104656	0.707053	-0.0167284	0.641901	-0.136739	-0.558091	-0.535768	0.398592	-0.168027	-0.297799	0.576176	0.0698557	0.0167284
A_84_P10466	0.461369	0.78912	1.19719	-0.282669	-0.302655	0.136936	0.805275	0.297019	-0.136936	-1.40807	-1.95124	-1.13036
A_84_P104666	1.79161	-0.0254681	1.67026	-0.192992	-0.447684	-0.691793	0.0254681	-1.80373	-0.852699	0.886432	0.3269	0.581995
A_84_P10467	0.0408297	-0.192084	0.0719023	-0.370755	-0.0408297	-0.355675	-0.446036	0.0952711	0.234518	-0.341031	0.442353	0.685192
A_84_P10468	-1.52192	-0.793122	-1.34716	-0.174675	-0.0452299	0.0452309	-0.331766	0.356686	0.921605	0.455579	0.463289	0.711557
A_84_P10469	-1.38738	-0.110278	-1.84275	-0.356511	0.0141373	-0.218565	-0.0141373	0.870317	1.14661	3.33415	4.46782	4.18723
A_84_P10470	0.835304	-0.299791	1.17878	0.0670397	-1.12314	-0.269305	1.15161	0.583582	0.711338	-0.06704	-0.893211	-0.44489
A_84_P104706	0.989587	0.804928	1.19696	0.178876	-0.0242081	0.0242081	0.597061	-0.0304489	-0.163012	-0.258173	-0.626981	-0.512353
A_84_P10471	2.31793	0.906462	2.25975	0.206813	-0.360866	0.0176328	0.770866	-0.017633	-0.362825	-0.283639	-0.522591	-0.686683
A_84_P10472	-0.760417	-0.366962	-0.560915	0.222847	0.800504	0.363771	-1.32068	-0.648398	-0.222846	0.458436	0.663783	0.897392
A_84_P10473	1.08516	0.390438	1.25606	0.681952	0.528621	0.688561	-1.67973	-1.37594	-0.864943	-1.07576	-0.511479	-0.390439
A_84_P10474	-0.381165	0.443457	-0.794762	1.08485	1.11288	1.26172	-0.79963	-0.33794	-0.239919	0.233201	-0.150147	0.150147
A_84_P104746	0.00904751	0.488877	-0.0686388	0.14773	0.0401964	0.138832	0.16528	-0.0538588	-0.00904751	-0.106937	-0.0506592	-0.194623
A_84_P10475	0.946576	0.56017	1.04597	-0.00465774	-0.212386	-0.170087	0.152535	-0.279528	-0.466299	0.329445	-0.920569	0.0046587
A_84_P10476	0.438301	0.00326347	0.0241318	0.0913887	0.175671	-0.0616655	-0.0613728	0.385595	-0.00326347	-0.490095	-0.543959	-0.437161
A_84_P10477	-1.62921	-1.34648	-1.84949	-0.869123	-0.229626	-0.769149	1.74264	2.16775	2.01941	0.229626	0.303263	0.334011
A_84_P10478	-0.592084	0.113307	-0.63197	0.0684366	0.430173	0.157846	-0.209043	0.200625	0.00450707	-0.332735	-0.00450802	-0.00881767
A_84_P10479	0.860431	-0.679719	0.755133	0.00355291	-0.00355291	0.388159	-0.230664	0.469082	0.552107	-1.75203	-1.96421	-0.987535
A_84_P10480	-1.05552	-0.468063	-0.790498	-0.226143	0.140944	-0.106073	-0.109942	0.414699	0.331405	0.203245	0.106073	0.282455
A_84_P10481	0.0067606	0.351637	0.917747	0.237602	0.702518	0.739687	-1.28628	-0.357755	-0.366062	-0.590868	-0.0067606	-0.171553
A_84_P10482	-0.772808	0.455118	-1.05074	0.08144	-0.0225515	0.240993	0.567007	0.340079	0.0225525	-0.320112	-0.653306	-0.589536
A_84_P10483	-2.38842	-0.446725	-2.58414	-0.260289	0.0578823	0.214979	0.249475	0.821145	0.814233	-0.641726	-0.0141268	0.0141258
A_84_P104836	-0.609164	-0.203808	-0.527379	-0.182781	0.169992	0.264739	-0.265617	-0.169992	0.217566	0.393679	0.369089	0.588789
A_84_P10484	0.442976	-0.144201	0.460267	-0.13567	-0.572004	-0.722816	0.13567	-0.497624	-0.576051	0.608878	0.324994	0.259532
A_84_P104846	2.32399	0.843396	2.28281	0.239625	-0.339381	0.0066216	0.805016	-0.00662172	-0.434963	-0.350011	-0.610267	-0.78254
A_84_P10485	-0.70123	-0.264484	-0.772092	0.0683355	0.181128	0.160172	-0.338508	-0.109249	-0.0683355	0.318524	0.369617	0.246338
A_84_P10486	-1.05645	-0.308826	-1.28641	0.0581279	0.276804	0.0569248	-0.951059	-0.269918	-0.0569248	0.119405	0.0730557	0.249511
A_84_P10487	-1.47603	-0.79193	-1.49071	-0.0364723	-0.141544	-0.0707941	0.0364714	0.536123	0.629488	0.176533	0.371781	0.373964
A_84_P10488	-0.0116243	0.248353	0.0116243	0.355895	0.283088	0.344842	0.156855	-0.264287	-0.57928	-0.0413342	-0.0786991	-0.136305
A_84_P104886	0.129654	-1.44776	-0.215136	-0.790783	-0.269492	-0.448758	0.732257	-0.129654	0.392739	5.96354	5.63196	5.68261
A_84_P10489	1.61304	1.37611	1.37072	-0.0311055	-1.27621	-0.408074	-0.189946	0.969147	-0.0995636	0.0311055	-0.271098	0.6062
A_84_P104896	1.81371	0.744705	1.99812	0.188219	0.0150738	-0.0150757	0.42984	-0.107862	-0.193919	-0.051939	-0.542435	-0.452614
A_84_P10490	0.56238	0.593106	0.698654	0.64157	0.831157	0.551678	-2.19499	-1.67937	-1.85322	-0.774416	-0.551677	-0.656336
A_84_P104906	0.549715	-0.115191	0.432274	-0.285278	-0.197058	-0.255831	-0.106407	-0.269534	0.165909	0.106408	0.426249	0.456592
A_84_P10491	0.733967	0.736745	1.03407	-0.162865	-0.0333004	-0.298167	0.513815	0.160893	0.0333014	-1.37113	-1.81735	-1.36735
A_84_P10492	-0.546132	-0.200203	-0.856219	0.130771	0.550865	0.369101	0.279476	0.842396	0.886931	-0.527374	-0.334306	-0.130771
A_84_P10493	0.205976	-0.0121861	0.665213	-0.117734	0.512821	0.296634	-0.885974	-0.439835	-0.146633	-0.441082	0.0121861	0.341661
A_84_P10494	0.939114	0.199788	0.876987	0.211243	-0.0344648	0.0344648	0.043231	-0.420516	-0.492073	-1.58961	-2.07987	-1.69447
A_84_P10495	-0.472622	-0.339334	-0.828998	-0.36284	-0.220136	-0.300162	0.427682	0.220136	2.16388	2.31926	1.97885	2.04591
A_84_P10496	0.72702	0.157576	0.156469	0.103747	-0.576546	-0.525463	-0.331289	-0.449906	-0.70952	-0.103746	0.38631	0.333052
A_84_P10497	2.31078	0.916104	2.27176	0.244968	-0.333369	0.0128881	0.815396	-0.0128881	-0.311655	-0.228039	-0.437596	-0.632669
A_84_P10498	1.33657	0.588758	1.67742	0.00738335	-0.24623	-0.124705	0.550306	0.0538073	-0.00738335	-0.738104	-1.14599	-1.04007
A_84_P10499	0.538058	-0.47018	0.496997	-0.429273	-0.831954	-0.711788	0.642816	0.0697384	-0.189317	0.537163	-0.046176	0.046175
A_84_P10500	1.81396	1.54462	1.58853	-0.339392	1.40222	-0.0843113	-0.97145	1.06591	0.0843115	-1.0473	-0.908174	-2.25674
A_84_P105006	-0.527503	1.02601	-0.552074	0.217902	0.585784	0.570961	-0.0306244	0.306857	0.0306234	-2.19421	-1.98528	-1.64249
A_84_P10501	-0.472689	-0.214708	-0.502052	0.0749016	0.193295	0.342836	0.14604	0.544764	0.64234	-0.0749025	-0.324824	-0.202315
A_84_P10502	-0.201117	-0.612921	-1.02515	-0.110697	0.110697	0.113567	-0.761919	-0.216129	0.17727	0.984579	1.26262	1.39322
A_84_P105026	0.430552	0.745461	0.568325	0.571146	0.428496	0.232245	-0.694291	-0.999495	-1.29629	-0.232245	-0.955337	-0.790152
A_84_P10503	-0.237108	-0.343568	-0.635693	-0.114199	0.0488377	-0.0232096	-0.336655	0.0232086	0.0918922	0.593551	0.947312	0.893305
A_84_P10505	-1.17095	-1.13706	-2.34291	-0.504391	-0.353542	-0.686009	2.1382	2.5153	2.41841	0.353542	0.76199	1.03571
A_84_P10506	2.2351	0.722992	2.05711	0.158232	-0.487595	-0.158232	0.879536	-0.216691	-0.719801	-0.631161	0.235578	-1.08834
A_84_P10507	-0.830171	-0.237422	-0.456964	0.18419	-0.0174141	0.017415	-0.714642	0.0279007	0.439327	-0.039156	0.222264	0.400592
A_84_P10508	0.358059	0.123591	0.298818	0.504788	-1.48191	-0.721127	0.247133	0.156849	-0.273452	-0.712177	-0.345634	-0.12359
A_84_P10509	0.152098	0.0583229	-0.0681849	0.594097	0.83057	0.903795	-3.50837	-1.19428	-1.04257	-0.481571	-0.058322	0.068016
A_84_P10510	-2.11225	-0.343044	-2.16452	0.0432901	0.323254	0.128997	-0.921874	-0.0432901	0.104197	-0.150161	0.449441	0.348034
A_84_P10511	2.20479	0.710391	2.32918	0.115686	-0.473996	-0.115686	1.18033	0.5688	-0.545644	-0.429978	-0.736497	-0.900837
A_84_P105116	1.1758	0.716002	1.21049	0.161723	-0.0682249	0.0240746	0.310576	-0.0240746	-0.202975	-0.0558681	-0.342347	-0.368588
A_84_P10512	-0.699531	0.0391483	-0.785214	-0.0884447	0.179464	0.0791559	0.0979462	0.249868	-0.0391483	-0.288801	0.0567427	-0.0451422
A_84_P10513	0.0124044	-0.193283	0.616959	-0.0124049	-0.030859	-0.217159	-0.289403	0.423548	0.67288	-0.205677	0.629658	0.971486
A_84_P10514	0.608255	0.0998859	0.759246	0.147973	0.00252914	-0.00252914	-0.311296	-0.239697	-0.0679817	0.0260525	-0.160937	-0.0824079
A_84_P10515	0.768489	-0.284902	0.433605	0.163957	-1.1986	-0.0732651	0.0732646	-0.317276	-0.406703	-0.221647	0.327199	0.259162
A_84_P10516	-1.47402	-0.889389	-1.27389	-0.122114	-0.0689888	0.0689898	-0.428875	0.262121	0.654724	2.39769	2.77335	2.52066
A_84_P10517	1.38265	-0.0811758	1.278	0.62074	-0.675164	0.0811758	1.55688	-0.97959	0.29742	-0.648206	-1.73242	-1.87826
A_84_P10518	2.05111	1.17987	2.60663	-0.187157	-0.339684	0.187157	1.52895	0.370018	-0.213715	-2.0587	-2.66427	-2.54208
A_84_P10519	2.31204	0.887597	2.25215	1.23413	-0.328686	-0.0215319	0.763998	0.0215319	-0.297518	-0.234954	-0.478896	-0.149135
A_84_P105196	-1.39396	0.07619	-1.28839	-0.0544224	0.103978	0.0182018	0.0819254	-0.0182018	-0.0695972	-0.0618019	0.149695	0.174258
A_84_P10520	0.986239	0.0803556	1.03473	-0.433989	-0.784845	-0.729046	0.0923662	-0.493313	-0.737894	0.246652	0.0101976	-0.0101986
A_84_P10521	3.42956	2.44847	3.66919	1.95533	1.31473	1.58181	-1.31473	-2.12592	-2.9326	-4.00876	-4.42857	-4.27543
A_84_P10522	-0.149238	-0.29763	-0.0350485	-0.154209	0.166997	0.234219	-0.413419	0.0951395	0.557204	-0.113543	0.035048	0.306312
A_84_P105226	7.41886	0.364212	1.50413	-0.477338	0.601606	-0.708668	0.0609715	0.0918539	-1.03076	-0.0609713	-1.05009	-1.43428
A_84_P10523	-1.28164	-0.41977	-1.17013	-0.183394	-0.165114	-0.363395	0.810745	0.415997	0.165114	0.917467	0.404569	0.825214
A_84_P10524	0.404468	0.596759	0.783997	0.124434	-0.138476	-0.160556	0.672219	0.27465	-0.124434	-0.453544	-0.773837	-0.406302
A_84_P105246	-0.00382423	0.447128	0.0440521	0.162579	0.217042	0.026639	-0.02561	-0.0218725	0.00382519	-0.20284	-0.106796	-0.164661
A_84_P10525	-0.969674	-0.615269	-3.0102	0.0599961	-0.0599966	-0.244025	-0.569017	0.0740809	0.774672	1.72972	1.90315	1.71181
A_84_P10526	-0.350229	-0.43208	-0.411732	-0.3552	0.0183172	-0.0183172	-0.244817	0.326571	0.744625	0.344972	1.10408	1.16709
A_84_P10527	0.340796	0.0283413	0.390928	-0.0613928	-0.28336	-0.169392	0.215879	-0.0307322	-0.214708	0.471782	-0.00310135	0.00310135
A_84_P105276	-0.88204	0.347076	-0.841051	0.00147438	-0.00147533	0.273382	0.615356	0.366793	0.202252	-2.19405	-2.29469	-2.08682
A_84_P10528	-0.604456	-0.151479	1.07025	-0.583407	0.15148	-0.781006	-2.37549	0.232033	0.791217	-0.322491	0.823941	0.870516
A_84_P10529	0.25762	0.35321	-0.0596008	0.166007	0.0596008	0.275117	-0.316298	0.10417	-0.148998	-0.781556	-0.837249	-0.726522
A_84_P10530	-0.376229	0.691582	-0.462044	1.07385	1.22775	1.47307	-0.357137	0.47329	0.357136	-1.11063	-1.53415	-0.947813
A_84_P10531	0.955985	1.20973	0.896809	0.587631	0.289646	-0.237323	0.225111	-1.34444	-0.762252	-1.41468	-1.88022	-0.22511
A_84_P10532	-0.491018	-0.226553	-0.989309	-0.0738039	0.0355644	-0.0798407	-0.0355644	0.261944	0.297244	0.178253	0.390099	0.352562
A_84_P10533	0.00340748	1.08421	-0.0875549	1.34509	1.43312	1.48862	0.0150642	-0.00340653	-0.146961	-1.08682	-0.424235	-0.57445
A_84_P10534	-0.0429688	-0.487222	0.0429688	0.0695934	-0.246496	0.108625	0.0823803	-0.122955	0.132701	0.197237	-0.387984	-0.294538
A_84_P10535	-0.0442657	-0.0600061	-0.0287333	-0.163163	0.555708	0.0287323	-0.580047	-0.226665	0.0353298	0.230238	0.553841	0.49503
A_84_P10536	-0.156198	-0.260362	-0.0640936	0.441698	0.0640936	0.12155	-1.56064	-1.48307	-1.24729	0.589776	0.323019	0.261231
A_84_P10537	-1.14215	-0.659818	-1.33593	0.0286551	0.242848	0.372678	-0.893288	0.0144167	0.57941	-0.247049	-0.0141554	0.0141554
A_84_P10538	2.37201	0.891188	2.30197	0.22742	-0.358402	0.0192184	0.742158	-0.0192184	-0.375455	-0.226694	-0.568001	-0.716284
A_84_P10539	-0.0456915	-0.138749	0.306723	-0.207692	-0.142069	-0.143167	-0.347086	0.143164	0.0456905	0.178178	0.135553	0.231637
A_84_P10540	-1.28078	-0.425832	-1.36717	-0.595325	0.142083	0.164075	-0.142083	0.45255	0.650213	-0.182744	0.270758	0.365131
A_84_P10542	-0.322702	-0.519879	-0.448542	-0.0477633	0.0477638	0.336463	-0.742722	-0.46224	0.125113	0.137954	0.0709314	0.207615
A_84_P10543	-0.618104	-0.460204	-0.599939	-0.186377	-0.159353	-0.23998	0.181791	0.344168	0.284999	0.311492	0.249462	0.159353
A_84_P10544	-2.18122	-0.905057	-2.44899	-0.00685406	0.0383024	0.302199	-0.828192	-0.338408	0.00685501	0.384519	0.538584	0.344236
A_84_P10545	0.599553	0.733586	-0.207299	0.412603	0.604198	0.394941	-0.306344	0.0292978	-0.0296283	-0.453568	-0.0871992	-0.0292978
A_84_P10547	0.270621	-0.198325	0.360994	0.198325	0.586969	0.54815	-1.37699	0.366098	-0.827715	-0.485775	-1.8184	-1.11187
A_84_P10548	0.83259	-0.104324	0.990125	-0.793257	-1.01451	-0.940572	0.297361	-0.381461	-0.739776	0.515061	0.104324	0.116847
A_84_P105486	0.777211	0.235662	0.970033	0.274528	0.569891	0.228959	-1.99252	-1.83948	-1.5658	-1.14758	-0.228959	-0.296223
A_84_P10549	-0.778949	-2.27382	-0.850323	0.0191579	0.175176	-0.0166593	-2.33215	-1.08789	0.0166593	2.38346	3.82803	3.54669
A_84_P10550	-1.18662	-0.122875	-1.37821	0.018877	0.354659	0.367569	-0.234252	0.237802	0.33059	-0.281881	0.104635	-0.018877
A_84_P10551	-0.287887	0.425598	-0.0678949	0.119734	0.558445	0.520575	-0.888596	0.193793	0.0678949	-2.40602	-2.43815	-1.74736
A_84_P105516	-0.649015	-0.542848	-0.836638	-0.189959	0.061163	-0.061162	-0.200321	0.0702782	0.139598	0.544105	0.765462	0.824272
A_84_P10552	2.22774	0.730597	2.1607	0.116579	-0.503574	-0.139052	0.62388	-0.116579	-0.500085	0.819694	-0.712366	-0.85795
A_84_P10554	0.359803	0.171762	0.328184	0.243662	-0.00094	0.118689	0.00094	-0.153398	-0.0918894	-0.413505	-0.728134	-0.704971
A_84_P10555	0.541312	-0.756269	0.494442	-0.375481	-1.7033	-0.938843	0.375482	-1.11705	-1.3602	0.743851	2.6027	2.00268
A_84_P105556	0.4277	0.0987396	0.444483	-0.18322	-0.261716	-0.0987387	0.813524	0.623942	0.336884	-0.622843	-0.851802	-1.02614
A_84_P10556	-0.534987	-0.0868397	-0.541877	-0.00064	0.00064	0.258203	-0.669203	0.148418	0.528739	-0.17918	0.986865	1.01999
A_84_P10557	-0.377962	0.0516033	-0.956191	-0.0323639	0.0323629	0.201165	1.23812	1.21189	1.02649	-0.192974	-0.518743	-0.275881
A_84_P10558	-0.0212722	-0.704131	-0.0622866	0.0212722	0.223191	-0.101588	-1.47141	-0.418402	0.469467	1.36044	1.93024	2.16299
A_84_P10559	-0.085722	0.378077	-0.277323	0.384699	0.40553	0.085721	-0.921709	-0.29874	-0.379819	-0.175403	0.264641	0.267574
A_84_P10560	1.88831	0.384502	-0.985329	-0.535101	-0.75926	-0.503591	1.94462	1.21323	-0.0194025	0.00957012	-0.00957012	0.314561
A_84_P10561	-1.1383	-0.0113249	-1.56073	-0.0492973	0.171535	0.0727377	-0.311721	0.00197411	0.990251	-0.00197506	0.459243	0.49701
A_84_P105626	2.36327	0.875004	2.29619	0.242901	-0.36309	-0.00148332	0.749495	0.00148332	-0.365843	-0.224417	-0.569485	-0.714606
A_84_P10563	2.23968	0.763565	2.25538	0.106599	-0.464664	-0.0993758	0.670886	0.099376	-0.633269	-0.493142	-0.792024	-0.958601
A_84_P105636	-0.090744	-0.0277967	-0.172642	0.272508	-0.175968	0.0277977	-0.273839	-0.229135	0.321931	1.96016	1.51911	1.51667
A_84_P10564	-0.307452	-0.696459	0.0461636	-0.0954032	-0.016665	-0.0990505	0.0719824	0.108463	0.21987	0.110744	-0.035809	0.0166655
A_84_P10565	2.35847	0.926451	2.26941	0.262542	-0.319798	0.00115514	0.736901	-0.00115538	-0.479748	-0.45108	-0.710691	-0.847835
A_84_P10566	2.351	0.849166	2.2874	0.245177	-0.375428	-0.00751769	0.765587	0.00751758	-0.389601	-0.25396	-0.596331	-0.751128
A_84_P105666	0.0444498	-0.00981331	0.11794	0.0775394	0.687364	0.176674	-1.79744	-1.04666	-0.698152	-0.526384	0.00981331	-0.0816174
A_84_P10567	0.00118899	0.105702	-0.0290327	-1.14116	0.366137	0.0100551	-1.49132	0.00652051	-0.0452628	-0.326548	-0.00118923	0.30653
A_84_P10568	0.972998	0.207618	0.751008	0.666732	0.366458	0.327008	-0.391927	-0.567753	-0.764147	-0.207619	-0.667016	-0.541188
A_84_P10569	0.00918055	0.175011	0.449143	0.574058	0.100361	0.131526	-0.00918055	-0.405506	-0.501711	-2.0951	-2.42736	-2.13928
A_84_P10570	0.541828	0.39756	0.962703	-0.123363	-0.227283	-0.108511	0.986113	0.384724	0.108511	-0.521983	-1.42974	-1.04633
A_84_P10571	0.383895	0.187184	0.569459	0.0444994	0.384216	0.280781	-0.396946	-0.049408	-0.0444994	-0.276943	-0.679411	-0.192593
A_84_P10572	-0.727579	-0.441215	-1.07381	-0.103773	-0.0712776	0.0779133	-0.671965	0.0712786	0.511613	0.464421	0.783159	1.07055
A_84_P10573	1.35133	0.795958	1.68478	0.0097456	-0.17331	0.0774431	0.418324	-0.0097456	-0.367937	-0.664067	-0.942327	-0.785864
A_84_P10574	2.36457	0.888443	2.27175	0.269427	-0.326226	0.0118307	0.748079	-0.0118306	-0.474041	-0.44302	-0.69336	-0.846008
A_84_P10575	2.19283	0.701571	2.09169	0.0960211	-0.437255	4.08509	0.64528	-0.0960209	-0.399384	-0.393145	-0.615089	-0.815151
A_84_P105756	-0.0177879	0.580393	0.236298	0.190397	0.245085	0.215284	-0.312174	-0.542606	-0.607132	-0.12015	-0.110156	0.017787
A_84_P10576	1.83724	1.17481	2.16549	0.0616608	-0.0616608	0.0896721	0.573499	-0.0655546	-0.360979	-2.28604	-2.90053	-2.82883
A_84_P10577	-1.08233	-0.842605	-0.999722	-0.473641	0.0418329	-0.0243692	-0.534147	0.0264368	0.0646067	0.0243692	0.226667	0.0694885
A_84_P105776	-1.12098	0.321567	-0.950105	0.178873	0.353335	0.0310669	-0.309952	-0.210758	-0.115809	-0.0310669	0.417242	0.286619
A_84_P10578	-0.409176	0.462736	-1.00164	-0.000594	0.386293	0.269719	0.000593	0.229181	0.0848331	-0.762877	-0.543141	-0.501653
A_84_P10579	0.316256	0.729754	0.827984	0.447525	0.588676	0.588139	-0.595079	-0.316256	-0.492018	-1.10871	-1.29378	-0.803659
A_84_P105796	1.41542	0.974031	1.90863	0.0516286	-0.416723	-0.190206	0.95744	0.134614	-0.0559874	-0.0516286	-1.31322	-0.458379
A_84_P10581	-1.70241	-1.30623	-2.33091	-0.891401	-0.549519	-0.810446	0.54952	0.942562	0.880404	1.14456	0.826424	0.984364
A_84_P10582	-0.635796	-0.0302448	-0.687247	0.29801	0.707627	0.571843	-2.61429	-2.19211	-2.20903	0.0302458	0.509645	0.42943
A_84_P10583	-0.0987358	0.0965004	-0.0830002	0.107792	-0.117151	0.00821114	-0.00821304	-0.667582	-0.696925	0.584206	0.36133	0.287058
A_84_P10584	-0.149766	-0.0822554	-0.225245	-0.359663	0.0919313	-0.102833	-0.0838761	0.0822554	0.449547	0.546565	1.73055	1.93413
A_84_P105846	-0.645163	-0.33547	-0.145576	-0.0439596	0.344938	0.396411	-0.400845	0.354772	0.69135	-0.186027	0.0590096	0.0439587
A_84_P10585	1.58711	1.18165	1.95872	0.692406	0.498281	0.706555	-0.498281	-1.03947	-1.23807	-0.611523	-0.895284	-0.770078
A_84_P10586	1.2804	0.671722	2.34953	0.170017	-0.123935	0.010097	0.96646	-0.010097	-0.150143	-0.180296	-0.81834	-0.629842
A_84_P10587	2.26301	0.813718	2.1872	0.165558	-0.433622	-0.0603598	0.717272	-0.0866239	-0.463709	-0.340919	-0.622944	0.0603597
A_84_P10588	-1.26769	-0.618876	-1.45548	-0.285904	0.0255842	-0.11978	-0.0255833	0.379536	0.327932	0.406768	0.458202	0.380695
A_84_P10589	0.537341	0.227624	0.750644	0.110401	-0.108491	-0.372561	-0.165912	0.0145288	0.253484	-0.33013	-0.213861	-0.0145283
A_84_P10590	-0.472055	-0.488089	-0.91186	-0.289687	-0.0940771	0.0129328	-0.0129318	0.140277	0.0469799	0.350251	0.0798817	0.0261049
A_84_P10591	1.29495	-0.551077	1.04624	0.130121	0.813786	1.34257	-0.548152	-2.10327	-1.32799	-1.65355	-0.130121	2.45209
A_84_P10592	1.65226	0.947209	1.6712	0.12294	-0.0498867	-0.0216999	0.680344	0.0216999	-0.307657	-0.220299	-0.405663	-0.364196
A_84_P10593	1.33408	0.604895	1.35858	0.244931	-0.212598	-0.0263147	0.643186	0.0263147	-0.276433	-0.247191	-0.83444	-0.785762
A_84_P10594	0.244385	0.338107	0.589601	0.141036	-0.0232039	0.105251	-0.200654	-0.228669	-0.342786	0.0232039	-0.0687017	-0.156579
A_84_P10595	-1.2061	-0.740737	-1.06423	-0.0917158	-0.0930033	0.0917158	-0.176886	0.329983	0.635437	0.572394	0.850311	0.799554
A_84_P10596	1.91648	0.683519	2.45693	0.102858	-0.102858	-0.163674	0.517333	-0.115208	-0.21273	0.303291	-0.22019	-0.229302
A_84_P10597	-0.054492	-0.143311	0.100443	0.0948505	0.0199041	-0.0199041	-1.08377	-0.433645	-0.1363	0.536897	0.649716	0.81137
A_84_P10598	0.625825	0.0332975	-0.0332966	0.955291	0.559585	1.0007	-0.520621	-0.580651	0.047615	-0.435562	-0.731401	-0.749258
A_84_P10599	0.290234	0.28741	0.571052	-0.0242319	0.18751	0.138323	-0.242593	-0.000414	0.000414	-1.48208	-1.14916	-0.981827
A_84_P105996	-1.31166	-0.0588207	-0.80958	0.416561	1.02944	0.860211	-1.04236	0.311061	0.412994	-0.638319	-0.174243	0.0588207
A_84_P10600	-1.15645	-0.464614	-1.1317	-0.118861	0.0215492	-0.0215492	-0.0947809	0.262795	0.235885	0.342995	0.686046	0.568996
A_84_P106006	-0.019155	0.0300245	0.550716	-0.00877953	0.00877953	-0.173198	0.374701	0.768206	0.548395	-0.399784	-0.825843	-0.613467
A_84_P10601	2.26656	0.781112	2.07204	0.151014	-0.480765	3.36504	0.625647	-0.151014	-0.680638	-0.571311	-0.863981	-1.03519
A_84_P106016	1.82935	0.5597	0.815693	0.811878	0.363159	0.397859	-0.363159	-1.10624	-0.656148	-3.51728	-4.20069	-4.01792
A_84_P10602	-0.55753	-0.279917	-0.939766	-0.0933571	0.0804749	-0.0804739	-0.280516	0.480306	0.238628	0.111254	0.568324	0.446923
A_84_P10603	2.37543	0.714689	2.1453	0.10504	-0.484206	-0.171146	0.633909	-0.10504	-0.404917	-0.395188	0.198198	-0.805495
A_84_P10604	4.93598	0.871778	2.2478	1.28263	-0.374915	-0.0701686	0.719622	0.0701686	-0.329343	-0.251289	-0.512665	-0.622968
A_84_P10605	-0.807111	-1.66156	0.182374	-0.429237	-0.045495	-0.316084	-1.95852	0.147069	0.0454955	0.679855	0.528344	0.595405
A_84_P106056	0.176418	-0.27609	-0.0879955	0.195522	0.0270967	-0.0270967	-0.994955	-0.883814	-0.53699	0.533443	0.326789	0.178116
A_84_P10606	1.36884	0.430788	2.01352	0.484086	-0.205876	-0.041697	1.06488	0.041697	-0.717655	-1.07451	-1.54009	-1.2951
A_84_P10607	1.72564	0.882911	1.84684	0.155813	-0.100724	0.0858765	0.479532	-0.0858765	-0.119464	-0.349463	-0.678757	-0.726028
A_84_P10608	0.883158	-0.120879	0.840415	0.512238	-1.35576	-1.42152	0.777916	-1.37366	-1.13242	-1.84975	0.286149	0.120879
A_84_P10609	-0.704082	0.119225	-1.48041	0.454325	-0.212856	-0.119225	-1.63882	-1.03536	0.508796	0.57873	1.22212	1.2875
A_84_P10610	2.16633	0.735788	2.12696	0.027127	-0.550951	-0.173105	0.59339	-0.189196	-0.514201	-0.0271273	0.0888999	-0.564309
A_84_P106106	1.41733	1.47381	1.92842	-0.00529098	-0.329081	0.00529194	0.440352	-0.288706	0.977065	-1.962	-2.37291	-2.22069
A_84_P10611	0.17592	0.771264	0.367529	0.266929	-0.0925846	0.0925846	-0.386004	-0.817076	0.481626	-0.114706	-0.546646	-0.638267
A_84_P106116	2.23401	0.811173	2.19162	0.164731	-0.416264	-0.0788516	0.740127	0.0671752	-0.428662	-0.0671752	-0.5585	-0.755396
A_84_P10612	2.32491	0.869742	2.27765	0.242443	-0.341496	-0.0298498	0.771165	0.0298496	-0.260839	-0.24514	-0.43464	-0.65084
A_84_P10613	1.68707	2.31156	2.08942	2.20649	1.82177	2.17921	-1.68707	-2.24303	-2.13657	-3.0872	-3.13069	-2.96446
A_84_P106136	0.998189	0.605693	1.00662	-0.00326824	-0.202572	-0.305826	0.564973	0.00326729	-0.173084	0.151606	-0.220957	-0.308902
A_84_P10614	-0.45023	0.459022	-0.483502	-0.2789	1.03377	0.424862	-1.20633	-0.234765	0.37885	-0.739321	0.234765	0.468668
A_84_P106146	2.08874	0.915934	2.34017	0.253908	-0.058938	0.058938	0.46195	-0.220324	-0.313964	-0.0857258	-0.638978	-0.590924
A_84_P10615	-0.297036	-0.0311041	-0.152168	0.274298	0.900071	0.737619	-1.19444	-0.423279	0.0311041	-0.378239	0.537902	0.515349
A_84_P10616	0.247223	0.00413227	0.19027	-0.00413227	-0.014576	0.115021	0.0205841	0.0606174	-0.119277	-0.580515	-0.879516	-1.01144
A_84_P10617	0.515772	-0.692961	0.419264	-0.410433	-0.00270462	-0.271082	-0.620042	-0.0894394	0.00270367	0.414701	0.914466	0.804459
A_84_P10618	2.35171	4.99108	2.26978	0.218343	-0.353503	-0.0629085	0.76616	0.0629085	-0.300911	-0.293368	-0.539332	-0.641016
A_84_P10619	1.46569	-0.00652361	1.43072	0.219327	-1.11937	-0.835884	-0.0671644	-0.573318	0.00652385	0.303835	-1.3614	0.0334451
A_84_P10620	-1.99316	-0.16882	-2.30063	-0.195898	0.168819	0.269221	-0.18424	0.542109	0.584878	-0.532411	0.445396	0.38069
A_84_P10621	-0.342846	-0.0171928	-0.771696	0.0562677	0.203666	0.189231	-0.0653257	0.286111	-0.0590858	0.133947	-0.0664616	0.0171928
A_84_P10622	1.21289	0.776182	1.29466	0.144273	-0.138586	0.0439777	0.549829	-0.0439777	-0.235557	-0.743228	-0.950128	-0.955275
A_84_P10623	0.245107	0.131625	0.704627	0.533149	0.0289521	0.423631	-0.0289526	-0.513013	-0.375208	-0.907907	-0.821306	-1.08742
A_84_P10624	-0.487707	-0.083065	-0.922516	0.428876	0.624937	1.03246	0.0830641	0.124516	0.742587	-1.18928	-1.59397	-1.59821
A_84_P10625	-0.611226	0.488118	-0.206517	0.0680609	0.405967	0.141371	-0.0680614	0.16633	0.201385	-0.182542	-0.120816	-0.18435
A_84_P106252	-0.950548	0.776461	-0.112943	0.649976	0.308976	0.481222	0.520362	0.112943	-0.156119	-1.12934	-1.22664	-1.14489
A_84_P10626	0.163224	-0.406647	0.596126	-0.0308981	-0.138301	-0.0649805	-0.429013	-0.0811124	0.159146	0.0308976	0.266392	0.388111
A_84_P10627	1.35554	-0.639934	0.920787	0.0333972	-1.22378	0.0115342	-0.869914	-1.01057	-1.10276	0.96623	-0.0115342	0.43131
A_84_P10628	-0.0544929	0.196028	-0.0672626	-0.608556	0.0326171	0.376964	-1.58303	-0.186508	-0.0326176	0.174319	0.53388	0.501652
A_84_P10629	0.229534	0.408015	-0.00347328	0.201108	0.178323	0.148354	-0.032939	-0.0452242	0.00347328	-0.839631	-0.822682	-0.848287
A_84_P10630	1.35146	-0.0824919	2.43022	-0.735201	0.0824919	-0.990019	-0.212397	-0.300694	0.361641	-0.527856	0.909708	1.13791
A_84_P10631	0.738592	-0.234676	0.955064	0.155376	0.0352588	0.309099	-0.0897679	0.0393043	-0.0352588	-0.558854	-0.314863	-0.285742
A_84_P10632	1.39712	1.32927	1.48789	0.956638	0.628691	0.711153	-0.628689	-1.12866	-1.20626	-1.59887	-1.89607	-1.94439
A_84_P106322	0.234551	-0.0285006	0.4012	-0.325934	0.286011	-0.186169	-1.05225	-0.147676	0.0285015	-0.272919	0.47507	0.12582
A_84_P10633	0.2293	0.857603	-0.166887	0.997738	0.976743	1.00814	-0.101221	-0.0298843	0.0298853	-0.0944004	-0.244922	-0.144876
A_84_P10634	2.36371	0.876443	2.30074	0.241539	-0.390575	-0.0339453	0.742306	0.0339454	-0.395426	-0.299297	-0.611442	-0.766098
A_84_P10636	0.182659	-0.333624	0.0841522	-0.0510282	-0.622674	-0.587754	0.0495415	-0.488897	-0.0495405	1.56463	0.88591	0.943366
A_84_P10637	1.7366	0.899213	0.0566277	-0.178487	-0.697699	-1.08875	-0.0566273	-1.20687	-1.14239	3.80881	3.57299	3.7329
A_84_P10638	1.47029	0.761768	1.39874	0.595351	0.310459	0.571051	-0.310459	-0.543879	-0.58869	-1.0085	-1.77342	-1.45168
A_84_P10639	-0.751027	-0.30499	-0.926056	-0.0682325	0.0976753	-0.000841	-0.65062	0.000841	0.0523624	0.2036	0.473588	0.368638
A_84_P10640	1.86383	1.13763	1.98686	1.00481	0.759381	0.564849	-0.564849	-1.43781	-1.41542	-0.927582	-1.65896	-1.2761
A_84_P10641	1.11938	0.77679	1.42155	0.0996895	-0.0996904	0.182701	0.472702	-0.166883	-0.718716	-1.35016	-1.74223	-1.74055
A_84_P10642	-1.72269	-1.95056	-1.67214	-0.0593376	-0.0573387	0.0573397	-0.323002	0.223293	0.767681	1.38548	1.24418	1.60286
A_84_P10644	2.41655	0.602778	2.32135	0.0727072	-0.747878	-0.0199595	1.14394	0.0199604	-0.673228	-0.112304	-0.870509	-0.867679
A_84_P10645	-0.584323	-0.0289497	-0.68879	-0.0535717	0.307693	0.0289497	-0.219748	0.032156	-0.0672493	0.470457	0.943862	0.748453
A_84_P10646	2.14101	0.530621	2.00985	-0.0145054	-0.427411	0.0145049	0.968541	0.0318384	-0.205769	-0.270781	-0.904748	-1.00384
A_84_P10647	0.10073	-1.33485	0.0285616	0.257124	-0.92337	-0.326441	-1.50405	-0.0285616	-0.183315	1.3768	1.44499	2.26661
A_84_P106472	0.528479	0.37396	0.37209	0.0689821	-0.0982447	-0.216018	0.631953	0.155351	-0.0689821	-0.222509	-0.446049	-0.579853
A_84_P10648	-0.57612	-0.153034	-0.624497	-0.119043	0.112495	-0.0502214	0.00806999	0.133358	0.0868464	-0.00806904	0.22604	0.118999
A_84_P10649	3.18516	0.786901	2.18506	0.0931165	1.26304	-0.0931165	0.64672	-0.133709	-0.526592	-0.443031	-0.739159	-0.825573
A_84_P10650	-0.668385	-0.689539	1.19028	-0.342226	0.0889358	-0.506944	-0.773301	-0.0889354	0.438089	0.552104	1.61896	1.73447
A_84_P106502	-0.0257635	-0.268551	-0.582303	0.067317	0.154553	-0.0332918	-0.433693	-0.113782	0.0257626	1.33011	0.965988	1.15272
A_84_P10651	-0.619526	-0.742572	-0.34817	-0.64708	0.0323372	-0.343938	-0.0323372	0.577395	0.899076	0.723657	1.24846	1.27645
A_84_P10652	-0.442272	-0.173536	0.774141	-0.459012	-0.143847	-0.0242314	0.649554	0.760613	0.398078	-0.251673	0.0838728	0.0242314
A_84_P106522	-0.530654	-0.301511	-1.65492	-0.170351	0.270635	0.431753	-1.02763	0.170351	0.579335	-0.29409	1.26858	1.17185
A_84_P10653	-0.0189152	-0.480829	-0.0570011	-0.11379	-0.21862	0.0189152	0.234898	-0.0302086	0.362484	1.32867	1.10729	0.953425
A_84_P106532	0.146883	-0.725335	-0.146883	-0.763342	-0.168813	-0.457835	-0.276772	0.411963	0.718476	0.283786	0.833021	0.996787
A_84_P10654	2.3182	0.901404	2.25607	0.197909	-0.36774	0.0153966	1.36302	-0.0153966	-0.378015	-0.298434	-0.544813	-0.703538
A_84_P106542	2.34605	0.850738	2.2794	0.246833	-0.362177	0.00237334	0.804107	-0.00237334	-0.407462	-0.275863	-0.579841	-0.759792
A_84_P10655	2.24882	0.76163	2.1937	0.158996	0.0810744	-0.0810744	0.730913	-0.0903798	-0.496691	-0.381182	-0.659045	-0.84146
A_84_P10656	-0.0943713	-0.667223	-0.279392	0.306524	-0.0726466	0.117185	0.040916	-0.034677	0.034677	0.376463	-0.138479	0.0802751
A_84_P10657	-0.845826	-0.330879	-1.03923	-0.379261	-0.547734	-0.445337	0.721151	0.670763	0.33088	0.815247	1.48644	1.70145
A_84_P10658	1.12249	0.825727	1.3713	0.204921	-0.104074	0.104074	0.322528	-0.320955	-0.62902	-0.996627	-1.54144	-1.35554
A_84_P10659	-3.10595	-1.98702	-3.9201	-0.725797	0.0888433	-0.0888424	-0.487608	0.322597	0.482102	3.74338	4.85072	4.40246
A_84_P10660	-1.05129	0.691925	0.41662	0.401882	0.249949	0.526548	0.343798	-0.251802	-0.24995	-0.574064	-0.926514	-0.730263
A_84_P10661	0.402804	-0.585309	0.264835	-0.0304422	-0.314736	-0.181779	0.0632401	0.164628	0.19805	0.0304432	-0.133183	-0.0628395
A_84_P10662	0.0164328	-0.290277	0.0102472	-0.183807	-1.07748	-0.52169	0.270453	-0.0102472	-0.183693	1.16179	0.412879	0.480251
A_84_P10664	-0.146325	-0.182429	-0.0812445	0.129735	-0.162012	0.0813951	0.1736	0.0422497	0.032383	0.172366	-0.0964651	-0.0323839
A_84_P106642	1.36532	0.708412	1.40737	0.204742	0.0698481	-0.069849	0.369389	-0.218293	-0.57011	-0.542903	-0.96572	-1.03775
A_84_P10665	1.24098	0.444646	1.28751	0.125546	-0.221689	-0.276051	0.810244	-0.000587	0.000587	-1.34052	-2.24287	-1.85281
A_84_P10666	1.91708	1.05133	2.41015	0.331657	0.0568962	0.163342	-0.0568972	-0.698322	-0.945435	-1.32526	-1.63148	-1.65479
A_84_P106662	0.60329	0.680887	0.570456	0.299723	0.0994329	0.236082	-0.0994329	-0.380734	-0.495482	-0.584619	-0.742892	-0.89824
A_84_P10667	-0.454788	-1.21443	-1.48253	-0.221087	-0.155994	-0.35356	0.550773	0.155995	0.247552	0.59587	0.173502	0.388188
A_84_P10668	1.18062	0.415739	1.63228	0.162712	-0.805518	-0.633858	0.805431	0.142329	-0.472469	-0.142329	-0.589561	-0.164882
A_84_P10669	-0.992575	-0.480126	-1.39764	0.116178	0.258753	0.359843	-0.469691	0.00255299	-0.0767984	0.00314903	0.172433	-0.00255394
A_84_P10670	0.282599	-0.085659	0.262827	0.0106802	-0.395044	-0.305073	0.54532	0.0420513	-0.0106812	0.14762	-0.395101	-0.191308
A_84_P10671	0.147743	-1.25002	0.0921383	-0.914131	-0.561037	-0.222992	-0.15119	-0.0693583	0.280969	0.0693583	0.124487	0.215032
A_84_P106712	0.314136	0.514839	0.012538	0.803448	1.39749	1.01521	-0.922661	-0.5086	-0.157342	-0.204674	-0.17834	-0.012538
A_84_P10672	-0.182229	0.405538	0.58023	0.256443	0.0254812	0.478013	-0.948507	-0.0254812	0.235327	-0.872077	-1.23345	-1.19269
A_84_P10673	-0.140477	0.635575	0.386894	0.564994	1.10626	0.68039	-0.519068	-0.120438	0.120439	-0.460089	-0.273644	-0.158587
A_84_P10674	0.0936928	0.473477	0.0233603	0.0474796	-0.403268	0.0522566	0.557462	-0.126536	-0.245598	-0.0233603	-0.678798	-0.422854
A_84_P10675	2.32477	0.869132	2.28365	0.242904	-0.337063	-0.0015893	0.939295	0.00158918	-0.409806	-0.338825	-0.569495	-0.749979
A_84_P10676	2.24174	0.763975	2.0905	0.148484	-0.473535	-0.148484	0.602856	1.01739	-0.68529	-0.619873	-0.898141	-1.05409
A_84_P106762	1.48319	0.935122	1.12375	0.0389271	-1.07425	0.193855	0.224376	-0.993424	-0.607921	-0.0389271	-2.01459	-1.04934
A_84_P10677	-0.279109	0.346622	-0.530429	0.0948648	-0.00317383	0.214658	0.00317383	0.316964	0.209591	-0.567031	-0.505733	-0.516352
A_84_P10678	0.151952	0.874319	1.07189	-0.074647	-0.297256	-0.0934625	0.569016	0.074647	0.0864801	-1.98069	-2.17878	-2.2462
A_84_P10679	0.779934	0.0151982	2.46418	0.172997	0.381557	-0.518091	0.671574	-0.224877	-0.296363	-0.0151982	-0.435742	-0.228892
A_84_P106792	-0.535406	-0.129357	0.0391932	1.01826	0.519639	0.709798	-1.4686	1.10525	0.876473	-0.0391936	-0.202453	-0.188169
A_84_P10680	0.820604	0.226624	1.10254	-0.166641	-0.593651	-0.513214	0.305269	-0.365467	-0.393733	0.257776	0.00765991	-0.00766087
A_84_P10681	1.42921	0.267597	1.74831	0.133269	-0.0650063	0.0650063	0.12856	-0.571215	-0.7303	-1.38549	-1.93768	-1.77001
A_84_P10682	-0.00253868	-0.146816	-0.0251169	0.246883	0.215583	0.236901	-0.341079	-0.281037	-0.193726	0.255545	0.0536785	0.00253773
A_84_P10683	-0.855158	0.0939417	-0.913427	0.462335	0.565493	0.489448	-0.276102	0.0671158	0.0159807	-0.0159798	-0.0342922	-0.0360012
A_84_P106832	1.17787	0.343889	1.34118	0.00431919	-0.526879	-0.288007	0.124537	-0.467274	-0.805311	0.323351	-0.14286	-0.00431919
A_84_P10684	-1.11616	0.938157	-0.72118	0.17997	0.153744	-0.096056	-0.547142	-1.03915	0.679042	0.0960555	-0.250004	0.263112
A_84_P10685	-0.95367	-0.606096	-0.718716	-0.251021	-0.042882	0.173955	-0.511649	0.042881	0.735178	1.27865	1.54057	1.56384
A_84_P10686	2.80439	1.41646	3.28437	0.491256	0.172617	0.382463	-0.172617	-0.941092	-1.07115	-1.09187	-1.23131	-1.5371
A_84_P10687	2.26911	0.237665	2.66535	0.704028	-0.593686	0.332426	0.83577	-0.354539	-0.652095	-0.281843	-0.892142	-0.237665
A_84_P10688	-2.05483	-0.268633	-2.09777	-0.453752	-0.600513	-0.39451	0.461478	0.325829	0.268632	0.616957	0.837032	0.673225
A_84_P106882	-0.225938	0.87676	-0.504139	0.41006	0.341162	0.431416	0.332121	0.0529823	-0.0529833	-0.843116	-1.15461	-1.11567
A_84_P10689	-0.546585	-0.396292	-0.702987	-0.0758476	0.207318	0.029809	-0.36434	0.203219	0.469363	-0.029809	0.559428	0.56045
A_84_P10690	2.15842	0.676633	3.41617	-0.00593805	-0.566735	-0.187449	1.67265	0.00593829	-0.725038	0.203577	-0.904023	-1.05163
A_84_P10691	-0.693789	-0.452825	-1.15303	-0.262878	-0.381416	-0.26027	0.33645	0.653685	0.550658	0.919898	0.26027	0.452216
A_84_P10692	-0.854068	-0.870009	-0.652712	-0.202482	-0.582929	-0.0217218	0.0217228	0.513287	0.67309	0.416494	0.0371904	0.304503
A_84_P10693	1.04859	0.575582	1.28207	0.0975523	-0.372906	-0.131241	0.852364	0.0766239	-0.0766239	-0.0842533	-0.436358	-0.42937
A_84_P10694	1.77976	0.900611	2.10596	0.239321	-0.169781	0.169781	0.32328	-0.394266	-0.707607	-4.52032	-5.1259	-4.30907
A_84_P10695	0.346551	0.650003	0.577142	-0.0870342	-0.0851755	-0.111609	0.756564	0.318579	0.0851755	-2.00679	-2.53305	-2.30569
A_84_P10696	-0.982239	-0.44933	-1.22654	-0.0780792	0.288402	-0.311629	-0.767537	0.455777	0.649475	0.0780783	0.85617	1.09219
A_84_P10697	1.35572	-0.0410371	0.540438	0.253605	-0.192318	0.0410371	0.617651	-0.275438	-0.956295	0.401831	-0.54018	-0.556931
A_84_P10698	-1.02673	0.275464	-0.984306	-0.135919	0.13592	0.137706	0.542258	0.684525	0.557904	-1.09821	-0.906398	-0.821223
A_84_P10699	0.524672	-0.00327587	0.519686	-0.450679	-0.414525	-0.850467	-0.816402	0.00327635	-0.114136	1.02626	0.407832	0.747768
A_84_P106992	2.4267	0.845514	2.3799	0.267677	-0.387461	-0.0417206	0.78144	0.0417205	-0.31411	-0.307653	-0.485353	-0.714245
A_84_P10700	0.0063591	-0.624203	-0.00635815	-0.449211	-0.0969629	-0.215379	-0.231867	0.418435	0.271681	0.553943	0.180264	0.631545
A_84_P107002	2.54156	1.09789	2.92734	0.360131	0.0250106	-0.453978	1.30114	-0.0250111	-1.03785	-0.489051	-1.11835	-1.25406
A_84_P10701	0.86683	0.251965	1.08067	-0.458145	-0.126223	-0.270087	0.593054	0.0959129	-0.129603	0.079483	-0.079483	-0.135669
A_84_P10702	-0.275757	-0.00797939	-0.348287	-0.187123	0.00797939	0.091959	0.204515	0.290483	0.096694	0.125322	-0.68217	-0.301477
A_84_P10703	1.11692	-0.00468922	1.49597	-0.0992489	-0.260641	-0.261814	0.98032	0.447598	0.132297	0.00468922	-0.842778	-0.485082
A_84_P10704	-1.67574	-0.704626	-1.62661	-0.139709	0.0773783	0.401489	-0.507387	0.427921	0.68047	-0.0773792	0.511158	0.520971
A_84_P10705	1.58862	0.813623	1.32005	1.46274	1.02555	1.35719	-1.21665	-1.7933	-1.79899	-1.04372	-0.813623	-1.18771
A_84_P10706	-0.264236	0.416767	-0.38561	0.0200863	-0.0200882	0.0386505	0.60854	0.456379	0.163601	-2.55643	-2.67062	-2.12358
A_84_P10707	-1.14575	-0.689066	-1.04114	-0.324041	0.0907698	0.121205	-0.689812	0.327642	0.55876	-0.0907693	0.341401	0.490954
A_84_P10708	-0.573112	0.280597	-0.852911	0.707803	-0.164294	-0.535678	0.164294	-1.85934	-1.08307	2.90999	3.80529	3.29254
A_84_P107082	0.495266	0.207067	0.896815	-0.207067	-0.322292	-0.441809	-0.261342	-0.755697	-0.851643	0.975249	0.751014	0.58474
A_84_P10709	-1.91377	-0.597729	-0.834863	-0.242928	0.515602	0.0534072	-0.0534077	0.218753	0.709287	-0.19782	1.04135	1.25784
A_84_P107092	1.13416	0.801815	1.89591	-0.21575	-0.0569024	0.0315762	1.23648	0.164597	-0.0315762	-0.733659	-1.21189	-1.06754
A_84_P10710	0.772201	0.416426	2.45836	-0.0277598	0.0902848	0.0277598	1.22425	-0.540428	-0.874423	-0.805118	-1.68093	-2.61168
A_84_P10711	-3.85723	0.367306	-2.2171	-0.928891	-0.679637	-0.843874	-0.367306	0.465469	2.86608	1.90827	1.98033	1.77717
A_84_P10712	3.26379	0.585583	2.86431	0.421968	-1.06309	-0.129475	1.37705	-0.339258	-1.58078	0.129474	-1.22348	-1.67653
A_84_P10713	-0.45229	0.243049	-0.64664	-0.00242042	0.224984	0.0358219	0.00242042	0.136955	0.0458183	-0.651256	-0.281535	-0.220113
A_84_P107132	2.03521	0.352692	1.621	-0.0970254	0.0970259	0.141148	0.824803	-0.226823	-1.03292	-1.71448	-2.22138	-2.60849
A_84_P10714	1.0342	0.733097	0.891332	0.214949	-0.0533943	0.0533943	0.410407	-0.0802946	-0.288454	-0.460199	-0.693448	-0.774941
A_84_P10715	-1.36655	-1.17823	-1.71167	-0.0833206	-0.279935	0.0833216	-0.334717	0.290799	0.581223	1.30085	1.08679	1.25373
A_84_P10716	1.11578	0.205687	0.806702	0.175122	-0.0455618	0.0736771	0.0455618	-0.284253	-0.700063	-0.316434	-1.15927	-0.836929
A_84_P107162	-0.285481	-0.261397	-0.391649	-0.584466	-0.762016	-0.893374	0.924207	0.52145	0.261396	1.92315	1.90958	1.62903
A_84_P10718	3.35168	0.705009	2.16066	0.106476	-0.530598	-0.196206	0.606888	-0.106476	0.163897	-0.503067	-0.773219	-0.215039
A_84_P10719	1.04866	0.228956	0.870882	-0.239614	-0.47425	-0.211681	0.794114	0.386702	0.211682	-0.669493	-1.3535	-1.1858
A_84_P10720	1.06429	0.561635	1.39854	0.0508785	-0.330338	0.0417747	0.574597	-0.0417757	-0.376174	-0.71729	-0.826694	-0.846675
A_84_P10721	-0.178115	-0.172435	0.133345	0.691896	0.622389	0.822137	-0.288334	0.282372	0.435582	-0.163175	-0.336949	-0.133345
A_84_P10722	2.29703	0.81847	2.23743	0.0861691	-0.457012	-0.052236	1.3777	0.052236	-0.553512	-0.466739	-0.769087	-0.882118
A_84_P10723	0.68483	-0.170613	0.759432	-0.127057	-0.000843	-0.0875216	-0.377316	0.0210047	0.519073	-0.232698	0.000843	0.277786
A_84_P107232	0.411132	0.21824	0.64273	-0.0806198	-0.165298	-0.0305834	0.442104	-0.155209	-0.171767	0.361299	0.0305824	-0.167026
A_84_P10724	-0.114075	0.0429583	-0.328129	-0.0325899	0.389479	0.0325899	-0.129449	-0.415107	-0.507955	1.2661	0.999733	0.917214
A_84_P10725	1.18604	0.205444	0.62817	-0.0429559	-0.450255	-0.287016	-0.486903	-0.180371	0.0054903	-0.00549078	0.546072	0.939519
A_84_P10726	-0.557883	-0.0286274	-0.699616	-0.0206518	0.0533667	0.0268507	0.0206518	-0.180974	-0.178224	0.284309	0.170443	0.0763187
A_84_P107272	-0.474806	-0.678123	-0.518422	0.0303926	-0.239418	0.257202	-0.409342	-0.0303917	0.468552	1.0986	0.952125	1.09902
A_84_P10728	1.19398	-0.429509	0.021637	-0.243461	-0.0216374	0.155355	-0.705527	-0.336113	-0.138544	2.29763	2.38273	2.50619
A_84_P10730	2.22938	0.77915	2.48027	0.140303	-0.442273	-0.110666	0.683338	0.110666	-0.531212	-0.382038	-0.717707	-0.885888
A_84_P10731	1.06399	0.572108	0.885798	0.0621457	0.37143	0.266821	-0.816464	-0.432602	-0.0621457	-2.28073	-1.3234	-1.06235
A_84_P10732	1.10019	0.782382	1.3901	-0.0362158	0.0362148	0.167985	0.673302	-0.0500135	-0.41525	-1.965	-2.26835	-2.19163
A_84_P10733	-0.375373	0.346921	1.49484	0.605349	0.0217023	-0.0217023	1.2777	0.525986	-0.775074	-1.05225	-1.5418	-2.04639
A_84_P10734	0.0182028	-0.060812	0.203617	0.00799179	0.0235987	-0.116801	0.0816164	-0.00799179	-0.0954857	0.0691385	-0.178615	-0.193842
A_84_P10735	-1.85006	-1.10088	-2.13753	-0.325597	-0.173533	0.366649	-0.464764	0.243204	0.438016	0.316826	0.173533	0.303863
A_84_P10736	2.03992	0.693085	2.27412	-0.216689	-0.547689	-0.254195	0.864955	0.683275	0.216688	-1.22971	-1.69819	-1.44141
A_84_P10737	0.745271	-0.547809	0.978324	-0.501486	-0.723001	-0.695334	0.356612	-0.356613	-0.576981	2.20414	1.69234	1.58558
A_84_P107372	0.0537071	0.30667	0.510702	0.292025	-0.0317421	0.34494	0.0317431	-0.344376	-0.492093	-2.13263	-2.73194	-2.5943
A_84_P10738	-0.550335	-0.336838	-0.608597	-0.0428686	0.270928	0.160919	-0.179173	0.229252	0.480749	0.0127325	-0.0127316	0.106226
A_84_P10739	-1.33437	-0.753285	-1.56849	0.0764933	-0.0605593	-0.0636416	-0.305212	0.135819	0.0605602	1.74782	1.5725	1.61731
A_84_P107392	0.516343	0.570807	0.366024	0.135705	0.099206	0.0879965	-0.0879974	-0.321394	-0.375862	-0.31123	-0.421848	-0.546841
A_84_P10740	-0.274774	-0.177271	-0.178785	0.0364323	-0.0402222	-0.0890913	0.113947	0.0788317	-0.0244513	0.141814	0.0244522	0.0495968
A_84_P107402	-0.275786	-0.00405359	0.143532	-0.31099	0.00405359	-0.330871	-0.563068	-0.223948	0.378459	0.658453	1.0623	0.919951
A_84_P10741	3.42402	0.932592	2.89104	1.58337	-0.341746	0.00115824	1.32329	-0.00115812	-0.187921	-0.216779	-0.397031	-0.59462
A_84_P10742	0.097785	0.265944	-0.00789833	0.108391	-0.0747948	-0.0705385	0.624343	0.312672	0.00789928	-0.182597	-0.620297	-0.378762
A_84_P10743	-0.353628	-0.115459	-0.2955	0.280099	-0.0166368	0.29481	-0.000993	0.000992	0.102307	0.150583	-0.0660038	0.0327406
A_84_P10744	-0.76639	0.0844593	-1.07292	-0.176986	0.131302	0.190626	0.0331955	0.121085	0.0759277	-0.414006	-0.036684	-0.0331945
A_84_P10745	-0.0424981	-0.276937	-0.0455456	0.0559897	0.165732	-0.023478	-0.76962	-0.147366	0.023478	0.822505	1.48581	1.67947
A_84_P10746	-2.81953	-0.5686	-1.36244	0.0260172	0.103672	0.0422025	-0.331591	-0.0260177	-0.113095	1.32131	1.41662	1.4009
A_84_P10747	-0.0728149	0.0298834	0.502498	0.0733309	-0.106954	0.291671	-0.0298839	0.0653048	0.17773	-1.53068	-1.84324	-2.08525
A_84_P107472	-0.780804	-1.39888	-0.826061	0.127228	-0.00664425	-0.139368	0.18424	-0.0189252	0.00664425	1.93906	1.57781	1.63879
A_84_P10748	0.352194	-0.420274	0.511166	-0.637058	-0.934973	-0.713311	0.295209	-0.00134373	-0.428786	0.516426	0.00134373	0.140175
A_84_P10749	-0.990878	-0.970931	-1.33994	-0.134109	-0.534246	0.0870743	-0.0870752	0.122599	0.374849	1.24896	1.09866	1.04823
A_84_P10750	0.494721	0.577845	0.588613	0.0634537	-0.0419168	0.0419168	0.2391	-0.574739	-0.959858	-2.90084	-3.32353	-3.1955
A_84_P10751	-0.33881	-0.132243	-0.544073	0.132244	0.14658	0.224083	0.952625	0.691419	0.597204	-0.542172	-1.27538	-0.914455
A_84_P10752	1.44595	1.01659	1.78191	0.199721	-0.0292168	0.221807	0.0292168	-0.375366	-0.723018	-2.14133	-2.32156	-2.38647
A_84_P107522	0.671362	-0.169292	0.63337	0.134958	-0.0524292	-0.0261374	0.325569	0.0393105	0.0261374	-0.290504	-0.511039	-0.455177
A_84_P10753	-0.794846	0.0914307	-0.69252	0.103708	-0.26956	-0.0914307	0.0932493	-0.417545	-0.403559	0.605335	1.18168	0.686609
A_84_P10754	-0.0928602	-0.420356	-0.0241165	0.0241165	-0.314397	0.0905294	-0.369927	-0.246431	0.126452	0.322839	0.141058	0.229846
A_84_P10755	-0.432258	0.0321531	-0.550773	0.630294	0.928066	1.08225	-0.438025	-0.220932	0.0227041	0.227581	-0.113558	-0.0227032
A_84_P10756	2.15916	1.49371	2.0885	1.05325	0.147706	-0.147706	1.16322	-0.161849	-0.58137	-0.488063	-0.763409	-0.91853
A_84_P10758	-0.905147	-0.18557	-2.26607	0.18557	0.721938	0.550773	-1.55851	-1.30411	-1.32008	1.13623	2.46715	1.99738
A_84_P10759	2.21248	0.757885	2.1581	0.123132	-0.460277	-0.125997	0.641758	-0.123132	0.380354	-0.524718	-0.754837	-0.919739
A_84_P10760	0.0299449	-1.40085	-0.0299451	-1.25999	-1.87365	-1.59056	-0.338239	0.360571	0.799108	1.70161	1.52108	1.57797
A_84_P107602	-0.464325	-0.0195541	-0.601971	-0.526066	-0.716074	-0.460067	0.113155	0.226472	0.385887	0.23198	0.0195541	0.114271
A_84_P10761	-0.888465	-0.528249	-0.752928	-0.148811	-0.0686722	-0.276819	0.0686731	0.968544	1.46782	1.88009	2.26205	2.17821
A_84_P10762	1.3679	0.192986	1.22042	0.225864	-0.0601768	0.0601768	0.166148	-0.0704107	-0.121066	-0.112003	-0.671289	-0.691855
A_84_P10763	0.755573	0.257271	0.604913	0.214602	-0.15787	0.120546	0.0356684	-0.0356693	-0.218541	-0.612937	-0.832123	-0.756135
A_84_P10764	0.294264	-0.0568109	0.541946	-0.19656	-0.41101	-0.23866	0.20826	0.13981	0.240518	-0.297497	-0.0795589	0.0568104
A_84_P10765	0.993417	0.688316	1.33481	0.122368	0.0820799	0.408459	-0.0820804	-0.525475	-0.857439	-3.3668	-4.02132	-3.87171
A_84_P107652	1.25594	0.613486	1.27478	0.0572548	-0.234364	0.0130482	0.190564	-0.0130482	-0.324359	-2.01444	-2.86369	-2.44774
A_84_P10766	-0.917261	0.608703	-0.563373	0.303733	0.772422	0.834654	0.0185962	-0.0185962	0.048974	-1.68511	-1.81015	-1.68414
A_84_P107662	-0.024025	-1.00659	-0.353128	-0.0466309	0.212715	-0.0890684	-0.392997	0.024025	0.322482	0.804257	1.01394	0.905944
A_84_P10767	-1.20021	-1.61481	-1.32703	-0.494199	0.136716	-0.136716	-1.46473	0.198266	1.2367	2.26267	3.71845	3.18022
A_84_P107672	2.31956	0.888268	2.25296	0.235079	-0.328139	-0.0179434	0.761416	0.0179433	-0.323434	-0.292552	-0.510554	-0.694966
A_84_P10768	1.69078	0.261209	1.88061	0.00675487	-0.21223	-0.00675583	0.419644	0.192375	-0.568641	-0.601284	-0.606403	-0.564947
A_84_P10769	2.51458	0.230291	1.62331	0.0109832	-0.483454	-0.620098	0.971441	0.666425	-0.149091	-0.34571	-0.010983	-1.35586
A_84_P107692	2.29181	0.832304	2.30304	0.212141	-0.394555	-0.0548332	0.745067	0.0548331	-0.504137	-0.391564	-0.661057	-0.850129
A_84_P10770	-1.07015	-0.997004	-1.11332	-0.0915375	-0.0567169	0.056716	-0.441004	0.181457	0.791124	1.40755	1.61474	1.6473
A_84_P10771	1.06845	0.482823	1.10786	-0.0124502	0.0124512	0.101843	0.350051	-0.110217	-0.336788	-0.760116	-1.0424	-1.04457
A_84_P107712	-0.518359	0.0889025	-0.0979552	0.298707	-0.530886	-0.15744	-0.0889025	-0.664481	0.440914	1.78974	0.941525	0.901302
A_84_P10772	-0.249059	0.658439	-0.470492	0.741968	0.717133	0.803262	-0.0594225	-0.0835485	0.422257	0.0594225	-0.164544	-0.194825
A_84_P10773	-1.77355	-0.681607	-1.88168	-0.223665	0.133469	-0.0426989	-0.33657	0.101371	0.0426989	1.35543	1.61946	1.71166
A_84_P10774	-0.747782	0.0822182	-0.43997	0.656156	1.03165	0.910843	-0.0822182	0.897391	1.02992	-0.591323	-0.567572	-0.358345
A_84_P107742	1.13147	0.557659	1.24932	0.0220509	0.164002	0.0993624	-0.0220518	-0.293788	-0.132716	-0.0362158	-0.0391636	-0.178987
A_84_P10775	-0.436657	-0.322823	-0.305613	-0.0126905	0.0126905	0.0647163	-0.667402	-0.357942	0.0255489	0.0498791	0.300925	0.355252
A_84_P10776	2.02256	0.542737	1.94371	0.394941	-0.7244	-0.370643	0.369685	-0.395694	-0.369685	0.443157	-0.930403	-1.08052
A_84_P10777	-0.0338445	0.187339	-0.0791802	-0.00926113	0.638741	0.586182	0.00926065	0.675032	0.910318	-1.39651	-0.71651	-0.3956
A_84_P10778	1.21066	0.515997	1.44722	0.115597	-0.127411	0.244614	0.56596	-0.115597	-0.243922	-1.0555	-1.50091	-1.46075
A_84_P10779	0.745483	-0.0353701	0.675245	-0.485143	-0.844093	0.0353704	2.36031	2.02153	2.08917	-1.87541	-0.916428	-1.3606
A_84_P10780	2.34765	0.837955	4.37299	0.216736	-0.346045	-0.0646746	1.60907	0.0646746	-0.297938	-0.302203	-0.534309	-0.635597
A_84_P107802	-0.117861	-0.289828	-0.0909243	0.30051	0.262367	0.247146	0.0909233	0.415939	0.457869	-0.188889	-0.633472	-0.36067
A_84_P10781	-1.47922	-0.544684	-1.20005	-0.0417509	-0.134496	-0.44901	0.417359	0.831011	0.547772	0.881139	0.0417509	0.909726
A_84_P10782	-0.597922	-0.459153	-0.505899	-0.0924683	0.0737495	-0.0737495	-0.351054	0.257904	0.252186	0.1793	0.332604	0.396371
A_84_P10784	0.202666	-0.247462	-0.00395489	-0.15828	-0.301197	0.00395489	-0.550078	-0.303791	0.0373917	0.0357447	0.275995	0.562711
A_84_P10785	0.398271	0.568207	0.624948	-0.0036583	0.00365734	0.00788117	0.114478	-0.361944	-0.488322	-0.688943	-0.913434	-0.969989
A_84_P10786	0.453559	0.0969248	0.675645	-0.159941	0.00510883	-0.00510883	-0.0926714	0.024703	0.221328	-0.142897	-0.403838	-0.0693188
A_84_P107862	-0.312984	-0.448402	-0.542778	-0.0690355	0.123167	0.129026	-0.600718	-0.0506363	0.0534382	0.0506363	0.201073	0.302469
A_84_P10787	1.80112	0.341304	1.75831	-0.306789	-0.931148	-0.560747	0.193789	-0.503631	1.08024	0.561575	-0.419873	-0.193789
A_84_P10788	0.396832	0.914548	0.744911	0.120036	0.261244	0.355656	-0.120035	-0.277294	-0.587053	-1.72575	-1.8886	-1.73892
A_84_P10789	-0.424504	0.255885	-0.125098	0.197549	0.197096	0.374753	0.251804	0.0463028	-0.0463037	-1.83356	-2.15267	-2.04415
A_84_P10790	0.178655	0.020093	-0.020093	-0.207555	0.413659	0.139325	-0.436446	0.0686588	0.0879164	-0.225442	-0.0577335	-0.0387793
A_84_P10791	-0.166114	-0.249922	-0.637425	0.353743	0.101386	0.0642672	-0.0642672	-0.329096	-0.218852	1.29241	1.0737	0.971086
A_84_P10792	-1.15768	0.013443	-1.19884	0.177605	0.399088	0.409069	-0.133497	0.209706	0.283328	-0.161705	-0.013442	-0.184328
A_84_P10793	0.889364	0.820191	0.926724	0.859057	1.22418	1.10463	-1.12379	-0.820191	-0.901297	-1.3875	-1.84787	-1.7248
A_84_P107932	2.37962	0.682736	2.15056	-0.0497484	-0.608407	0.601391	0.48187	-0.28456	-0.63196	0.0497482	-0.806919	-0.959031
A_84_P10794	-1.52512	-0.566593	-0.790359	-0.174234	0.033638	0.136141	-0.213762	0.411439	-0.033637	1.34543	1.17157	1.49356
A_84_P10795	-0.651763	-1.1676	-0.404828	-0.343877	-0.428389	-0.166144	0.197827	0.166144	0.289471	1.10787	1.60842	1.27616
A_84_P107952	2.30797	0.912533	2.41837	0.891099	-0.322546	-0.00764489	0.803973	0.00764501	-0.310392	-0.24592	-0.443122	-0.642324
A_84_P10796	-0.723901	-0.32519	-0.391973	-0.266235	0.158721	0.169862	-0.844092	0.0828476	0.414219	-0.0828476	0.742888	0.665602
A_84_P10797	0.293038	0.512107	0.472414	0.148738	0.0811386	0.14575	-0.0811377	-0.495054	-0.499452	-0.387067	-0.586556	-0.571939
A_84_P10798	0.0146914	0.278544	0.213561	0.386051	0.406349	0.537969	-0.205973	-0.157257	-0.0146904	-0.31645	-0.48342	-0.3729
A_84_P10799	2.31844	0.876558	2.25525	0.198442	-0.403211	-0.0107901	1.28443	0.0107901	-0.472804	-0.354902	-0.662499	-0.516543
A_84_P10800	-1.32809	-1.15765	-1.55942	0.0390511	0.0879459	0.126676	-1.11368	-0.359968	0.00440407	-0.00440311	0.0466318	0.269586
A_84_P108002	-1.07504	0.0338383	-0.820855	-0.0338383	0.11156	0.139544	0.874231	0.908505	0.538341	-0.421772	-0.495947	-0.501659
A_84_P10801	2.1587	2.46789	2.05953	0.0179172	-0.539813	-0.0179172	1.49686	0.923833	-0.478655	-0.41353	-0.7164	-0.807066
A_84_P10802	2.31019	1.43446	2.24261	0.125463	-0.424571	-0.0213323	0.686639	0.0213324	-0.488693	-0.409415	-0.69495	-0.818707
A_84_P10803	-1.79578	-0.92065	-2.099	-0.166213	0.203979	0.112269	-1.18699	0.0720587	0.136489	-0.0720587	0.738171	0.817628
A_84_P10804	0.737276	0.20276	1.04949	-0.20276	-0.298106	-0.227071	0.383184	0.458023	0.257496	-1.58272	-2.05421	-1.99259
A_84_P108042	-0.442234	-0.108036	-0.324433	0.334352	0.108037	0.213844	0.438455	0.418633	0.1773	-0.211989	-0.375183	-0.318867
A_84_P10805	0.513269	-0.34305	0.525635	0.296169	-0.123653	0.0918798	0.332903	-0.0918798	0.221355	-0.349154	-0.704534	-0.600572
A_84_P10807	-1.10789	-1.16318	-1.19573	-0.261066	0.199283	-0.128873	-0.888873	0.128873	0.573032	0.710637	1.47687	1.34813
A_84_P10808	2.22061	0.728065	2.16056	0.0976396	-0.522927	-0.184264	0.719721	-0.0976397	0.563799	-0.440053	-0.735672	-0.878601
A_84_P10809	-0.212082	-0.397665	-0.333314	-0.184097	0.383163	0.190746	-0.934308	-0.11135	0.594862	0.111351	1.04739	0.899097
A_84_P10810	-1.63468	0.201767	-1.65264	0.57659	1.11656	0.697473	-0.00204659	0.00204706	0.527332	-1.3278	-0.0908675	-0.428763
A_84_P108102	-1.68722	-0.16279	-1.7149	0.16279	0.384127	0.357998	0.208502	0.474897	0.308196	-0.603724	-0.556517	-0.290879
A_84_P10811	-0.66433	-0.23315	-1.27446	-0.213792	-0.182691	0.0245867	-0.0245857	0.190048	0.872877	0.865098	0.541841	0.690946
A_84_P10812	1.18592	0.247455	1.22382	0.335026	0.156447	0.159039	-0.68026	-0.391079	-0.156446	-0.252835	-0.506785	-0.588683
A_84_P10813	-0.774543	0.175252	-0.857401	0.322246	1.29543	1.2267	-1.22199	-0.240744	-0.340691	-0.175251	0.696128	0.616245
A_84_P10814	1.7631	0.367692	3.52197	-0.298589	-0.360883	0.764372	0.676867	-0.268509	-0.853708	0.268509	-0.991461	-1.18988
A_84_P10815	1.73964	0.326633	1.69869	-0.326633	0.549984	0.331762	0.387438	-0.579925	-0.907884	-0.818531	-1.03465	-1.23278
A_84_P10816	0.856438	0.839496	0.910497	-0.0280142	-0.210273	0.312548	0.358646	0.0280132	-0.166215	-1.22125	-1.5285	-1.5231
A_84_P10817	0.867359	-0.655379	0.876154	-0.821023	-0.638153	-0.399497	-0.122365	0.0283723	-0.0283723	0.319372	0.727751	0.907412
A_84_P10818	-0.899301	-0.376001	-0.760632	-0.0780706	-0.0112123	0.0112133	-0.0467911	0.277868	0.422486	1.63938	1.83539	1.70349
A_84_P10819	-0.0304842	-0.0478077	-0.335814	0.413042	0.408066	0.160754	-0.588932	-0.929475	-0.917781	0.13975	0.297319	0.0304847
A_84_P10820	0.227036	0.41625	0.319383	0.0984039	-0.0326614	0.0370951	0.0326614	-0.27393	-0.633514	-0.545926	-0.721346	-0.650553
A_84_P10821	1.82127	0.64717	0.519188	0.721032	-0.519935	0.112386	1.69833	-1.43566	-0.278415	-0.592724	-0.112385	-0.393911
A_84_P10822	0.61815	0.108713	0.510041	-0.78128	-0.108713	-0.927653	-1.07654	-0.446263	-1.38194	2.71238	1.37768	2.0118
A_84_P10823	-0.58924	0.343634	-0.563808	0.0832462	0.313911	0.388153	-0.0832462	0.366848	0.350822	-1.24187	-1.36046	-1.21838
A_84_P10825	1.01311	0.20045	0.784805	0.0491576	0.0615125	-0.0491576	0.23213	-0.314795	-1.1269	-0.770228	-1.03117	-0.890526
A_84_P10826	2.15353	0.370233	1.60789	0.0799251	-0.155005	-0.0586314	0.242704	0.0586309	-1.27564	-0.826652	-1.51251	-1.44885
A_84_P10827	2.15578	0.169107	2.26374	-0.101351	-0.380104	0.101351	1.2907	0.254364	-0.921288	-0.715747	-0.910908	-1.17439
A_84_P10828	0.73705	0.395458	0.539662	-0.0290151	-0.306415	-0.337562	0.293464	-0.0184655	0.11448	-0.0370245	-0.759093	0.018466
A_84_P10829	0.0170765	-0.57112	0.493588	-0.345565	-0.432991	0.0153875	0.0202408	0.262872	0.25499	-0.0420046	-0.268989	-0.0153875
A_84_P10830	2.04941	0.572681	2.01382	-0.0382917	-0.604314	0.33441	0.991062	0.0382917	-0.705981	-0.618078	-0.906263	-0.466051
A_84_P10831	1.83906	1.15924	2.08459	0.574897	0.541387	0.487337	-0.487336	-1.29022	-1.3316	-1.41621	-1.98947	-1.76144
A_84_P108312	-0.440656	0.270214	-0.89956	0.0984364	0.594749	0.390367	-0.0984373	0.648746	0.567518	-0.829527	-0.587915	-0.356611
A_84_P10832	0.609302	0.519573	0.152771	0.285104	-0.0268002	-0.29849	0.798188	0.0268002	-0.80966	-1.17598	-1.60447	-1.9111
A_84_P10833	1.61673	3.34376	1.54543	0.731556	-1.091	0.0169041	-0.0169041	-0.787245	-1.16469	-1.06375	-0.894323	0.254944
A_84_P10834	2.28076	0.822691	2.20381	0.166663	-0.452533	-0.0656105	0.679866	-0.0634259	-0.494363	-0.36804	0.0634259	-0.717223
A_84_P10835	2.36017	0.86529	2.28944	1.32101	-0.374256	-0.0123036	0.745943	0.0123036	-0.363233	-0.229367	-0.575098	-0.716923
A_84_P108352	1.51026	-0.0686793	1.39438	0.154994	0.208522	0.0686798	-0.647899	-0.36205	-0.567888	-0.211043	0.21209	-0.0952926
A_84_P10836	-0.135048	0.00463677	-0.00463677	-0.259282	-0.2314	-0.333303	0.355332	0.0694427	-0.04072	0.366528	0.0973558	0.106124
A_84_P10837	0.0314865	-0.0528193	0.00588894	0.031847	0.101409	0.0927095	-0.221098	-0.221316	-0.389612	-0.00623322	0.0126743	-0.00588799
A_84_P10838	0.203248	-0.267313	0.889121	-0.224646	-0.205887	-0.761866	1.01082	-2.12555	-0.203248	1.41021	2.12133	2.06915
A_84_P108382	2.21761	0.397187	1.90369	0.800447	-0.661466	0.426748	2.19543	-0.496045	-1.3776	-0.397187	-1.09982	-1.74795
A_84_P10839	-1.45681	-0.627783	-1.8276	-0.222132	0.581346	0.0858841	-0.0858841	0.684914	0.799202	-0.28408	0.748246	0.655024
A_84_P10840	1.86392	1.23491	2.04265	-0.238513	0.570148	0.238513	0.286651	-0.484538	-0.869574	-0.735359	-0.479149	-1.22592
A_84_P10841	3.13669	0.630468	1.62142	-0.28628	0.605043	-0.589423	1.58298	-0.237532	0.237532	-0.358393	-1.3686	-0.643614
A_84_P108412	0.440085	-0.0810051	0.364518	0.491793	-0.0473461	0.320547	0.0303974	-0.0303974	0.516826	-0.453967	-0.86817	-0.773874
A_84_P10842	-1.15723	0.192303	-1.51027	0.17981	0.419372	0.421291	-0.181752	0.133047	-0.124062	-0.353814	0.0202513	-0.0202503
A_84_P108422	1.44411	0.824485	1.39301	0.283208	-0.384226	-0.104831	0.620827	-0.0794554	-0.12292	0.0794554	-0.188656	-0.332447
A_84_P10843	0.202374	-0.245317	0.243225	0.0158215	0.00821781	0.00121307	-0.2972	-0.0701342	-0.0911169	0.0863705	-0.00589466	-0.00121403
A_84_P10844	2.28444	0.926465	2.68506	0.0275831	-0.3686	-0.160482	1.26539	0.355891	-0.0275822	-0.938064	-1.32282	-1.63895
A_84_P10845	0.152525	0.972957	-0.0679245	0.870593	1.08595	1.13457	-0.0417347	0.0417337	-0.0831938	-0.3103	-0.471169	-0.430357
A_84_P10846	-0.0827398	0.541306	-0.323768	0.512898	0.608067	0.164088	-1.30293	-0.667636	-1.11601	-0.349752	0.0827398	0.253199
A_84_P10847	-0.591354	0.22792	-0.55329	0.0345201	0.0190248	0.0796137	0.0519791	0.0469341	-0.0190248	-0.812239	-0.723392	-0.831449
A_84_P108472	-0.378542	0.115552	-0.472137	-0.021636	0.021636	0.123736	0.204435	0.485385	0.421597	-0.168594	-0.40986	-0.219764
A_84_P10848	1.78753	0.34113	1.7322	-0.216381	-0.0639381	0.161503	0.220188	-0.540942	0.0639384	-0.919301	-1.14457	-1.31492
A_84_P108482	1.68645	0.391908	1.73406	-0.0433254	-0.411184	-0.308241	0.462794	-0.135435	-0.422148	0.480196	0.00254631	-0.00254726
A_84_P10849	0.548565	0.0431919	0.373182	-0.654401	0.114435	0.668829	-0.244175	-0.311182	0.106761	-1.29449	-0.21907	-0.0431914
A_84_P10850	2.17356	0.661315	2.05121	0.00952673	-0.594411	3.41574	0.50349	-0.190973	-0.54674	-0.444751	-0.00952673	-0.8663
A_84_P108502	2.1974	1.27451	2.39243	0.978572	0.41109	0.420122	-0.754606	-1.24345	-1.45025	-0.41109	-0.826982	-0.925435
A_84_P10851	2.41213	3.23302	2.29817	0.244301	-0.365905	-0.0225248	0.732353	0.022525	-0.331765	-0.197735	-0.521701	-0.653458
A_84_P10852	-1.26773	-0.469508	-1.17625	-0.102794	0.301571	0.225109	-0.577264	0.129899	0.245276	-0.162871	0.253802	0.102794
A_84_P10853	1.4671	0.0320594	1.41373	0.833993	0.504382	-0.553078	-0.0320594	-0.681344	-1.21367	0.809667	-0.12249	-0.58088
A_84_P108532	-0.0489054	-0.350916	0.981064	-0.0979404	-0.52504	-0.140146	0.604917	0.0489054	-0.322945	1.9687	0.834342	0.799532
A_84_P10854	2.35563	1.21004	2.26111	0.595225	-0.346784	0.0124233	0.753472	-0.0124232	-0.350386	-0.385448	-0.664931	-0.827735
A_84_P108542	-0.191424	-0.0580282	-0.215664	-0.245492	-0.297113	-0.338571	0.466967	0.345171	0.0580273	0.478049	0.0885515	0.0768213
A_84_P10855	0.00520229	0.13305	0.154474	0.149325	0.0686798	0.000699	-0.0007	-0.222968	-0.332312	-0.0202312	-0.376029	-0.356402
A_84_P10856	2.35153	0.871026	2.27368	0.246007	-0.369528	0.00375676	0.789879	-0.00375676	-0.403049	-0.268825	-0.575459	-0.75805
A_84_P10857	0.172366	-0.630034	-0.396469	-0.239021	-0.172367	-0.313519	-0.280735	0.316914	0.511966	1.22558	1.64154	1.83978
A_84_P108572	-0.678876	-0.674684	-0.688356	-0.370447	0.428939	-0.1817	-0.66226	0.181701	0.460276	0.413953	0.852986	0.784639
A_84_P10858	2.59118	1.95654	2.86603	1.78378	1.55944	1.57305	-2.44105	-3.20309	-3.25464	-1.83226	-1.55944	-2.04274
A_84_P10859	0.349589	-0.645552	0.443295	0.355395	-0.282629	-0.0024271	0.167823	-0.0249758	-0.612008	0.397669	-0.0794597	0.0024271
A_84_P10860	-1.53777	-0.171749	-0.27945	-0.335206	-0.0844913	0.079885	0.530096	0.731793	0.641326	-0.079885	0.322904	0.282472
A_84_P10861	0.761444	0.0498784	0.733524	-0.680569	-0.279458	-1.63009	0.27809	-1.52744	-1.95543	0.987596	0.252189	-0.0498784
A_84_P10862	1.87375	0.80118	2.65092	-0.0654345	-0.275064	0.0654345	1.25701	0.417593	-0.148861	-0.242061	-0.78895	-0.555963
A_84_P10863	-0.177137	0.441772	0.256518	-0.798213	0.273899	-0.993496	-1.33253	-2.08364	0.461862	0.168789	0.309089	-0.168789
A_84_P10864	-0.142714	0.144519	-0.091013	-0.020546	0.0876646	0.33421	-0.0717125	0.293314	0.108223	-0.0643082	-0.203854	0.0205469
A_84_P10865	2.34823	0.870725	2.29751	0.23463	-0.345108	0.0140108	0.76434	-0.0140109	-0.388186	-0.257373	-0.589454	-0.739807
A_84_P10866	2.34105	0.861247	2.27444	0.246822	-0.354735	0.00590563	0.813307	-0.00590575	-0.398051	-0.271871	-0.556101	-0.743012
A_84_P10867	-0.444447	-1.94513	-0.528179	0.695243	-0.158495	0.419263	-0.85676	0.259295	0.229112	0.373355	-0.0130134	0.0130134
A_84_P10868	1.34394	0.130297	0.630304	-0.24456	-0.420951	-0.0523057	0.65012	-0.035944	0.150562	-0.346988	-0.0109076	0.0109076
A_84_P10869	-0.598995	-0.212025	-1.1278	0.225543	-0.177742	0.251102	0.0168829	-0.0696344	0.0447273	0.395223	-0.0168819	0.0809517
A_84_P10870	-0.768635	-0.0827517	-1.78723	0.36074	0.534077	0.487043	-0.578323	0.195679	0.301476	-0.333579	0.0827513	-0.0865517
A_84_P10871	-0.348324	0.269907	-0.41357	-0.0978732	0.0978732	-0.344303	-1.08196	-0.136821	2.73193	1.13531	0.751536	0.912074
A_84_P10872	0.0874043	0.43874	0.0714254	0.133275	-0.00726986	0.00726891	0.110742	-0.120793	-0.121397	-0.558471	-0.765371	-0.845965
A_84_P10873	2.73399	0.828768	2.27828	0.19932	-0.404502	-0.0389239	0.726	0.0389239	-0.480003	-0.345968	-0.665092	-0.828899
A_84_P108732	0.505869	-0.446581	0.213713	0.361807	-0.344179	0.0776672	-1.39448	-1.31293	-0.587302	-0.0776663	0.408979	0.554681
A_84_P10874	-1.9502	-0.258398	-2.63724	0.392323	0.411513	0.258398	-5.26963	-5.45387	-5.18842	1.23028	2.57717	1.86958
A_84_P108742	0.780032	-0.063736	1.08089	-0.285689	-0.525542	-0.262856	0.063736	-0.696597	-1.0071	0.735299	0.341807	0.289903
A_84_P10875	1.66657	0.204371	1.57932	-0.432072	0.845769	0.315805	1.888	-0.677477	-1.08218	-1.04995	-0.204371	-1.45425
A_84_P10876	-1.06022	-0.345966	-1.52062	0.0661078	0.11481	0.112782	-0.360145	-0.0661078	-0.124147	0.265439	0.441953	0.183319
A_84_P10877	1.72095	1.16404	5.29354	-0.39304	-1.01754	-0.63554	0.50654	0.0442054	-0.580318	0.553827	-1.06699	-0.0442054
A_84_P10878	0.451667	0.0286083	0.375736	-0.0932336	-0.109592	0.506322	-0.0286083	0.740444	0.390507	-0.368229	-0.911374	-0.539307
A_84_P10879	-1.26475	-0.102312	-1.45313	-0.160001	0.867745	0.629847	-1.05989	0.102312	0.329054	-0.191752	0.425582	0.772432
A_84_P10880	0.397565	0.471142	-0.194784	0.662812	0.775656	0.722619	-0.268518	0.130552	-0.130552	-0.780188	-0.674329	-0.469148
A_84_P10881	1.8911	0.98314	2.09836	0.291217	-0.286666	0.115945	0.490685	-0.115944	-0.317906	-0.549154	-0.914229	-0.954147
A_84_P10882	-0.660861	0.154164	-0.504056	0.107078	0.198901	0.185892	0.217453	0.15414	-0.112355	-0.145128	-0.107078	-0.113708
A_84_P10883	-0.216118	0.00600243	-0.727037	0.112101	0.101924	-0.00600338	-0.0146017	-0.291829	-0.292613	0.26294	0.459489	0.299644
A_84_P108832	0.169369	0.941627	0.526974	-0.226949	-0.268034	-0.169369	1.39827	0.664446	0.205123	-3.63592	-3.2525	-3.28542
A_84_P10884	-0.947351	-1.59509	-0.81242	-1.08586	-1.08955	-1.22407	0.81242	1.16928	1.35721	2.73168	2.66098	2.88666
A_84_P10885	0.346503	0.421725	0.255696	-0.102838	-0.168278	0.0585375	0.328802	0.335482	-0.0585375	-0.86871	-0.940763	-0.814952
A_84_P10886	-1.03841	-0.204709	-0.897228	0.16454	-0.662271	-0.400911	0.121726	0.362414	0.104753	0.607123	0.0547323	-0.0547314
A_84_P10887	2.36686	0.864718	2.29002	0.242649	-0.391363	-0.0308437	0.742668	0.0308437	-0.369194	-0.258502	-0.594415	-0.736386
A_84_P108872	-0.517398	-1.5542	-0.541202	-0.348278	-0.809671	-0.325418	0.698238	0.325418	0.661037	0.673525	0.948167	0.437387
A_84_P10888	-0.52535	-0.799764	-0.862428	-0.120782	0.132858	0.120782	-0.634418	-0.233859	0.394351	1.09507	1.45059	1.64657
A_84_P10889	-1.69311	-0.50633	-1.63928	-0.250168	0.00443649	0.0375099	-0.191261	0.0914001	0.294055	-0.00443554	0.329169	0.340068
A_84_P10890	-0.659226	-0.591226	-0.382677	-0.23742	0.0522976	-0.0522976	-0.445553	0.0621071	0.31486	0.610271	0.866147	0.750999
A_84_P10891	-0.219723	-0.387282	-0.341707	-0.36188	-0.399081	-0.215116	1.71349	1.30953	1.26543	0.677006	0.215117	0.469764
A_84_P10892	0.102793	-0.168366	-0.191072	0.893273	0.407965	0.612124	-1.11973	-0.698927	-0.570056	0.0238104	-0.0238104	0.173719
A_84_P108922	-0.199371	0.295498	-0.109818	0.395235	0.861342	0.746257	-1.10057	-0.639305	-0.53278	-0.184904	0.264146	0.109818
A_84_P10893	0.0517321	-0.481161	-0.0821571	0.0170574	0.0239458	-0.0170574	0.288506	0.940723	1.37449	-0.229261	-0.719561	-0.316049
A_84_P10894	2.51437	0.878598	2.237	0.215605	-0.312609	-0.0737876	0.791616	0.0737877	-0.315753	-0.300279	-0.441266	-0.540968
A_84_P108942	-0.165105	0.165104	-0.216498	0.338118	0.934884	0.775973	-0.400026	0.213256	0.446788	-2.40413	-1.52739	-1.19352
A_84_P10895	0.601385	-0.246224	0.672899	-0.251683	0.0671864	-0.366644	-0.903634	-0.0671864	0.0833921	-0.402038	0.197943	0.161783
A_84_P10896	-1.15744	-0.834022	-1.00664	-0.0437736	-0.229933	-0.0559168	0.219687	0.0437732	0.19192	0.757378	0.77395	0.675797
A_84_P10897	0.951441	-0.0412416	0.659449	0.296143	-0.0366335	-0.0629311	0.29734	-0.138989	-0.0847912	0.446325	0.0366325	-0.0727015
A_84_P10898	-0.714405	-0.695409	-0.794058	-0.348258	-0.0727158	0.0727158	-0.287256	0.259428	0.825846	1.00935	1.2793	1.41584
A_84_P10899	0.526076	0.375387	0.266458	-0.316414	-0.364996	-0.0233593	0.382082	0.306266	0.0233583	-0.987882	-1.24	-1.14467
A_84_P10900	-1.28302	-0.378077	-1.68687	-0.240664	-0.0179214	-0.0684175	0.312349	0.375319	0.206114	0.0179214	0.583327	0.488132
A_84_P10901	0.0135508	0.119364	-0.0817337	-0.0462246	0.0228233	0.013485	0.14202	0.0700073	-0.013484	-0.0601053	-0.23904	-0.243939
A_84_P10902	-1.73621	0.103322	-2.51154	0.0494938	0.0849524	0.38833	0.465021	0.10893	-0.0494928	-0.055665	-0.382381	-0.207644
A_84_P10903	0.00584602	-0.0501175	-0.0532188	-0.304765	-0.376963	-0.480953	0.410748	0.163953	-0.00584507	0.305824	0.110157	0.121206
A_84_P10904	0.586562	0.577634	0.763331	0.267243	0.0212793	0.0612545	-0.328795	-0.660434	-0.956234	-0.0212793	-0.327258	-0.363462
A_84_P10905	-0.942848	-0.508272	-0.842877	-0.178173	-0.0101042	-0.192778	0.0101032	0.49086	0.824326	0.590139	1.31733	1.39658
A_84_P109052	-0.0512466	0.707262	-0.107316	0.328416	0.298547	0.212748	0.244266	0.0211563	-0.116966	-0.161075	-0.0211563	-0.173255
A_84_P10906	1.18885	1.00991	1.62679	0.0906081	0.122373	0.463172	-0.0906076	-1.04078	-1.07924	-6.25239	-6.58197	-5.25454
A_84_P10907	-0.36841	-0.590258	-0.488914	0.0218124	-0.173209	-0.0485029	0.00648117	-0.00648117	0.213587	0.436918	0.232599	0.272593
A_84_P10908	2.35623	0.861826	2.30161	0.23541	-0.15998	-0.0493594	0.760297	0.0493594	-0.358746	-0.305476	-0.581456	-0.718199
A_84_P10909	0.0553284	-0.68795	0.0826969	-0.0899744	-0.31037	0.00257873	-0.510923	-0.325793	-0.00257969	0.272418	0.0583744	0.32476
A_84_P10910	0.813169	0.0267549	0.876849	-0.178067	-0.0267553	-0.589777	-0.48392	-0.45884	-0.245929	0.30798	0.067462	0.440627
A_84_P10911	0.176797	-1.28274	0.120612	-1.91122	-0.468625	-1.49913	-1.4058	0.0826199	-0.0826199	0.299206	0.206232	0.735519
A_84_P10912	-0.658711	-1.69565	0.137568	-0.244057	-0.352218	-0.00487661	-2.42776	0.00487614	0.267282	0.817698	1.88932	1.42221
A_84_P10913	-0.583092	-0.625194	-0.303446	-0.35136	0.0274992	-0.0275002	-0.684222	0.177528	0.525885	0.498796	1.0497	0.990301
A_84_P109132	0.0922957	-0.409853	0.257339	-0.181368	0.0451803	-0.0423412	-0.233168	0.203629	0.405648	-0.258829	-0.106973	0.0423403
A_84_P10914	1.61951	0.314404	1.92024	0.0224705	-0.339387	-0.0224705	0.546823	0.100767	-0.212205	-0.525798	-0.91373	-1.04542
A_84_P10915	-0.424889	0.396731	-0.219336	-0.02005	0.0628548	0.298623	0.210241	0.249903	0.020051	-1.80866	-1.38651	-1.50715
A_84_P10916	0.380436	-0.00961685	0.329746	0.00961685	-0.266225	-0.281876	-0.163285	-0.712726	-0.735745	0.677634	0.625009	0.431733
A_84_P10917	2.09914	0.111299	2.458	-0.487409	-0.16397	-0.111299	2.23985	0.353029	-0.290303	0.242196	-1.30035	-1.48771
A_84_P10918	-1.61095	-0.326304	-1.45142	0.178644	0.431644	0.572634	0.0325127	0.231982	0.478193	-0.207336	-0.115448	-0.0325117
A_84_P109182	0.793686	-0.0995097	-0.116097	0.55847	-0.185661	-0.124314	-1.52866	0.0995097	0.359371	-0.751233	0.722395	0.957002
A_84_P10919	0.0676689	0.302186	0.0845013	0.315664	0.511382	0.259139	-0.0676689	-0.0822067	-0.307549	-0.360617	-0.231089	-0.194246
A_84_P10920	-0.167394	-0.488739	-0.360213	0.0499258	-0.122801	-0.125494	-0.0499253	0.453728	0.346465	0.964288	0.711157	0.857297
A_84_P10921	-0.258004	0.465199	-0.283304	0.0957413	0.0147476	0.201714	0.374847	0.280537	-0.0147476	-2.44823	-2.32285	-2.23979
A_84_P109212	1.262	0.416942	1.13184	0.475146	0.0289717	0.325047	-0.0289717	-0.367603	-0.410282	-0.511933	-1.01377	-1.04236
A_84_P10922	0.174622	-0.458454	-0.00709534	0.00709629	-0.15209	-0.0366192	-0.341796	-0.393428	0.0855303	0.754497	1.02721	1.00947
A_84_P10923	1.46329	1.49117	1.82921	1.3133	1.05933	1.26457	-1.85382	-2.90658	-2.88484	-2.16384	-1.05933	-2.29377
A_84_P109232	1.40668	0.757011	1.7267	0.0152464	-0.205287	-0.0152464	0.589841	0.116603	-0.110648	-0.541823	-0.506317	-0.827553
A_84_P10924	0.185534	-0.0513639	0.352405	0.00198841	0.261039	-0.194636	-0.224404	-0.121741	-0.460007	-0.00198746	0.515625	0.400346
A_84_P109242	0.492667	-0.0981359	0.670221	0.1632	-0.0708752	0.151521	-0.30793	0.0708752	0.24183	-0.372358	-0.589574	-0.650334
A_84_P10925	0.397325	0.291282	0.756703	-1.07055	-0.851647	-0.476289	1.35119	0.723419	0.598426	-0.291282	-0.362967	-0.543378
A_84_P10926	0.556316	0.179478	0.947891	0.120731	-0.11874	-0.0394649	0.681538	0.0394669	-0.0738058	-1.43102	-1.97199	-1.70586
A_84_P109262	-0.0350027	-0.334517	-0.267905	-0.201943	-0.135669	-0.263634	0.0350018	0.506479	0.382505	2.64774	2.81315	2.63767
A_84_P10927	1.54986	0.639586	1.66673	0.0406332	-0.12974	-0.0385714	0.68186	-0.0768776	-0.264593	0.0385714	-0.398235	-0.427546
A_84_P10928	0.0969467	-0.532923	0.0610867	-0.412712	-0.671123	-0.645512	-0.188477	0.0129299	0.296314	0.1892	-0.0129299	0.483226
A_84_P10930	-0.191459	-0.485057	-0.401591	-0.1269	-0.176433	0.182294	-0.52087	0.1269	0.237481	0.413029	0.396132	0.610731
A_84_P109302	-1.12525	-0.0994987	-1.19789	0.246454	0.189129	0.00460625	-0.747921	-0.701947	-0.00460815	0.472307	0.446152	0.226456
A_84_P10931	-1.70155	-1.3848	-1.94346	-1.23037	-1.4653	-1.19749	1.67518	1.49073	1.19749	1.72894	1.40991	1.42391
A_84_P10932	-0.640644	-0.962988	-0.874637	-0.606415	-0.62639	-0.548216	0.651982	0.683632	0.548216	1.33139	1.2404	0.968568
A_84_P10933	0.88807	-0.924564	0.0655103	0.514965	-0.793322	-0.0655098	-1.19164	-1.31002	-0.66053	2.79362	2.91387	3.2524
A_84_P10934	0.237706	-0.140395	0.0283909	-0.286306	-0.246477	-0.189322	-0.00352097	0.0786056	0.00352097	0.104769	0.0136833	-0.0248537
A_84_P10935	-0.911858	0.218514	-0.997137	-0.0379801	-0.427427	-0.837572	0.30612	0.638304	0.488727	0.0379796	-0.441949	0.492991
A_84_P10936	-2.10197	-1.3997	-2.58415	-0.78906	0.258484	0.00800705	-1.01513	-0.00800657	0.658508	1.07982	1.87653	1.78577
A_84_P109362	0.271626	-0.743	0.262723	0.0150928	-0.478901	-0.140815	-0.55931	-0.318544	-0.0150928	0.812833	0.626087	0.599944
A_84_P10937	-1.62675	-0.933269	-1.61764	-0.271019	0.029211	-0.029211	-0.239297	0.14382	0.623987	0.330984	0.750947	0.721487
A_84_P109372	0.14224	-0.02246	0.263812	0.0859089	0.0224609	0.0861931	-0.0583029	-0.0873518	-0.184945	0.0851307	-0.159601	-0.138284
A_84_P10938	0.227223	-0.523989	0.292312	-0.678841	-0.897734	-1.00777	0.0697374	-0.188134	-0.0697374	0.098094	0.444392	0.587466
A_84_P10939	-0.265086	0.113826	-0.288507	-0.0693188	-0.182343	-0.277423	1.00673	0.74957	0.255909	0.0912199	-0.029561	0.029561
A_84_P10940	0.692343	-0.334837	-0.523242	-0.105855	0.233207	-0.277886	-0.0792093	0.0792093	-0.110293	0.802875	0.587385	0.941502
A_84_P10941	0.515739	-0.153382	-0.0304809	0.00717831	0.120411	-0.273952	-0.492796	-0.0126319	-0.00717831	0.57312	0.479474	0.650465
A_84_P109412	-0.236666	-0.226466	-0.101146	-0.423304	-0.290208	-0.439239	0.253905	0.365317	0.101147	0.439229	0.347633	0.190025
A_84_P10942	-1.16353	-0.519106	-1.26128	-0.402611	0.0576038	-0.0576038	-0.185856	0.688454	0.579991	0.353038	0.940616	0.86278
A_84_P10943	-1.67374	-0.544067	-1.81785	-0.144316	0.0307293	-0.0489984	0.206846	0.205434	0.535408	-0.0307293	0.807145	0.919489
A_84_P10944	0.0568895	0.253054	0.275381	0.0787773	0.0582657	0.18373	-0.0568895	-0.221169	-0.473744	-1.01253	-1.03961	-1.20175
A_84_P109442	-0.654633	0.236645	-0.745688	0.639274	0.88763	0.437734	-1.52945	-1.10267	-0.767106	0.00301933	0.0259829	-0.00301838
A_84_P10945	2.39311	1.0542	2.5574	0.0694027	0.426652	-0.0694027	1.11028	-0.109408	-0.881167	-0.676131	-0.458256	-0.465011
A_84_P10946	1.81692	0.38309	1.73821	-0.376688	-0.874737	-0.556556	0.95275	6.86304	-0.979677	-0.0164797	0.01648	-1.33577
A_84_P10947	-1.9016	-0.901207	-2.05959	-0.237097	0.11385	-0.11385	-0.281219	0.965099	0.80056	0.594961	0.656398	0.733596
A_84_P109472	-1.10866	-2.03816	-0.494558	-0.499372	0.202314	-0.164833	0.00937128	-0.00937128	0.357332	8.89024	9.42924	8.82406
A_84_P10948	-0.114538	0.244193	-0.314765	0.114537	-0.134017	0.139828	0.225122	0.140651	0.206635	-0.153595	-0.612657	-0.452923
A_84_P10949	-2.55836	-0.91305	-2.60922	-0.421998	0.0603104	-0.166915	-0.0603104	1.20066	1.41793	3.25599	4.23744	4.00355
A_84_P10950	2.11684	0.633525	2.04536	0.274577	-0.590452	0.234198	0.575531	-0.234198	-0.629898	-0.49862	-0.794639	-0.979431
A_84_P109502	-0.0542574	-0.48227	0.0542574	-0.759406	0.287508	-0.133089	-0.480268	0.555528	0.997877	-0.713141	1.7315	1.51008
A_84_P10951	1.93577	0.0555286	1.49838	-0.420186	-0.467435	0.185989	-0.293816	-0.246342	-0.801749	0.0728917	-0.0555286	0.132088
A_84_P10952	2.35792	0.857759	2.28751	0.244391	-0.381361	-0.0167134	0.749579	0.0167134	-0.371339	-0.241222	-0.587235	-0.731816
A_84_P10953	0.0824051	-0.730574	0.264703	-0.411894	-0.387287	-0.359724	-0.558753	-0.0824051	0.361606	0.87276	1.3101	1.3746
A_84_P10954	0.247466	0.113692	0.196582	-0.356892	-0.27405	-0.548474	0.493521	-0.0751028	-0.260967	0.194683	0.0595751	-0.0595751
A_84_P10955	-0.0618372	0.0841732	-0.489825	0.0262871	-0.0410709	-0.123579	0.185088	-0.0262861	-0.149859	0.66813	0.415823	0.253501
A_84_P109552	0.814062	0.821472	1.01912	0.0461035	-0.191418	-0.00678158	0.519818	0.00678253	-0.0631056	-0.363787	-0.769269	-0.853421
A_84_P10956	2.34116	0.845583	2.28011	0.245797	-0.357334	0.00342894	0.808557	-0.00342894	-0.41092	-0.284351	-0.581936	-0.761303
A_84_P10957	2.33003	0.992102	2.27694	0.236859	-0.324204	0.0154581	0.749951	-0.015458	-0.486356	-0.459645	-0.710063	-0.853782
A_84_P10958	0.295021	-0.295021	1.22781	-1.98552	-0.674482	-0.397753	0.709182	-0.63256	-1.19908	3.66363	4.6038	3.53477
A_84_P10959	-1.57284	-0.0845075	-2.02841	0.230793	0.628733	0.406312	0.0845075	0.230121	0.227502	-0.916733	-0.662303	-0.605225
A_84_P10960	1.24021	0.562129	1.30848	0.0775614	-0.142058	-0.0208445	0.513064	-0.113415	-0.272019	0.0208435	-0.377141	-0.393682
A_84_P10961	0.00399494	0.57412	-0.00399494	-0.111941	0.00406837	0.174516	0.357581	0.252029	-0.0364199	-1.19367	-1.02322	-1.04123
A_84_P10962	2.11816	1.04575	2.08687	0.0554869	-0.524107	-0.0554868	0.621826	-0.201246	-0.487845	0.0957644	-0.611943	-0.808407
A_84_P10963	2.08415	-0.00734496	1.02774	0.561659	0.00734472	-0.65652	-0.0230415	0.75597	-1.52544	-1.52938	0.318991	-0.356315
A_84_P10964	1.80613	1.25223	2.3575	0.848487	0.270196	0.368149	-0.270196	-1.10846	-1.21623	-5.29079	-5.54757	-5.19581
A_84_P10965	2.30781	0.917234	2.27783	0.249147	-0.33068	0.0036478	0.815604	-0.00364768	-0.30235	-0.226499	-0.425574	-0.625751
A_84_P10966	1.7812	0.349934	1.71502	-0.300231	-0.858979	-0.553206	0.230163	0.726449	-0.831257	-0.703129	0.287836	-0.230163
A_84_P10967	-0.931796	0.372819	-1.48397	0.649768	0.382241	0.26533	-1.59172	-1.12784	-1.38087	-0.26533	0.729967	0.714576
A_84_P10968	2.33444	0.865461	2.42674	0.226773	-0.333292	0.0200529	0.77107	-0.0200528	-0.408488	-0.300669	-0.613379	-0.763867
A_84_P10969	-1.28681	-0.164276	-1.14548	-0.0235939	-0.735298	-0.435374	1.52096	2.06317	2.08401	0.039505	0.0235949	0.0543518
A_84_P109692	-1.0374	-0.519137	-1.06305	0.140118	0.126477	0.145299	0.157648	0.174914	0.425759	-0.126478	-0.467432	-0.342281
A_84_P10970	1.44889	1.01159	1.63397	0.0502558	-0.249331	0.19092	0.460349	-0.0502548	-0.300092	-1.14432	-1.57708	-1.37277
A_84_P10971	3.41086	1.66545	3.48332	-0.0135155	0.0570798	0.0135155	1.35666	-0.494452	-1.37203	-1.556	-2.33375	-2.19065
A_84_P109712	-0.314188	0.0596046	-0.49907	0.0333891	-0.03339	-0.0593662	0.0717344	-0.106519	-0.186228	0.349225	0.546827	0.359261
A_84_P10972	1.39262	0.915771	1.55684	-0.0134439	-0.169434	0.0758676	0.634671	0.013443	-0.465864	-0.870347	-1.22064	-1.13052
A_84_P10973	-0.408252	-0.537972	-0.058558	-0.444527	-0.347674	-0.605983	0.339219	0.599035	0.653648	0.179742	0.193262	0.058558
A_84_P10974	2.33286	0.855343	2.22183	0.23018	-0.312765	-0.00839269	1.82095	0.00839269	-0.33791	-0.314674	-0.558105	-0.7318
A_84_P10975	2.58707	1.67044	2.84077	-0.258843	1.07729	1.20506	0.0639849	-0.655354	-0.829364	-0.0639858	-0.310485	-0.417126
A_84_P109752	-0.60351	-0.574903	-1.61199	-0.129608	-0.877911	-0.0672035	0.223115	0.402078	0.499539	0.0672035	0.270812	0.181059
A_84_P10976	0.289217	0.803645	0.0996723	0.226543	0.268438	0.398497	-0.0996723	-0.394495	-0.58224	-3.08825	-3.43927	-2.94291
A_84_P10977	1.2831	0.922272	1.47781	0.770005	0.815492	0.548154	-0.548155	-0.788053	-0.835065	-0.656695	-0.853037	-0.776897
A_84_P10978	0.62457	-0.0316486	0.330854	0.114486	0.0316482	-0.0681767	-0.126266	0.24653	-0.240713	0.184851	-0.936333	-0.202482
A_84_P10979	-0.222524	-0.486738	0.77913	-0.45989	0.0838928	-0.252774	-0.752971	0.0652256	-0.0652256	1.76999	1.59045	2.00014
A_84_P10980	2.67279	-0.357584	1.67344	0.10103	-1.01118	-1.23222	1.65349	0.919806	-1.74664	0.0826185	-0.319558	-0.0826185
A_84_P10981	2.31725	0.899845	2.24994	0.204961	-0.365893	0.0163157	0.761921	-0.0163157	-0.384956	-0.294578	-0.550787	-0.716108
A_84_P109812	0.751243	0.512687	1.14824	-0.0740004	-0.383861	-0.0480213	0.730922	0.369553	0.0480204	-0.81208	-1.935	-1.50961
A_84_P10982	-1.38031	-1.2437	-2.34239	-0.183188	0.205332	-0.0894537	-1.00699	0.0894537	0.5734	0.662155	1.49179	1.4606
A_84_P10983	2.34894	0.88265	2.29659	0.234191	-0.334015	0.0143118	0.761995	-0.0143117	-0.426611	-0.339494	-0.628617	-0.77958
A_84_P10984	-0.773125	-0.838281	-0.973916	-0.47358	-0.408555	-0.664962	1.36405	1.38668	1.26445	0.703531	0.408555	0.635203
A_84_P10985	0.0403018	-0.126876	-0.415197	-1.11207	0.019515	-0.0559721	-0.85585	0.527076	-0.0195155	0.0357585	1.54653	1.42396
A_84_P10986	1.79481	0.298128	1.69464	-0.381056	-0.982573	0.103766	0.115233	0.237212	-0.103766	-0.81183	-1.15188	-1.29689
A_84_P109862	-0.886284	0.767334	-1.31655	0.223027	0.659771	0.469008	-0.0150576	0.111136	0.0150576	-0.713697	-0.563446	-0.574651
A_84_P10987	-0.657724	-0.708314	-0.511227	-0.0723343	0.0593395	-0.0593395	-0.655612	0.241268	0.839638	1.09577	1.76334	1.73952
A_84_P10988	2.28667	0.83681	2.45595	0.170306	-0.425992	-0.0465117	0.690737	0.0465115	-0.540048	-0.416242	-0.719077	-0.890254
A_84_P10989	2.24812	1.05109	2.21519	0.469293	0.0970912	0.365176	-0.260029	-0.0970912	-0.477574	-1.72626	-1.58636	-0.971566
A_84_P10990	0.346432	0.155339	0.33387	0.00782013	0.11388	-0.0485964	0.328909	-0.00782108	-0.224862	-0.48548	-0.869293	-0.901827
A_84_P10991	0.136581	-0.513418	0.270309	-0.316752	-0.33718	-0.341111	-0.507137	-0.136581	0.304613	0.701963	1.09171	1.28738
A_84_P10992	-1.92728	-0.769761	-2.18935	0.00270843	0.482537	0.515717	-0.322309	0.962976	0.95117	-0.315737	-0.00270939	0.34483
A_84_P109922	-0.527572	0.148784	-0.729795	0.237207	0.047101	0.0704718	-0.166079	-0.257912	-0.174954	0.242536	0.0494728	-0.047101
A_84_P10994	-0.0302773	-0.120036	0.284985	0.383278	0.646138	0.609723	-0.501978	0.0302763	0.128507	-1.17256	-0.572473	-0.799636
A_84_P10995	0.0383854	-0.0383854	-0.12969	0.0777245	0.714091	0.121768	-0.574964	-0.136532	-0.126428	-0.195988	0.480185	0.45049
A_84_P10996	1.56455	0.116328	1.48823	-0.523234	-0.0310574	0.00348115	-0.00348091	0.0743742	-0.779098	-1.09278	-0.663436	1.96414
A_84_P109962	-1.43069	-2.76509	-0.244876	0.0816979	0.160884	-0.0816975	-3.05737	-0.308755	0.221165	1.26829	2.64731	2.92983
A_84_P10997	0.424155	-0.476153	0.163972	0.376716	-0.760242	-0.570285	-0.682554	-0.317036	-0.163972	1.57948	1.50935	2.05828
A_84_P10998	-0.897333	-0.993686	-1.13927	-0.434462	-0.244445	-0.140224	0.180516	1.196	1.09722	0.140223	1.02504	1.01562
A_84_P10999	-0.29974	-0.363446	0.00885296	-0.0878334	-0.2982	0.0899019	-0.00885391	0.082325	-0.145564	1.82084	1.2888	1.26108
A_84_P11000	-1.75005	-0.956051	-1.65545	-0.0743656	0.0743656	-0.415783	-0.321272	0.172504	0.992413	0.940369	0.710875	0.892824
A_84_P11001	-0.841742	-0.308123	-0.861222	0.658969	0.650977	0.463275	0.308122	0.880113	0.5202	-0.619999	-1.32112	-0.642265
A_84_P11002	-0.717889	-0.645928	-0.662567	-0.113221	-0.26037	-0.05933	0.983436	0.946521	0.868359	0.22671	0.05933	0.157334
A_84_P11003	-1.06267	-0.65951	-1.48088	-0.135889	-0.130911	0.337909	-0.30394	0.130912	0.587001	1.32168	1.80396	1.93548
A_84_P11004	-0.371251	-0.0177517	-0.298275	0.0177517	0.151052	0.138448	0.105269	0.510481	0.429779	-0.147446	-0.146431	-0.146434
A_84_P11005	-0.271226	-0.114518	-0.0485692	0.12201	0.55522	0.0485687	-1.82091	-0.154023	0.713027	-0.100301	0.242282	0.687894
A_84_P11006	-0.402987	-0.288279	-0.553936	0.118298	-0.147512	0.192264	0.0744362	-0.101998	-0.0744371	0.388124	0.162447	0.212527
A_84_P11007	-0.117454	-0.329234	-0.132649	0.221055	-0.107961	0.245421	0.213496	-0.19295	-0.00860786	0.264297	0.105935	0.00860786
A_84_P11008	1.3417	0.0916052	1.21421	0.25638	-0.0916057	0.220933	0.179432	-0.43812	-0.519948	-0.885023	-1.56398	-1.07171
A_84_P11009	2.6823	0.485795	1.83471	0.877967	-0.186358	-0.240001	1.31262	0.164063	-0.713617	-0.164062	-0.338521	-0.713478
A_84_P11010	0.128756	-0.526399	-1.07064	-0.219369	0.109585	0.0442147	-0.277104	-0.0442152	0.298116	-0.271071	0.214775	0.264871
A_84_P110102	0.836168	0.13417	0.786447	-1.03682	-0.289027	-0.707971	0.771393	-0.165287	-0.520588	-0.13417	0.816547	0.299141
A_84_P11011	0.177183	0.0936775	0.754017	1.76152	-0.0936775	-0.69567	0.862772	0.407603	-1.01144	-1.59551	-1.2399	-2.13982
A_84_P110112	0.354239	0.00906563	0.726538	-0.702102	-1.34586	-1.19124	-0.0514798	-0.782314	-0.00906563	0.623755	0.574491	0.180785
A_84_P11012	0.401572	-0.0682354	0.48341	0.0309076	-0.127269	-0.0309076	0.803666	0.496914	0.351491	-0.713155	-1.17456	-0.875096
A_84_P11013	2.36601	0.27422	2.21206	-0.165401	-0.112837	0.494389	0.590812	0.112837	-0.521971	-0.15338	-1.03886	-1.48191
A_84_P11014	0.691214	0.363586	0.549871	0.166622	-0.291367	-0.110887	0.284294	-0.310217	-0.354741	0.110887	-0.210224	-0.229312
A_84_P11015	2.74708	0.844497	2.31325	0.228949	-0.379019	-0.0496612	0.762478	0.0496612	-0.460327	-0.366922	-0.628386	-0.810107
A_84_P11016	2.22813	0.728236	2.15471	0.111445	-0.514935	-0.152927	0.612579	-0.111445	-0.496611	-0.370796	0.221394	-0.855932
A_84_P11017	1.02917	0.454303	0.901677	0.10882	-0.0846844	-0.00641537	0.354402	0.00641441	-0.46618	-0.266661	-0.56914	-0.532842
A_84_P11018	0.855632	-0.584689	0.751394	-0.810493	0.0689311	-0.37479	-0.686501	-0.0689309	-0.379089	0.772659	1.02752	0.931967
A_84_P110182	-0.0442972	-0.246915	-0.241239	-0.0399046	0.183857	-0.102933	-0.2528	0.043005	0.0399046	1.35165	1.46278	1.33481
A_84_P11019	0.526026	0.37831	0.520219	0.37129	0.113656	0.44233	-0.113656	-0.114697	-0.237611	-1.03467	-1.27476	-1.17626
A_84_P110192	-1.25452	-0.739376	-1.08731	0.0125141	-0.0125132	0.155347	-0.883637	-0.199282	0.119422	0.321788	0.41479	0.377555
A_84_P11020	-0.0757561	-0.781893	-0.247237	0.00932884	-0.439595	-0.109234	-0.00932884	0.1745	0.666934	1.11081	0.964838	0.863156
A_84_P11021	-1.15114	-0.699336	-1.66032	0.158745	0.416554	0.338093	-1.20794	-0.345095	-0.102424	0.102425	0.31792	0.396692
A_84_P11022	1.28278	0.791611	1.76212	0.232512	-0.0142565	-0.0385456	0.796064	0.0142565	-0.239335	-1.02929	-1.2347	-1.28563
A_84_P110222	0.58613	-1.09243	0.766884	0.330471	-1.05491	-0.468237	-0.337822	-1.18288	-0.0324721	0.2137	0.0324721	0.150106
A_84_P11023	-0.561871	-0.689613	-1.03909	0.205565	-0.0684166	0.280688	-0.658651	-0.215444	0.0684175	0.495157	0.394403	0.250817
A_84_P11024	0.881059	0.278829	0.85046	0.0597858	-0.18771	-0.319728	-1.11942	-1.70592	-1.82339	0.480561	0.0633993	-0.0597858
A_84_P11025	1.89121	0.718754	2.19827	0.270921	-0.0166931	0.0166931	0.60296	-0.180938	-0.431876	-0.549124	-0.900342	-0.921035
A_84_P11026	2.2277	0.723032	2.15893	0.120365	-0.272984	0.46401	0.651432	-0.120365	-0.528111	-0.391168	-0.724746	-0.890514
A_84_P11027	0.478006	0.163521	0.569632	0.300179	0.243967	0.491465	-0.469423	-0.356811	-0.242647	-0.163521	-0.277381	-0.287137
A_84_P11028	-1.17767	-0.850765	-1.13207	-0.114405	-0.0499282	0.0499282	-0.178356	0.437796	0.786488	1.26558	1.5145	1.72164
A_84_P11029	2.43275	0.947705	2.34095	0.228316	-0.339773	0.0111798	0.752397	-0.0111798	-0.35823	-0.194149	-0.533551	-0.685399
A_84_P11030	0.0296373	-1.08359	0.240752	-2.05072	-2.00116	-1.91015	0.469131	-0.0296373	-0.032856	0.9847	1.02634	0.587218
A_84_P11031	-0.894869	0.105212	-0.267934	-0.105212	0.217911	0.243325	1.5639	1.62506	1.22075	-3.56674	-3.78861	-2.82555
A_84_P11032	1.22278	0.542543	1.17032	0.0675535	0.23791	0.241508	-0.0675526	-0.485102	-0.629698	-0.182103	-0.452644	-0.562055
A_84_P110322	1.15471	0.0309768	0.469728	0.211117	0.922624	0.458349	-1.54494	-0.457953	-0.0309763	-1.98409	-0.792579	-0.723176
A_84_P11033	0.493515	-0.427298	0.484941	-0.114126	-0.302728	-0.314517	-0.352886	-0.153801	0.114125	0.680658	0.891995	1.08971
A_84_P110332	1.46042	-0.00396132	1.4125	-0.568155	0.131096	-0.908489	0.901165	-0.54627	0.326415	0.00396109	-1.45342	-1.16679
A_84_P11034	1.3836	-0.40439	1.07843	0.0727844	-0.451799	0.898751	-1.37956	-0.364374	-0.350793	0.968452	-0.0727844	0.457365
A_84_P11035	-1.64113	-1.18421	-1.68114	0.029357	-0.000596	0.000596	-0.412878	-0.00178909	0.337655	1.24806	1.60616	1.395
A_84_P11036	-1.08765	-0.425959	-1.2531	0.0667076	0.577744	0.486753	-0.596451	0.63243	0.693656	-0.505587	-0.0667076	0.103294
A_84_P11037	-0.557503	-0.400834	-0.937274	-0.0388107	0.129954	0.0946989	-0.870944	-0.248272	0.0388098	0.704202	0.995016	1.04989
A_84_P11038	1.43788	0.117694	2.23329	0.226868	0.0874612	-0.087461	0.678229	-0.932067	-1.9701	-1.42938	-1.26914	-2.41652
A_84_P110382	-0.0983906	-0.558264	-0.19044	0.0721149	0.231427	0.131936	-0.58133	-0.380913	-0.0721159	0.714525	0.686459	0.541706
A_84_P11039	0.0642719	-0.632217	0.0635796	0.0701847	-0.328372	0.0193567	-0.274972	-0.204178	-0.271368	0.449247	-0.0193577	0.199894
A_84_P110392	0.471706	0.31095	-0.0324688	0.562544	0.352975	0.228996	-0.41366	0.0324678	-0.229253	-0.462322	-0.0792141	-0.119951
A_84_P11040	0.127005	-0.240254	0.812813	-0.0102224	-0.546347	-0.278719	-0.376137	-0.138124	0.215667	0.295198	0.0102215	0.0710707
A_84_P110402	1.84783	0.423493	2.16073	-1.27035	-0.955181	-0.633891	0.481004	-0.799557	-0.721492	0.479062	0.375411	-0.375411
A_84_P11041	-0.0986729	0.0610447	-0.0879192	-0.268634	0.129078	0.135787	0.758729	1.23789	1.03702	-0.721852	-0.0610447	-0.173544
A_84_P11042	-0.0192394	-0.431029	0.0192394	0.0477858	0.156528	0.213899	-0.0953159	0.352342	0.229033	-0.389301	-0.154912	-0.0770979
A_84_P110422	-0.426904	0.379558	-0.324842	0.146246	0.233078	0.0190353	-0.000835	0.0765705	0.000834	-0.411196	-0.419014	-0.507564
A_84_P11043	1.17814	0.615771	1.22454	0.278179	0.188526	0.139196	-0.139196	-0.732965	-0.803586	-0.328096	-0.743926	-0.882717
A_84_P11044	1.25234	0.177594	1.31892	0.266959	0.044939	-0.412538	0.787049	-0.044939	-1.18444	-1.56175	-1.19715	-2.35391
A_84_P11045	-0.25078	0.0238724	-0.299433	-0.0970383	0.101333	-0.0238714	0.223803	-0.0706244	-0.0977573	2.44314	2.34151	2.10729
A_84_P11046	-0.0658455	1.43071	-0.10356	0.12479	2.53208	1.84847	-0.0978398	-1.9894	1.00477	-0.265181	-0.497282	0.0658455
A_84_P11047	2.31886	0.984995	2.56033	0.0137959	-0.288874	-0.0137939	0.946238	0.21323	-0.0806732	-1.22497	-1.76267	-1.72205
A_84_P11048	1.79784	1.32115	2.30014	0.35123	-0.13258	0.13258	0.648781	-0.402895	-0.903285	-2.72744	-3.31087	-2.9884
A_84_P11049	0.398738	0.449257	0.361391	-0.100661	0.023982	-0.167113	0.510288	0.00825882	-0.28321	-0.0130005	-0.00825882	-0.174562
A_84_P11050	2.60166	1.57817	2.19372	0.0921623	-0.535077	0.398036	0.621326	-0.152157	-0.443882	-0.413697	-0.0921623	-0.188925
A_84_P11051	2.32918	0.885041	2.27638	0.228491	-0.321562	0.0158389	0.748834	-0.0158389	-0.478957	-0.450128	-0.705062	-0.846463
A_84_P11052	-1.42051	0.301153	-1.18063	0.138859	-0.0565414	0.308491	0.146114	0.0384436	0.17594	-0.510422	-0.0554466	-0.0384436
A_84_P110522	-0.255827	0.292084	-0.291376	-0.132057	0.364707	0.132056	1.31536	1.54734	1.45959	-1.15285	-1.11749	-0.770595
A_84_P11053	0.957603	0.413652	0.097991	0.215323	-0.0979905	-0.395839	-0.14939	0.108927	0.5209	-2.6429	-2.79695	-3.60193
A_84_P11054	0.569532	-0.262014	0.156587	0.214111	-0.0289936	-0.20439	0.452657	0.0155563	-0.0534668	-0.235253	0.151644	-0.0155563
A_84_P11055	-0.127752	0.370651	-0.559935	0.141211	-0.00730705	0.191265	0.154727	0.0824318	0.0073061	-0.682659	-0.912028	-0.813347
A_84_P11056	0.0424056	0.267633	-0.627773	0.100724	0.676199	0.656617	-0.196893	-0.0424051	0.44271	-2.45567	-2.07521	-1.75489
A_84_P11057	0.909986	0.638984	1.15726	0.184559	0.0331612	0.224895	-0.0331612	-0.405617	-0.702331	-1.093	-1.42962	-1.4705
A_84_P110572	0.472875	-0.224403	0.533416	-0.149119	-0.0665546	0.00393486	-0.00393534	-0.0593433	-0.0453095	0.4306	0.422119	0.548694
A_84_P11058	0.0365148	-0.557933	-0.0727239	-0.462552	0.149822	-0.298086	-1.63392	-0.0365148	0.331573	0.616458	0.290872	0.91163
A_84_P11059	1.02561	0.0998304	0.926407	-0.325896	-0.432215	0.320699	0.832878	0.0242584	-0.0242586	-1.57844	-1.3338	-0.102017
A_84_P11060	0.13967	-1.31346	0.0602646	0.0521522	-1.15873	-2.1913	-0.0521519	-1.49494	-0.450207	0.352896	0.0728302	0.40035
A_84_P11061	0.480943	-0.527783	0.186269	-0.0554438	-0.450888	-0.0806189	-0.277323	-0.107274	0.0554447	0.537328	0.42334	0.67252
A_84_P110612	-0.377019	0.108831	-1.17664	-0.326752	0.59204	0.186687	-1.09922	0.304261	0.197055	-0.767754	-0.108831	0.129801
A_84_P11062	0.498741	-0.527076	-0.225679	0.933016	-0.326322	0.429182	0.874717	0.22568	0.420514	-0.768937	-1.61376	-1.12165
A_84_P11063	1.25478	-0.452393	1.80512	-0.473674	-0.0646024	-0.231348	1.14329	1.46945	1.67729	-0.669633	-0.581019	0.0646024
A_84_P11064	-0.517933	-0.434279	-0.662964	0.158903	0.104933	0.261724	-0.774074	-0.226502	0.216683	-0.104933	0.236888	0.232377
A_84_P110642	1.32864	0.680407	1.38574	0.170055	-0.135796	0.135796	0.45696	-0.162443	-0.421948	-1.55853	-1.80806	-1.82964
A_84_P11065	0.553141	-0.883789	0.532525	-1.53062	-0.425518	-0.324454	1.04278	0.941017	0.0101376	1.2672	-0.214169	-0.0101376
A_84_P110652	-1.22246	-0.789709	-1.21841	-0.159066	0.59702	0.148916	-1.06085	-0.104011	0.104011	1.17575	1.58719	1.58945
A_84_P11066	2.42741	1.17438	2.1093	0.0648106	-0.0648108	0.134804	0.608167	-0.181873	-0.630975	-0.57774	-0.821578	-0.497407
A_84_P11067	1.62891	0.101633	1.4816	-0.590119	-1.19855	-0.860567	1.13882	-0.0779383	0.603415	-0.0406375	0.0406375	-0.520219
A_84_P11068	-1.5018	-0.575555	0.308592	0.509874	-0.343171	-0.447816	0.554212	0.398853	-1.18752	1.58078	-0.308592	0.664046
A_84_P11070	-0.701372	-0.559878	-0.699067	0.089098	0.318469	0.0765085	-0.834923	-0.120892	0.171892	-0.0765095	0.1449	0.27574
A_84_P11071	0.198249	-0.241302	0.946304	-0.220266	0.0640936	-0.0640945	0.773465	0.869556	1.17109	-1.6789	-1.94706	-1.49785
A_84_P110712	0.546867	0.0214992	0.189423	0.0518537	-0.175861	-0.234303	0.159958	-0.248611	-0.38053	-0.562988	0.0720296	-0.0214996
A_84_P11072	0.751114	0.61906	0.520832	0.0470142	0.120306	-0.286452	-0.146657	-0.293673	-0.578921	0.194894	-0.0470142	-0.105044
A_84_P11073	0.950704	0.170193	0.549418	0.932861	0.221095	0.613098	-0.384387	-0.564474	-0.170193	-0.170526	-0.569397	-0.346567
A_84_P110732	1.21181	0.311749	1.39141	-0.0109863	-0.491837	-0.536783	0.567369	-0.0786018	-0.230924	0.417269	-0.0337515	0.0109873
A_84_P11074	1.74187	0.388225	1.68282	-0.346743	0.140294	-0.404572	0.227459	-0.140294	-0.989922	0.538538	-1.14223	-1.33035
A_84_P11075	1.09503	0.14854	0.788115	-0.14854	-0.471419	-0.236476	1.80939	1.24014	0.955795	-0.811367	-1.71731	-1.01815
A_84_P110752	2.26995	0.889873	2.68417	-0.174637	-0.439727	-0.233554	1.23418	0.517633	0.174637	-0.758697	-1.12355	-1.25791
A_84_P11076	0.120842	0.485506	-0.146688	-0.0591497	0.136765	0.246999	0.164175	0.0591488	-0.163196	-1.06899	-1.30884	-1.3222
A_84_P11077	-0.861031	-0.495682	-0.433889	-0.357139	0.513588	0.434035	-1.3055	0.518678	0.583679	-1.29855	0.357138	0.392133
A_84_P11078	0.492196	-0.0919647	0.443107	0.091965	-0.274239	0.17812	0.921673	0.154566	-0.432408	-0.0933149	-0.715022	-0.992704
A_84_P11079	0.529168	0.402186	0.296918	0.00305843	-0.122353	-0.0757379	0.376365	-0.0380154	-0.176852	0.149113	-0.00305939	-0.0523109
A_84_P11080	0.12346	0.736108	0.21529	0.390533	0.123487	0.198441	-0.128288	-0.12346	-0.139416	-0.24309	-0.624251	-0.536753
A_84_P11081	-0.835327	-0.0517235	-0.716259	-0.394088	0.303565	0.0517235	-0.465397	0.173872	0.296683	-0.246056	0.800268	0.555707
A_84_P110812	-1.00017	-0.0667477	-1.1096	-0.228346	0.41051	0.0667477	-0.429506	0.194032	0.261092	-0.406275	0.163194	0.120561
A_84_P11082	0.764293	0.0149803	0.87201	0.559983	-0.0356779	0.584183	-0.31953	-0.846768	-0.311399	0.28146	-0.250343	-0.0149803
A_84_P110822	0.321726	0.224884	0.489931	-0.153224	-0.197145	-0.282207	0.334149	0.153223	0.154515	-0.402577	-0.508089	-0.551791
A_84_P11083	0.467026	-0.242094	0.807589	-0.367423	-0.527897	-0.481532	0.280433	-0.473766	-0.787817	0.572742	0.242094	0.376536
A_84_P11084	-0.275196	0.0790462	-0.158966	0.0602303	-0.0626345	0.113666	0.437684	0.0127935	-0.153541	-0.0127935	0.0253515	-0.120546
A_84_P11085	0.348105	0.45386	0.33463	-0.0660887	-0.28406	-0.0717916	0.766768	0.311584	0.0660887	-0.440988	-1.02632	-0.865952
A_84_P11086	0.160259	-0.451853	0.0874023	-0.280772	-0.135888	-0.259322	-0.201392	-0.0874023	0.289499	0.447269	0.65029	0.611992
A_84_P110862	0.201303	-0.186731	0.250476	0.0220699	-0.229162	0.12095	0.10138	-0.0220699	0.093586	-0.0478582	-0.476628	-0.513385
A_84_P11087	2.10109	0.31252	2.00021	-0.138217	-0.241076	0.352895	0.874622	0.138217	-0.846178	-0.74396	-0.540264	-0.518316
A_84_P110872	-0.27579	0.0228043	-0.282798	0.163653	0.586748	0.36598	-0.510169	-0.0744762	0.0581474	-0.176189	0.0853844	-0.0228043
A_84_P11088	-0.125431	-0.672001	-0.303215	-0.12201	-0.168287	-0.0795169	0.251545	0.412391	0.618831	0.575758	0.0795174	0.489337
A_84_P11089	-0.532148	-0.364749	-0.89532	0.154966	0.222388	-0.0576267	0.0576267	-0.254114	-0.13891	0.920193	0.98053	0.919482
A_84_P11090	1.03207	0.100461	1.00246	0.636997	-0.100461	0.124478	-1.15611	-1.47253	-1.04995	0.482313	-0.67839	-0.228741
A_84_P110902	1.61977	0.560675	2.14396	0.0707674	-0.0622969	0.0622978	0.240283	-0.446071	-0.943896	-0.633819	-0.551113	-0.880239
A_84_P11091	-0.0357895	0.144949	0.399397	-0.225681	-0.75077	0.335263	-1.63868	-0.571484	0.0234175	0.94253	-0.0234175	0.4488
A_84_P11092	-1.17268	-0.9705	-1.12638	-0.461089	0.334377	-0.0602484	-0.913177	0.212794	0.520605	0.0602474	0.947417	0.797082
A_84_P11093	0.109713	0.442113	0.0987997	0.127913	0.0370083	0.0311918	-0.265391	-0.305367	-0.572036	-0.0311918	-0.255527	-0.341877
A_84_P11094	2.26825	0.769561	2.19625	0.140327	-0.483957	-0.140327	0.645825	0.263944	-0.457403	-0.37746	-0.141534	-0.82287
A_84_P11095	0.92847	-0.411995	0.788989	-0.450154	-0.177318	-0.254807	-0.408947	0.0535345	0.271411	-0.0535345	0.454106	0.673343
A_84_P110962	0.507676	0.321455	0.836407	0.190213	-0.05898	0.058979	0.227033	-0.435368	-0.359866	-0.314199	-1.04	-0.823275
A_84_P11097	-1.01684	-0.630573	-1.42316	-0.162752	-0.0510445	0.054945	-0.312262	0.0510445	0.159189	0.624831	0.530549	0.586543
A_84_P11098	1.63673	1.0124	1.66296	0.394556	0.234791	0.308201	-0.234791	-0.654694	-0.745824	-1.39862	-1.95031	-1.70804
A_84_P11099	-0.373958	-0.415751	0.049036	0.309783	-0.049037	0.426548	-0.261823	0.168895	0.420549	0.230537	-0.560288	-0.103704
A_84_P110992	2.22811	0.726071	2.154	0.110284	0.409223	-0.156832	0.612524	-0.110284	-0.502445	-0.379228	-0.723146	-0.363785
A_84_P11100	-0.997593	-0.325375	-1.12022	-0.120736	0.182372	0.120736	-0.510591	0.429824	0.597897	-0.230853	0.545176	0.390108
A_84_P11101	-1.12117	-0.595354	-1.02695	-0.0224619	-0.0130348	0.0130358	-0.639209	0.164726	0.220099	0.506976	0.667115	0.645116
A_84_P11102	-0.725712	0.0798311	-0.698393	0.0782204	-0.00694847	-0.0100918	0.828656	0.548749	0.436265	0.00694943	-0.0271168	-0.0279255
A_84_P111022	-0.228968	0.394117	-0.528649	0.477637	0.464789	0.171096	-1.55714	-1.38729	-1.18041	-0.0659885	0.212118	0.0659885
A_84_P11103	0.206293	-0.503595	0.260746	-0.259944	-0.068162	-0.33272	-0.190176	-0.123536	0.119335	0.251519	0.0681629	0.124457
A_84_P11104	-1.22678	-0.796253	-0.657321	0.0176487	-0.240372	-0.249278	0.0150375	-0.0150366	0.264171	0.152102	0.0840044	0.176282
A_84_P11105	-1.07273	-0.597495	-0.855518	-0.0870743	0.105788	0.295619	-0.555644	-0.130043	0.10774	0.0870743	0.500556	0.508109
A_84_P11106	0.638745	-0.118328	0.566998	-0.101169	-0.526957	0.101168	0.398713	0.205351	0.240348	-1.54358	-2.44763	-1.97963
A_84_P11107	-0.620873	-0.717509	-0.59991	-0.035944	-0.105813	0.035944	-0.48669	0.0363579	0.633934	0.964991	1.14074	1.25835
A_84_P11108	0.961755	-0.477898	1.0061	0.0638981	-0.492608	-0.167939	0.639416	0.081821	0.121693	-0.0638986	-0.760496	-0.558004
A_84_P11109	2.3505	0.886939	2.26588	0.252641	-0.328365	-0.000976	0.75328	0.000976	-0.418621	-0.385998	-0.626053	-0.788511
A_84_P111092	2.39553	0.897441	2.21135	0.151433	-0.380132	-0.0753763	0.681029	0.0753765	-0.523776	-0.482865	-0.748783	-0.886591
A_84_P11110	-1.80325	-0.765188	-1.71486	-0.112056	0.616219	0.244753	-1.17223	-0.00209475	0.366136	0.00209427	0.755244	0.656903
A_84_P11111	0.202652	0.510358	0.332273	-0.085762	0.779573	0.71049	-0.888712	-0.0178795	0.0178804	-3.63053	-2.66683	-2.38693
A_84_P11112	1.01665	-0.0779767	-0.202977	0.198497	-0.294079	0.0779767	-0.671276	-0.409095	-0.201042	0.550315	0.510889	0.706358
A_84_P11113	0.0472383	-0.5432	-0.0472383	-0.168281	-0.480039	-0.282634	-0.0477762	0.192637	0.488092	0.339531	0.240511	0.181658
A_84_P11114	0.762593	0.168077	-0.0432959	-0.0880828	0.0432959	-0.153211	-0.281754	-0.0704699	-0.170023	0.521361	0.514394	0.73784
A_84_P11115	1.74782	0.531525	2.09873	-0.168811	-0.386156	-0.255964	0.8255	0.0336494	-0.0336494	0.085475	-0.466487	-0.48245
A_84_P11116	-0.113317	0.192518	-0.00697803	0.00697899	0.0561695	0.342463	-0.0249681	0.249134	0.173432	-1.05122	-0.820884	-0.852322
A_84_P11117	0.341565	0.564967	0.676725	-0.000874	0.000874	0.214995	0.131075	-0.166381	-0.401818	-2.00556	-2.2631	-2.10134
A_84_P11118	1.29329	0.998149	1.20347	0.327996	0.0693283	0.291497	-0.0693293	-0.437532	-0.527562	-2.65792	-2.97101	-2.85912
A_84_P11119	2.00327	0.549556	2.32653	0.0117588	-0.329807	-0.0117598	0.933353	0.258761	-0.0859127	-0.718138	-1.41686	-1.18343
A_84_P11120	1.61264	0.688042	2.13281	-0.0102415	-0.131886	-0.0452976	1.15702	0.346192	0.0102415	-1.20553	-1.93024	-1.73009
A_84_P11121	2.5838	0.0650744	1.46582	0.792806	0.0607336	0.369334	-0.0607338	-0.746778	-1.10525	-1.04537	-1.33085	-1.43652
A_84_P11122	0.348749	-0.909411	0.439913	-0.53025	-1.48993	-1.24065	0.745498	0.31681	0.200257	0.54008	-0.749587	-0.200258
A_84_P11123	-0.179578	-0.115521	-0.414256	0.102609	0.0110712	0.173924	0.091157	-0.0110712	0.205482	-0.0647449	-0.218736	0.0844879
A_84_P11124	1.90362	-0.755763	1.6285	-0.0624437	-0.317732	-1.67353	0.667813	0.0624437	0.525225	-0.977169	0.162356	-2.19089
A_84_P11125	2.36722	0.686292	1.79304	0.311378	-0.108011	0.0331902	0.954451	-0.0331898	-0.47777	-0.424038	-0.773561	-0.609325
A_84_P111252	-0.365346	0.0840073	-0.0924234	-0.0840082	-0.288484	-0.210806	0.230647	0.122559	-0.118761	0.383282	0.529089	0.423908
A_84_P111262	2.66879	1.12826	2.96982	0.333794	-0.0986347	0.0328436	0.328329	-0.337312	-0.570931	-0.0328445	-0.517115	-0.61093
A_84_P11127	-1.29079	-1.10872	-0.962306	-0.634526	-0.31225	-0.205233	0.210426	0.935395	1.48103	0.207706	0.205232	0.43874
A_84_P11128	-0.150995	-0.042902	0.516415	0.042902	0.113604	-0.359558	-0.200469	-0.605497	-0.341509	0.404308	0.30135	0.318807
A_84_P11129	1.43464	0.0817895	1.36555	-0.0817893	-0.443992	0.559691	1.37284	0.815141	-0.375103	-1.23669	-0.0862823	-1.65408
A_84_P11130	1.40708	-0.0771596	1.32861	0.0771596	0.953708	0.195149	-0.161514	-0.948821	-0.100412	0.112425	-1.52917	-1.70972
A_84_P11131	-0.0744815	-0.169735	-0.31769	0.115943	0.074481	0.12922	0.521086	0.430579	0.416853	-1.00577	-1.71369	-1.20738
A_84_P11132	1.6056	1.3671	2.15361	0.431761	0.0841293	0.379295	-0.0841293	-0.754041	-0.99179	-1.75201	-2.52411	-1.88576
A_84_P111322	2.33345	0.886677	2.28128	0.245606	-0.336139	-0.00600696	0.770889	0.00600696	-0.415382	-0.372439	-0.597257	-0.768142
A_84_P11133	0.253337	-0.0280151	0.212204	0.0338469	0.0159912	-0.0159903	-0.0192823	-0.408027	-0.158128	0.188432	0.191186	-0.119264
A_84_P111332	0.0215988	-0.653425	0.0521107	0.18049	-0.31182	-0.0215988	0.59516	0.0837584	0.288095	-1.28495	-2.20582	-1.72504
A_84_P11134	-0.72037	-0.921027	-0.988437	-0.376774	0.056612	-0.056612	-0.288603	0.347073	0.691384	0.710861	1.29767	1.19212
A_84_P11135	-0.0666504	0.498774	-0.200418	0.894556	0.715513	0.527862	-0.212046	0.0666494	0.399199	-0.234969	-0.524528	-0.434127
A_84_P11136	0.25276	-0.499563	0.249616	-0.454682	-0.446441	-0.696153	-0.110349	0.127726	0.382481	-0.475131	0.110349	0.247954
A_84_P11137	0.258959	0.0312157	0.371512	0.172592	0.155867	-0.0312157	-0.633565	-0.876243	-0.906003	0.169521	-0.349312	-0.341631
A_84_P11139	-0.508304	-0.292473	-0.898867	-0.53548	-0.0330806	0.400607	-0.0228229	0.172435	0.0228233	0.612709	0.497673	0.6685
A_84_P11140	-1.43033	0.121722	-0.0280523	0.209957	-0.175709	-0.0967245	-0.0707202	0.0280528	-0.453194	3.12345	2.40466	2.74352
A_84_P11141	-0.000538	0.422503	-0.0115709	0.352238	0.000537	0.504722	0.671696	0.108134	-0.106409	-1.69745	-2.62085	-1.87976
A_84_P11143	-0.494946	1.03388	-0.922795	0.961285	0.084981	-0.0849819	-0.823697	-0.210218	0.161277	-0.432957	0.511629	0.664539
A_84_P11144	2.36651	0.877104	2.29831	0.242685	-0.392741	-0.0309018	0.74143	0.0309018	-0.395074	-0.291822	-0.611754	-0.766911
A_84_P11145	-0.313993	-0.294619	-1.0281	0.148325	0.134497	-0.087657	-0.0799961	0.0537739	0.0931253	0.34604	-0.0537739	0.130424
A_84_P11146	0.910712	1.84718	0.778903	-0.00484729	0.00484705	-0.65997	1.20231	0.275402	-0.23064	-0.234624	-0.707272	-0.334769
A_84_P11147	2.03285	0.536553	1.90423	-0.0760232	1.0587	0.0760231	0.454454	-0.305951	-0.656309	-0.632352	-0.886331	-1.0553
A_84_P11148	0.748701	-0.103418	0.41246	0.0591893	-0.370564	-0.216105	-0.0591888	-0.58061	-0.310534	2.38106	2.5074	2.15722
A_84_P11149	0.712653	0.373872	0.72308	0.0623217	-0.0494022	-0.00594044	0.221469	-0.0965509	-0.330534	0.00594139	-0.248397	-0.351659
A_84_P11150	-1.49104	-0.526036	-1.23158	-0.00244904	0.252075	0.00244904	-0.809323	-0.0275745	0.0259905	0.937852	1.04087	1.1647
A_84_P111502	1.21681	0.350122	1.25694	0.617469	-0.277984	0.00433874	0.948048	-0.00433874	-2.04729	-0.771569	-0.817658	-1.69083
A_84_P11151	0.651699	-0.545331	0.614152	-0.175304	-0.632791	0.175304	0.372807	0.524945	-2.10359	-1.03779	-0.980227	0.307453
A_84_P11152	0.631836	0.691694	0.665183	0.159136	0.0912647	-0.0912647	0.347678	-0.173032	-0.378634	-0.543621	-0.998816	-1.17068
A_84_P11153	2.34282	0.873949	2.30066	0.234343	-0.362829	-0.032779	0.737162	0.032779	-0.438582	-0.334927	-0.634702	-0.805382
A_84_P11154	0.046011	-0.628004	-0.531864	-0.452892	-0.732142	-0.681265	0.399069	0.22929	-0.046011	1.5673	1.09385	1.05894
A_84_P11155	0.196818	0.0652256	0.253299	0.209061	-0.197085	0.0557022	0.153314	-0.216414	-0.0821323	-0.0557022	-0.192326	-0.255321
A_84_P11156	-1.21937	0.402872	-1.63026	0.763017	0.0963926	0.355672	-0.50574	-0.0963917	-0.261856	-0.417794	0.670013	0.804019
A_84_P11157	-0.0892897	0.22928	-0.257075	0.0469885	0.275377	0.0418758	0.196582	0.272996	-0.0418758	-1.0565	-1.03768	-1.08884
A_84_P111572	-0.636551	-0.631952	-0.709708	0.00292873	0.301321	-0.00129795	-0.545578	-0.140927	0.0012989	0.0345659	0.343466	0.284058
A_84_P11158	1.79608	0.305493	2.50984	0.00414681	-0.65444	-0.521002	1.52873	-0.36705	-0.00414681	-0.0795577	-0.0473065	0.765066
A_84_P111582	-0.108802	-0.484279	-0.563329	0.173531	0.0963211	0.00413132	-0.218182	-0.368937	-0.00413036	0.722843	0.570498	0.652921
A_84_P111592	2.41558	0.917978	2.24683	0.332569	-0.305932	0.0209105	0.77868	-0.0209104	-0.530183	-0.449137	-0.736729	-0.52289
A_84_P11160	1.75124	-1.03846	0.321805	-1.1616	0.216222	0.566936	0.810895	-0.1167	0.1167	-1.15774	-0.905708	-0.61544
A_84_P11161	2.31616	0.908708	2.25806	0.223358	-0.350119	0.0202448	0.787952	-0.020245	-0.350683	-0.261742	-0.49925	-0.67618
A_84_P11162	0.753267	0.495994	0.871779	-0.0181265	-0.214834	-0.0567303	0.615733	0.0181274	-0.135304	0.171314	-0.322542	-0.258538
A_84_P11163	-1.92403	-0.875446	-2.17793	-0.416	0.306587	0.0876827	-0.81615	-0.0876818	0.127909	0.395333	1.00135	0.851068
A_84_P11164	2.33302	0.894408	2.27663	0.220373	-0.319144	0.0145223	0.746629	-0.0145223	-0.470963	-0.440145	-0.699248	-0.838224
A_84_P11165	-0.339622	0.229716	-0.380424	0.100982	-0.0245714	0.288783	0.381875	0.244248	0.0245714	-0.67555	-0.723746	-0.746548
A_84_P111652	-0.702662	0.186857	-0.988691	0.343568	0.311485	0.407236	-0.0698061	0.00708103	-0.0247316	-0.236697	-0.00708199	0.00920773
A_84_P11166	-1.70677	-1.11065	-1.49405	-0.196828	0.284266	0.0672131	-0.592386	-0.067214	0.155254	0.526863	0.703835	0.745277
A_84_P111662	1.27421	0.309837	1.0027	0.209175	0.120996	-0.0735159	0.0735168	-0.528192	-0.574248	-0.238258	-0.43358	-0.355031
A_84_P11167	-0.693794	-0.51009	-0.788038	0.0938797	0.00948811	0.0879927	-0.667463	-0.354768	-0.00948811	0.109694	0.0785618	0.151229
A_84_P111672	1.40681	-0.0588949	2.13218	-0.709646	-0.251551	-0.658551	-0.210496	0.530321	-0.164815	1.52525	0.0588949	1.08449
A_84_P11168	2.08202	0.300818	1.96238	0.14208	-0.14208	-0.74665	1.0084	0.31673	-1.23784	-0.612705	-2.01051	-1.86686
A_84_P111682	2.56602	1.85338	3.36145	1.02599	-0.00499606	0.00699496	0.00499582	-0.76436	-0.504966	-1.21464	-1.47607	-1.60359
A_84_P11169	-0.421331	-0.280786	-0.504744	0.0376625	0.701203	0.212448	-0.881913	-0.330842	0.19118	-0.037663	1.11261	0.86925
A_84_P11170	0.381617	1.20415	0.301113	1.27156	0.992836	1.14927	-0.781424	-1.03802	-1.04503	-0.559748	-0.301113	-0.416731
A_84_P111702	0.2171	-0.421839	0.508433	-0.560689	0.232765	-0.181969	-0.915331	-0.21957	0.181968	-0.603177	0.988356	0.893948
A_84_P11171	0.331544	-1.08528	0.267012	0.0482922	-0.1597	-0.404932	-1.19643	-0.0482922	-1.1075	1.73144	0.680713	2.3488
A_84_P11172	2.33789	0.931286	2.31724	0.241879	-0.067098	0.00526655	1.15281	-0.00526655	-0.284983	-0.235795	-0.321318	-0.60528
A_84_P11173	0.10047	1.18601	0.0201159	0.637355	0.445666	0.582004	-0.276184	-0.0960195	-0.0201159	-1.79287	-2.59094	-1.55319
A_84_P11174	-1.17305	-0.51511	-1.44341	-0.254713	0.0491352	-0.0491352	-0.365989	0.379782	0.534525	0.13231	0.505264	0.502398
A_84_P11175	1.31368	0.441301	1.11028	0.129969	-0.295613	-0.0996084	0.391255	0.0996075	-0.206455	-0.737539	-1.54351	-1.11084
A_84_P11176	1.65185	0.397973	1.69123	0.0813599	0.10103	-0.0813599	0.469649	-0.149446	-0.419595	-0.619472	-0.295423	-0.298891
A_84_P11177	-0.805172	0.32503	-0.944855	0.217206	-0.0175467	0.179202	0.0175467	-0.311354	-0.306661	0.149704	0.0955792	-0.105034
A_84_P11178	-0.850798	-0.382675	-0.772906	-0.122868	0.495214	0.233799	-0.457884	0.122868	0.580926	-0.234264	0.266117	0.443033
A_84_P11179	0.414318	0.198357	0.330563	0.666459	0.965379	0.622338	-1.18754	-0.372971	-0.270881	-0.397007	-0.198357	-0.221806
A_84_P11180	-0.389637	0.459032	-0.320759	0.0567446	-0.0567446	-0.15124	0.326749	0.239601	0.140017	0.240651	-0.28395	-0.239384
A_84_P111802	-1.61425	-0.882686	-1.84344	0.571939	1.31732	0.824521	-2.24204	-1.15775	-0.571939	1.80727	2.91213	2.68062
A_84_P11182	0.556949	0.390709	0.604211	0.0389376	-0.151967	-0.0389376	0.604418	0.0674715	-0.349903	-0.750023	-0.988776	-0.947808
A_84_P111822	-0.954679	-0.263082	-0.75958	0.099597	0.105414	-0.0873098	-0.639623	0.196824	0.500649	-0.059576	0.059577	0.0757112
A_84_P11183	0.556879	-0.130991	0.568108	-0.140097	-0.0308027	-0.23778	-0.153769	-0.121487	0.0308037	0.160624	0.60306	0.579576
A_84_P11184	0.365055	-0.278248	0.278161	-0.145856	-0.710792	-0.586443	0.145856	-0.502853	-0.92354	1.37336	1.03179	0.888202
A_84_P11185	-0.206232	-0.644958	-0.0714683	-0.287713	-0.0187178	0.0187178	-0.377675	0.133034	0.540666	0.341199	0.993852	0.996839
A_84_P111852	1.62694	0.613026	1.84477	0.0329676	-0.412451	-0.310923	0.660119	0.0570116	-0.0521364	-0.0329666	-0.345896	-0.316838
A_84_P11186	0.778698	0.0165186	0.740107	0.32508	-0.1315	0.281796	0.415729	-0.0395117	-0.0165186	-0.367733	-0.885598	-0.864991
A_84_P11187	-2.24878	-0.908963	-2.34881	-0.106089	-0.0808897	0.0808897	-0.188993	0.228359	0.8959	0.931543	1.22256	1.29162
A_84_P11188	3.94855	0.276132	2.73686	-0.339849	-0.276132	0.448981	0.812373	0.614037	-1.33964	-0.691949	-1.49797	-1.67239
A_84_P11189	0.573292	0.594955	0.741223	0.219729	0.178436	0.18444	-0.178436	-0.296577	-0.587924	-1.11302	-1.36471	-1.08998
A_84_P11190	-0.94904	-0.0430689	-1.49229	0.209005	0.378041	0.209116	0.0430679	0.410151	0.395511	-0.181202	-0.0666332	-0.0975246
A_84_P11191	1.09344	-0.015286	0.596026	0.184263	-0.0903449	-0.330063	0.494798	-0.605781	-0.840874	0.266645	0.015286	-0.136536
A_84_P11192	-0.912406	0.0212126	-1.56592	-0.320054	-0.0212116	-0.20121	-0.0241671	0.447093	0.272927	0.390372	0.596881	0.644024
A_84_P111922	2.31915	0.887221	2.2752	0.246824	-0.33493	0.00292051	0.823011	-0.00292051	-0.357468	-0.265049	-0.490505	-0.685943
A_84_P11193	2.85425	1.71686	3.29829	1.09636	0.978405	0.960344	-0.960344	-1.65474	-1.8727	-1.61133	-2.25496	-2.19165
A_84_P11194	-1.86707	0.241228	-2.01403	-1.0613	-0.249345	-0.503243	0.584164	1.88095	2.48299	-0.17779	0.177791	0.611418
A_84_P11195	-0.0603323	0.67306	0.208128	0.197364	0.219817	0.261276	0.0603313	-0.189697	-0.449921	-2.49191	-2.58979	-2.60505
A_84_P11196	1.75649	0.516563	3.16888	-0.117796	0.72208	-0.563379	1.63577	-0.533899	0.117796	-0.335315	-0.967095	-0.614653
A_84_P11197	-0.796906	0.650152	-1.0332	0.227694	0.510994	0.491742	-0.225561	0.114988	-0.0373898	-0.723079	0.00818062	-0.00818157
A_84_P11198	-0.109539	-0.440275	-0.123283	0.0182619	-0.0528622	-0.147817	0.019166	-0.018261	0.0341015	0.231352	0.208538	0.315243
A_84_P11199	-1.3693	0.00370598	-1.52037	-0.13375	-0.146844	-0.193008	0.00360203	0.0508184	-0.00360203	0.247643	0.410808	0.328964
A_84_P11200	1.0259	0.316281	1.60137	0.0511198	-0.267771	-0.26965	0.778416	0.0496168	-0.0496178	-0.578297	-1.17337	-0.817489
A_84_P11201	0.922482	0.500718	1.04067	0.0164719	-0.0833702	-0.0164728	0.254272	-0.464381	-0.506989	0.0780945	-0.485578	-0.419719
A_84_P11202	-0.772633	-0.160329	-1.15358	-0.199568	0.0512114	0.142027	-0.60841	0.226962	-0.0512114	0.465107	0.593267	0.721024
A_84_P11203	1.74211	0.504496	0.569012	0.259183	0.02842	-0.0284195	0.315659	-0.562109	-1.60024	-1.69224	-2.86901	-3.30529
A_84_P11204	2.38716	0.883395	2.25678	0.290911	-0.312641	0.0248804	0.75658	-0.0248803	-0.48312	-0.441257	-0.711337	-0.862644
A_84_P112042	0.675954	0.783511	0.667982	0.248926	-0.142242	0.14077	0.32953	-0.155553	-0.140771	-0.435493	-0.562419	-0.59139
A_84_P11205	-1.00725	-0.057373	-1.20028	0.0827866	0.0313435	-0.0248623	0.0248623	-0.102707	-0.0300627	1.44076	1.35902	1.34616
A_84_P11206	2.30935	0.928723	2.85685	0.250907	-0.333757	0.00196803	0.807303	-0.00196803	-0.276438	-0.21425	-0.400399	-0.601208
A_84_P11207	1.16648	0.837712	1.4194	-0.0960903	-0.280288	0.0960894	1.02845	0.249207	-0.098588	-1.11963	-1.45685	-1.51569
A_84_P11208	1.39271	0.711867	1.59299	0.194862	-0.163067	0.0519505	0.565477	-0.0519495	-0.237769	-0.31014	-0.74638	-0.700979
A_84_P11209	2.03693	0.651354	2.00833	-0.0303506	-0.395319	-0.144234	0.533014	0.70181	-0.565853	0.0303506	-0.692115	-0.885506
A_84_P11210	-0.206131	0.0202456	-0.51832	0.460405	0.997746	0.810824	-2.26144	-0.468736	-0.181901	-0.0202446	0.98282	1.01845
A_84_P11211	-1.02488	-0.342329	-0.889467	0.151215	-0.0541763	-0.0303068	0.37339	0.118681	-0.0525751	0.32014	0.200852	0.0303068
A_84_P112112	-0.381429	-0.481073	0.458653	-0.13407	0.45652	0.134069	-0.741547	-0.39949	-0.298705	1.00972	1.15749	1.04948
A_84_P11212	-0.916058	-0.0113544	-0.991324	0.0113535	0.756335	0.428906	-0.0586844	0.838863	0.655212	-0.462988	-0.0332527	0.0841942
A_84_P11213	0.817542	-0.0845394	0.938201	-0.267097	-0.519866	-0.628749	0.892224	0.253979	0.0845394	0.224765	-0.132341	-0.100721
A_84_P11214	-1.55045	-0.131558	-0.961437	0.29171	0.443222	0.0793433	-0.0793428	-0.144524	-0.147129	0.572526	0.79988	0.990437
A_84_P112142	0.631374	0.625125	0.366453	0.118776	0.0597448	-0.0668488	0.232697	-0.0597458	-0.208804	-0.322006	-0.264584	-0.285707
A_84_P11215	-0.81718	0.105734	-1.17124	0.0691614	0.350461	0.266469	-0.0691614	0.378367	0.309595	-1.18028	-1.01046	-0.877113
A_84_P112152	-0.112662	-0.793526	-0.620092	-0.771719	-0.566159	-1.06439	0.695715	0.896314	1.17179	0.864498	0.112662	0.488016
A_84_P11216	-0.122698	-0.534555	-0.0904179	-0.0574007	-0.235844	-0.364304	0.186071	0.0574007	0.112842	2.59494	2.07299	2.07806
A_84_P11217	-1.16923	-1.03034	-1.20735	-0.181608	0.181608	0.185937	-1.22611	-0.761311	0.207888	0.706753	1.11365	1.12696
A_84_P11218	0.310084	0.664588	0.423686	0.196568	0.174799	0.277625	-0.174799	-0.41849	-0.58087	-1.59251	-1.91136	-1.81901
A_84_P11219	-0.990355	-0.0487905	-1.95	-0.346204	0.737386	0.0487905	-0.1958	0.546593	0.463535	-1.20214	0.27874	0.097487
A_84_P11220	-0.266048	-0.576797	-0.408319	0.196491	-0.0826922	-0.0116806	-0.16012	0.0116806	0.438608	0.68168	0.567289	0.702909
A_84_P11221	-0.623599	0.499178	-0.444728	0.058773	0.0641317	0.228008	0.281924	0.113564	-0.058773	-1.32974	-1.25924	-1.27196
A_84_P11223	4.92199	0.387502	0.962753	-0.419742	0.141229	-1.34101	1.47279	0.560522	-0.141229	-0.540194	-0.560217	-1.93986
A_84_P11224	0.608418	-0.489474	-2.23153	0.363744	-1.10552	-1.06472	-1.58511	-0.363745	1.24404	3.81576	3.57467	3.23603
A_84_P11225	0.197311	0.314811	-0.0117674	0.503653	0.283041	0.344996	-0.550611	-0.465896	-0.674602	-0.496807	-0.0305738	0.0117674
A_84_P11226	-0.916837	-0.751981	-0.877954	0.012845	-0.209219	-0.012845	-0.0974808	0.34083	0.585877	0.725694	0.529456	0.488566
A_84_P11227	-1.60691	-0.546223	-1.60123	-0.273456	0.0234127	-0.0234117	-0.17023	0.672318	0.685197	0.340065	1.0256	0.967757
A_84_P11228	2.2234	0.746795	2.1297	0.129059	-0.20997	-0.129059	0.605577	-0.15533	0.180258	-0.590436	-0.841806	-0.993625
A_84_P11229	2.34021	0.849646	2.27853	0.246061	-0.354956	0.00415015	0.81261	-0.00415015	-0.407693	-0.282922	-0.572736	-0.755258
A_84_P112292	-1.54378	-0.0847826	-1.64189	0.0115547	0.449901	0.279272	-0.62963	0.117263	0.0641384	-0.544147	0.0806732	-0.0115557
A_84_P11230	0.272554	1.12275	0.863596	0.210135	1.36507	1.44624	-0.913217	-0.525603	-0.210135	-6.24736	-4.2438	-3.89855
A_84_P11231	-1.55203	-0.884858	-2.12767	0.0264802	-0.23644	0.0792623	-0.429363	-0.0264802	0.269689	1.16254	0.88768	1.04559
A_84_P11232	0.375085	0.551888	0.203959	0.594542	0.230989	0.285995	-0.203959	-0.534467	-0.363764	-0.463121	-0.856789	-1.07729
A_84_P112322	0.49338	0.12923	0.238484	-0.360222	-0.478337	-0.581723	0.694218	0.0911322	-0.243061	0.264626	-0.0911331	-0.123791
A_84_P11233	-0.274032	-0.412108	-0.211894	-0.375134	0.19502	-0.195021	-0.5791	0.304049	0.48999	0.87571	1.54567	1.43804
A_84_P11234	2.36314	0.885604	2.26526	0.263816	-0.324694	0.00780523	0.750708	-0.00780535	-0.447395	-0.414828	-0.664886	-0.821072
A_84_P11235	-1.18448	0.252569	-1.4254	-0.0638266	0.414025	0.0638266	0.26913	0.443611	0.419873	-0.692132	-0.679854	-0.641404
A_84_P112352	-0.381382	-1.05065	-0.988754	0.286441	-0.113536	0.279558	-0.559958	-0.490688	0.113536	0.881166	0.596158	0.86089
A_84_P11236	0.993244	0.771604	1.06363	0.300372	0.0732975	0.118838	-0.0732975	-0.560183	-0.701772	-1.32093	-1.54769	-1.49929
A_84_P11237	-0.765767	-0.854315	-0.974985	-0.177016	-0.0114307	0.0114317	-0.213805	0.417326	0.838267	0.995439	1.17887	0.98211
A_84_P11238	-1.21622	-0.53169	-0.968577	0.297186	0.578463	0.249996	-1.87846	-0.470795	-0.249996	0.528486	0.886278	0.68169
A_84_P11239	0.205993	-0.0446205	0.0446215	0.325957	-0.165934	-0.560321	2.07803	1.65724	1.65341	-1.87203	-2.97284	-1.80649
A_84_P112392	0.239425	-0.330112	0.635787	-0.991939	-0.106328	-0.245482	0.0875344	-0.801623	0.224615	-0.0875344	0.775604	0.952494
A_84_P11240	-2.20483	-1.10123	-1.98289	0.0212507	-0.0212498	0.352169	-0.908072	0.288647	0.613504	-0.168223	0.223518	0.34784
A_84_P11241	1.45608	1.13624	1.54867	0.0908666	0.513387	0.729836	-0.090867	-0.665773	-1.44652	-1.35154	-1.70005	-1.4853
A_84_P11242	2.61567	0.218408	2.93051	0.25052	-0.557729	0.0428605	1.00349	-0.0428605	-1.28993	-0.677016	-1.68579	-1.29908
A_84_P11243	0.0293045	0.352722	-0.0277796	0.0649805	-0.0264196	-0.0192814	-0.116601	-0.190919	-0.352309	0.0192814	0.284633	0.0533037
A_84_P11244	-1.2253	-1.12935	-1.20781	0.274481	-0.0287256	0.128832	-1.02049	-0.404486	0.0287247	1.1022	0.952682	0.944284
A_84_P11245	-0.479791	-0.186334	-0.612198	0.106166	-0.156726	0.239262	-0.234303	-0.106167	0.107359	0.411501	0.229271	0.231985
A_84_P11246	-1.56708	-0.583192	-1.4361	-0.0484457	-0.110441	0.00878143	0.0369902	-0.00878143	0.0167847	0.307652	0.395247	0.35747
A_84_P11247	0.353264	-0.250955	-0.0892749	-0.154919	0.0892749	-0.570897	-0.779489	-0.265892	0.3319	0.86687	1.7729	1.67889
A_84_P11248	-0.273176	-1.11502	-0.115389	-0.506968	-0.251204	-0.635754	0.335836	0.188576	0.115389	6.95953	6.78563	6.48192
A_84_P11249	1.71867	0.829836	1.9818	0.223053	-0.0926933	0.0926933	0.417556	-0.237654	-0.586071	-0.729637	-1.4176	-1.27097
A_84_P11250	2.85233	1.84537	2.89831	0.460467	0.942561	0.892061	-0.460467	-1.70258	-2.50924	-1.45551	-1.7118	-1.94313
A_84_P11251	0.142616	-0.0779142	-0.0898194	0.200484	-0.307412	-0.134168	0.714353	0.802365	0.363383	-0.216119	-0.270776	0.0779147
A_84_P11252	0.0642486	-0.913166	-0.0156851	-0.746869	-0.988745	-0.843841	-0.0192513	0.628489	0.622379	0.0156851	0.0337205	0.10363
A_84_P112522	-0.0874643	0.750833	0.0161428	0.00365066	0.0200052	0.0777893	0.202147	-0.00365162	-0.174994	-1.40323	-1.59049	-1.45347
A_84_P11253	-0.858088	-0.648446	-0.94684	-0.149982	0.0415039	0.0249968	-0.42234	0.0243425	-0.0243435	0.406732	0.45992	0.401238
A_84_P11254	0.142959	-0.187908	0.0832157	0.0591288	-0.320473	-0.337299	0.036375	0.0897694	0.0964327	-0.036375	-0.350127	-0.223432
A_84_P112542	0.0118551	0.252199	0.163012	-0.0801668	-0.410241	-0.187112	0.537378	0.0390997	-0.0118542	0.15156	-0.160493	-0.137303
A_84_P11255	-1.06919	0.21083	-1.50787	0.531355	0.67101	0.540384	-0.360058	-0.110912	-0.132174	-0.0677824	0.0677824	0.141491
A_84_P11256	1.35369	0.234422	1.51321	-0.211462	-0.752932	-0.431562	0.796267	0.0338364	-0.0338373	0.498961	-0.226349	-0.152365
A_84_P11257	1.37008	0.54555	1.79108	-0.288452	-0.666145	-0.424641	1.17281	0.400695	0.264246	-0.264246	-0.699406	-0.751368
A_84_P11258	0.645236	0.336138	0.894301	0.594332	0.380158	0.183935	-0.26405	-0.824147	-0.678102	-0.183935	-0.367845	-0.482113
A_84_P11259	0.84919	0.202496	1.17352	0.240201	0.0160599	0.361465	-0.17614	-0.250062	-0.0160599	-0.861028	-1.62445	-1.19488
A_84_P11260	-0.51215	0.135469	-0.36081	0.108752	0.216009	0.336096	0.343079	-0.108752	0.331136	-3.37333	-1.69525	-3.00463
A_84_P11261	-0.616041	1.44753	-0.930618	0.98454	1.4629	1.20537	-0.361409	-0.513296	-0.384779	-0.0491753	0.13028	0.0491757
A_84_P11262	-0.507082	-0.241174	-0.859005	-0.109593	0.556757	0.220655	-0.401008	0.438514	0.226649	-0.709841	0.215366	0.109592
A_84_P112622	0.369243	0.21327	0.397969	-0.244995	-0.36192	-0.213269	1.04794	0.577549	0.457191	-0.603675	-0.993726	-0.898027
A_84_P11263	1.69978	0.459432	1.84508	0.370142	0.00587797	-0.0133648	0.955145	-0.00587797	-0.32613	-0.0618148	-0.392883	-0.611553
A_84_P11264	0.715062	-0.49319	0.331776	-0.320341	-0.809739	-0.791133	0.159418	-0.216536	-0.159419	4.34	5.17074	4.62686
A_84_P112642	-2.18395	-0.0565853	-2.30328	0.0118198	-0.0118198	0.117939	0.226961	-0.163252	-0.16294	0.275219	0.117453	0.11764
A_84_P11265	2.33845	0.888372	2.25995	0.235544	-0.367383	0.0114942	0.777316	-0.0114943	-0.400698	-0.276626	-0.567803	-0.750424
A_84_P11266	1.82883	0.803265	2.22304	0.59586	-0.420382	-0.164645	0.718836	0.164645	-1.25317	-0.755161	-1.03887	-1.5363
A_84_P11267	-0.861767	0.214066	-0.393289	-0.666273	-0.4154	-0.796388	-0.0605631	0.383196	0.0910807	0.224065	0.0605631	0.389769
A_84_P11268	0.256783	0.177035	0.306322	0.0187387	0.120063	0.115204	-0.733713	-0.938953	-0.939267	-0.0187387	-0.0703068	-0.25831
A_84_P11269	0.363047	0.0934849	0.18679	0.175627	0.00557899	0.170702	-0.483563	-0.622967	-0.652541	-0.00557899	-0.359125	-0.339891
A_84_P11270	0.407365	0.695481	0.663839	0.174798	-0.0050087	0.33205	0.0050087	-0.499777	-0.558775	-0.875649	-1.07881	-1.07924
A_84_P11271	0.410948	0.0067749	0.261553	-0.0423708	-0.237514	-0.0863857	0.325419	-0.00677395	0.0227346	0.187558	-0.255554	-0.274227
A_84_P11272	1.43855	0.612371	2.78494	0.0604753	-1.10683	-0.0604756	1.09516	-0.923212	1.11747	-0.148454	-0.232586	-1.06567
A_84_P112722	-1.38357	-1.74423	-1.67302	-0.942686	-0.738242	-0.968304	0.738241	1.16359	0.980553	1.34267	1.04836	1.03037
A_84_P11274	-0.810998	-1.08822	-0.889058	0.645959	0.318667	0.0309105	0.508502	-1.3324	-0.264601	0.254994	0.228367	-0.0309105
A_84_P11275	0.652335	0.913376	0.522697	0.668837	0.704287	0.800548	-0.522697	-0.897881	-1.03107	-1.92528	-2.68756	-2.39506
A_84_P11276	-1.0329	-0.589809	-1.18577	0.209267	0.189966	0.350154	-0.514686	-0.180481	-0.093503	0.157681	0.102651	0.093503
A_84_P112762	-2.51429	-1.04576	-2.55044	-0.559719	0.725517	-0.375175	-1.95957	0.761813	1.19894	0.375175	1.7662	1.81954
A_84_P11277	0.00778198	-0.0132122	-0.338347	-0.327774	-0.423438	-0.457039	0.76116	0.299771	-0.00778294	0.617124	0.631462	0.450672
A_84_P11278	-0.816713	-0.617075	-1.09091	0.00454521	-0.0961723	-0.00454521	-0.0746117	0.0896578	0.0370827	0.556323	0.313987	0.286922
A_84_P112782	-1.1934	0.0912261	0.048183	-0.299793	-0.386659	-0.500901	-0.011229	0.0112286	-0.810867	1.11203	0.489444	0.739436
A_84_P11279	0.580126	-0.185235	0.638449	-0.0440202	-0.00370312	0.00370312	0.107745	0.251611	0.210145	-0.947633	-0.888201	-0.552031
A_84_P112792	0.779766	1.20738	0.782016	0.276285	0.600888	0.411499	-0.276286	-0.298865	-0.580717	-2.02837	-2.1159	-1.87229
A_84_P11280	-0.513669	-0.564757	-0.320541	-0.432165	0.0285177	-0.0285187	-0.327617	0.19354	0.130685	0.420429	0.441627	0.515526
A_84_P11281	-0.258517	-0.078969	0.273546	0.512943	0.150353	0.662205	-0.72534	0.262658	0.0789685	-1.00798	-1.25182	-0.715415
A_84_P11282	2.38524	0.920564	2.35761	0.222368	-0.382233	-0.00354207	0.778394	0.00354219	-0.321838	-0.287109	-0.47875	-0.638788
A_84_P11283	0.669723	0.169499	-0.169499	0.517186	-0.691762	-0.841276	-0.489296	-0.86114	-1.59394	3.27431	4.1276	3.70855
A_84_P11284	-0.296865	-0.462357	-0.522817	-0.621948	-0.414445	-0.973585	1.15649	0.341503	0.336141	0.296864	0.332593	0.452991
A_84_P11285	0.729044	-0.748338	0.69115	-0.759301	-0.0541885	0.442578	1.35301	0.751064	0.0541885	-0.580948	-0.416089	-1.44666
A_84_P112852	0.873582	0.0434246	0.722093	0.175499	0.0702791	0.132436	-1.18864	-1.28799	-1.35511	-0.0434246	-0.305744	-0.432526
A_84_P11286	-0.743722	-0.0422573	-0.999162	0.0554457	-0.0653486	0.00450325	-0.20785	-0.00450325	0.120132	0.208591	0.329731	0.301832
A_84_P112862	2.08842	0.636755	1.96753	0.55405	-0.0365648	0.0365653	0.591632	-0.489832	-1.22677	-0.647292	-0.957011	-1.19381
A_84_P11287	0.725212	-0.0069685	0.444973	-0.23111	-0.00584793	-0.223379	2.71642	2.43761	2.17849	0.00584793	-0.226541	-0.137162
A_84_P11288	0.955083	0.789897	-0.629048	0.307637	0.104661	0.13165	0.580907	-0.104661	-0.416384	-1.4138	-0.596139	-0.801424
A_84_P11289	1.26306	0.716916	1.44268	0.206287	0.0153131	-0.0153131	0.585077	-0.123262	-0.339869	-0.287433	-0.311918	-0.745822
A_84_P112892	0.136234	-0.233658	-0.379037	0.748835	0.965288	-0.489828	-0.780008	-0.690148	-0.136234	2.04978	2.06571	2.06163
A_84_P11290	-0.347983	-0.645635	-0.0220146	-0.149934	0.184953	-0.0301275	-0.556693	0.0220137	0.440936	0.768578	1.70303	1.66355
A_84_P11291	-0.975921	-0.551126	-1.06813	-0.323483	0.518858	0.0744972	-1.0434	0.427307	0.693697	-0.0744982	1.17945	1.1528
A_84_P112912	1.27616	0.850483	1.56371	0.103448	-0.107092	0.169224	0.335025	-0.103448	-0.252181	-0.891253	-1.16867	-1.09186
A_84_P11292	-0.233964	0.74937	-0.301544	0.437922	0.788346	0.895993	-0.804476	-0.20401	0.290629	-1.2301	0.177864	-0.177865
A_84_P11293	1.0658	0.57333	1.03564	-0.071722	-0.278663	-0.0658741	0.381948	0.313285	0.0658741	-1.09753	-1.25826	-1.20225
A_84_P11294	0.0466747	0.397551	0.219476	0.219338	-0.203841	0.0845909	0.44749	-0.0466757	-0.118836	-0.299527	-0.535119	-0.660016
A_84_P11295	-0.0772676	0.203354	-0.258333	-0.0121908	-0.0636463	-0.156658	0.020936	-0.130709	0.0121918	0.301739	0.195255	0.123732
A_84_P11296	-0.935312	-0.813971	-0.952498	-0.847454	-0.62588	-0.861911	1.0572	0.819963	0.62588	1.03098	1.02716	1.06669
A_84_P112962	0.310614	-0.0424724	0.419162	-0.291918	0.698589	-0.0744343	-0.461619	0.0407457	-0.0407453	-0.709996	0.155203	0.148557
A_84_P11297	2.28665	0.7895	3.06026	0.0746005	-0.46849	-0.0746005	0.651636	0.115461	-0.610711	-0.499937	-0.815279	-0.934613
A_84_P11298	2.32449	0.896519	2.27616	0.242725	-0.299201	-0.0125593	0.774727	0.0125594	-0.368827	-0.323393	-0.538411	-0.719321
A_84_P11299	-0.515413	-0.439979	-0.739702	0.385785	0.183609	0.175073	-0.752465	-0.387848	-0.175074	0.849075	0.941961	0.731276
A_84_P11300	-0.450509	0.163627	-0.489838	0.712996	0.699183	0.64377	-1.52302	-1.08465	-0.862703	0.234062	0.13258	-0.132581
A_84_P113002	-0.185186	0.36773	-0.14887	0.17477	0.0639114	0.254493	0.540158	0.272559	-0.0639114	-1.31536	-1.13648	-1.08955
A_84_P11301	0.384685	0.465754	0.299376	0.112653	-0.00708675	0.0070858	0.150947	-0.289482	-0.644538	-0.252595	-0.391156	-0.470394
A_84_P11302	2.2285	0.746674	2.14999	0.121656	-0.495493	-0.121656	0.66325	-0.127315	-0.528408	-0.393618	0.37109	-0.457648
A_84_P113022	1.56862	1.7587	1.7386	0.922836	0.701385	0.717674	-0.701385	-1.2507	-1.33223	-4.17835	-5.37285	-4.63421
A_84_P11303	-0.155464	-0.389409	-0.0942059	0.697011	0.817345	0.832203	-2.66733	-1.94504	-1.48191	0.0942068	1.04015	0.633606
A_84_P11304	0.546439	0.370258	0.531761	0.0407391	-0.279093	-0.159069	0.801061	0.269776	-0.0407391	-0.08185	-0.428785	-0.345084
A_84_P11305	1.16619	0.18709	1.57466	0.67687	-0.18709	0.501793	-0.329738	-0.400553	-1.0308	1.04062	-1.55924	-1.94702
A_84_P11306	1.67013	0.186185	1.92689	0.889024	-1.07708	-0.186184	0.469795	0.290983	-1.08768	-0.673194	-1.27445	-1.2365
A_84_P113062	0.0412626	-0.0412626	0.169061	0.0791168	0.133145	0.116326	0.184201	-0.0713243	-0.40078	-1.29066	-1.56112	-1.53309
A_84_P11307	-0.111709	-0.661872	-0.620331	0.160351	-0.112924	-0.124478	-0.0218716	0.0430145	0.0521126	0.768359	0.0218716	0.375295
A_84_P11308	-1.13658	-0.0566683	-1.86148	0.880486	0.84379	1.01507	-0.27532	0.221615	0.387068	0.0566673	-0.1609	-0.0870933
A_84_P11309	2.79145	0.842971	2.1552	0.501739	0.222659	-0.222659	1.0322	-1.43955	-2.13809	-0.915223	-1.83169	-0.895482
A_84_P11310	0.281998	0.072176	-0.746669	0.501973	0.370807	0.461553	-0.390924	-0.0721765	0.153658	-1.45835	-1.67688	-1.5992
A_84_P11311	-0.275159	-0.0265355	0.138129	-0.510312	0.377784	0.068645	-0.0173984	0.383967	0.177676	-0.79602	-0.106896	0.0173984
A_84_P11313	1.65159	0.285013	3.67056	-0.0477734	-0.181764	-1.2301	0.568071	-0.327632	-0.305692	0.207912	0.0477729	-0.854803
A_84_P11314	0.843439	-0.548223	0.819459	0.324077	0.0448558	-0.471974	1.28236	0.637077	-0.0448558	-1.20234	-0.673407	-0.925504
A_84_P11315	-1.3237	-0.234107	-1.59008	-0.359597	-0.176143	-0.189785	0.176142	0.652773	0.767958	0.539847	0.734369	1.09059
A_84_P113152	2.40292	0.921329	2.38344	0.242509	-0.384606	-0.0116155	0.784331	0.0116156	-0.30825	-0.27896	-0.459383	-0.635347
A_84_P11316	0.191729	-0.404075	0.0845308	-0.437736	-0.190425	-0.157808	-0.396868	0.021883	0.513354	-0.0218821	1.07978	1.01778
A_84_P11317	-1.83811	-0.816627	-1.61419	-0.215183	0.0438023	-0.230199	-0.0438032	0.649411	0.880569	0.0808773	0.36807	0.461288
A_84_P11318	0.992323	0.128831	1.07694	0.296968	-0.16044	-0.537226	0.487111	-0.193892	-0.358162	0.619635	-0.634034	-0.12883
A_84_P113182	-0.0323343	-0.0153799	-1.07032	0.46823	0.350809	0.0153799	-1.48132	-0.939205	-0.778933	2.53146	3.10841	2.61129
A_84_P11319	-0.362196	-0.0918694	-0.607351	0.244604	-0.00356197	0.448132	-0.04914	0.0991392	0.0794239	0.265278	-0.141431	0.00356293
A_84_P11320	-0.262452	-0.723223	-0.169572	0.0737834	0.0483112	-0.0483112	-0.457016	-0.137312	0.165643	0.274154	0.0963011	0.395095
A_84_P113202	2.32822	0.890738	2.26115	0.241499	-0.348061	0.0152631	0.80738	-0.0152632	-0.36983	-0.255456	-0.515152	-0.705301
A_84_P11321	-1.88509	-0.482836	-1.81666	-0.383864	-0.14477	0.14477	-0.162436	0.25196	0.333011	0.445129	0.494531	0.714137
A_84_P11322	2.31705	0.856365	2.28136	0.227586	-0.326422	0.018244	0.772261	-0.0182439	-0.457272	-0.401125	-0.667765	-0.818047
A_84_P113222	0.422827	0.563175	0.513835	-0.0126705	-0.117127	0.00166702	0.510079	0.095192	-0.00166607	-0.296646	-0.526893	-0.557755
A_84_P11323	0.583604	-0.880458	1.59329	-1.36893	-0.657458	-1.78244	-1.00266	-0.251598	0.251598	0.443715	0.486539	0.442219
A_84_P11324	0.529518	0.394358	0.424583	-0.266365	0.0392303	-0.0392303	0.100803	0.0669022	-0.12273	-0.136082	-0.208766	-0.129324
A_84_P11325	0.479206	0.206335	0.500517	0.119355	-0.0225573	0.0225563	0.13376	-0.273808	-0.535069	-1.09372	-1.33248	-1.22622
A_84_P113262	-0.473133	-0.859213	-1.11583	-0.351697	-0.13962	0.0216451	-0.0216455	0.147651	0.406217	0.659337	1.12792	1.16175
A_84_P113272	-0.146808	-0.362229	-0.0566549	-0.115192	0.289772	0.056654	-0.502387	-0.071722	0.0796623	0.0866337	0.137853	0.0684843
A_84_P11328	0.989548	-0.127666	1.22567	-0.121452	-1.02819	-1.0089	2.12162	1.32809	0.979884	0.121451	-0.732875	-0.279881
A_84_P11329	-1.01416	-0.944649	-0.81201	-0.00919437	0.329953	0.00919437	-0.732781	-0.288694	0.124342	0.677996	0.685811	0.796096
A_84_P11330	0.948082	0.862484	1.11558	0.108097	0.154224	0.49299	-0.108096	-0.348797	-0.813223	-4.24015	-4.77752	-4.32834
A_84_P11331	-0.11714	0.419953	-0.212373	0.207877	0.242019	0.303753	0.0927391	0.0614996	-0.0615006	-0.850366	-1.05178	-0.913197
A_84_P11332	0.189935	-0.584426	0.118737	-1.31877	-0.118737	-0.129264	-1.38008	0.169228	-1.01165	1.34274	1.14741	1.85501
A_84_P11333	0.599422	-0.313916	0.487237	-1.61607	-1.28938	-1.63614	0.727345	3.4051	0.765229	-0.837039	0.229939	-0.229939
A_84_P113332	0.233332	0.320041	-0.359258	0.0935907	-0.220998	-0.0935898	1.25327	0.729263	0.560701	-0.217771	-0.436934	-0.42666
A_84_P11334	2.44903	0.904363	2.27739	0.235562	-0.3533	-0.0466459	0.741184	0.0466459	-0.313354	-0.222861	-0.48572	-0.601202
A_84_P11335	-0.738933	0.0988178	-0.540532	0.0120611	0.142075	0.117964	-0.0120602	0.0458403	0.0375128	-0.36825	-0.208603	-0.274149
A_84_P11336	-0.412279	-0.562686	0.236419	-0.227816	-0.145833	-0.108831	-0.167712	0.108831	0.310499	0.211519	0.284371	0.531579
A_84_P113372	-0.470246	-0.631031	-0.597418	-0.128693	0.220988	0.128692	-1.07451	-0.20412	0.184192	0.610083	1.029	0.939254
A_84_P11338	-0.0415316	-0.51217	0.268305	-0.159859	0.0392609	-0.0392618	-0.511905	-0.0445042	0.372256	0.417346	0.756595	0.802748
A_84_P113382	-2.43905	-1.10611	-2.4881	-0.592617	-0.714606	-0.652409	1.2613	0.668992	0.592617	0.951416	1.34366	1.35316
A_84_P11339	1.05703	0.145979	1.18346	-0.14598	-0.819108	-0.214437	-0.26976	-0.552695	-0.301494	0.450783	0.458963	0.629696
A_84_P113392	-1.08616	0.18288	-0.821571	-0.0319777	0.0708246	0.0319777	1.17133	1.04324	0.816872	-0.339104	-0.388619	-0.468098
A_84_P11340	2.21803	0.738407	2.17871	0.124633	-0.448025	0.579827	0.672317	-0.124633	-0.525997	-0.418272	-0.72754	-0.343134
A_84_P11341	1.60942	0.121863	1.41388	-0.284491	-1.13778	2.39501	0.421442	0.0151341	-1.33976	-1.22958	-0.0151343	-1.13728
A_84_P11342	-0.572687	0.0500374	-0.385272	0.215284	-0.000439	0.000441	-2.12107	-2.46294	-2.51734	0.302263	0.424026	0.10878
A_84_P11343	0.681112	0.625892	0.901915	0.425591	0.284378	0.0981636	-0.662861	-1.00668	-1.01123	-0.0981636	-0.491308	-0.343054
A_84_P11344	1.70865	0.251761	1.63794	0.35718	-1.02833	-0.0982747	0.0982747	-0.626693	-1.0762	-0.952016	-0.31065	0.269401
A_84_P11345	-0.929209	-0.398911	-0.174752	-0.0733428	0.179133	0.00329876	-0.457692	0.162583	0.944453	-0.00329924	0.0196247	0.333603
A_84_P11346	2.31237	0.82147	2.50042	0.228564	0.0688763	-0.0688763	1.8917	-0.114752	-0.620274	-0.555573	-0.763942	-0.404183
A_84_P11347	-0.112227	0.277285	-0.253001	0.0426216	-0.000769	0.0571165	0.535859	0.204916	0.000769	-0.214241	-0.334321	-0.288539
A_84_P11348	0.584161	0.295369	0.681687	0.288518	-0.0529556	-0.696302	0.191714	-0.290557	-2.17104	-0.855814	0.0529554	-0.0541892
A_84_P11349	1.0693	0.45354	1.78304	0.228856	-0.45223	0.0618029	0.339003	-0.0618029	-1.03662	-0.745375	-0.895465	-0.685635
A_84_P11350	2.57907	0.829596	5.64358	0.176324	-0.408814	-0.103173	0.686117	-0.00308776	0.00308776	-0.288058	-0.553547	-0.660587
A_84_P11351	-0.166089	-0.348862	0.0622444	0.0725861	-0.0168514	-0.244155	-0.192946	-0.146295	0.0350895	0.135744	0.073451	0.0168524
A_84_P11352	2.10659	0.710923	2.07509	0.043377	-0.534183	-0.043377	2.36388	-0.186311	-0.504152	-0.45342	-0.649424	0.251282
A_84_P11353	-0.123711	0.728159	0.0314732	0.321773	0.41258	0.545514	0.0121717	-0.0121708	-0.190296	-0.923615	-0.602496	-0.823259
A_84_P11354	0.341806	0.417487	0.665018	0.243423	-0.061964	0.0619631	0.315485	-0.214296	-0.725721	-1.0716	-1.89385	-1.3642
A_84_P11355	0.00575352	-0.203625	-0.00575256	-0.270618	-0.509987	-0.510082	0.640104	0.12176	-0.024457	0.905186	0.407392	0.389266
A_84_P11356	2.19599	0.851181	2.47309	0.222951	-0.0172443	0.0172434	0.388682	-0.349632	-0.644009	-0.45193	-0.83459	-0.939915
A_84_P113562	-0.554565	-0.0871372	-0.537149	-0.0883436	-0.0720243	-0.154613	1.264	0.781565	0.436816	0.314942	0.237235	0.0720234
A_84_P11357	2.08364	0.927297	2.22647	0.479573	-0.332925	-0.0843344	0.623706	0.0843344	-0.217475	-1.79668	-3.12144	-2.49126
A_84_P11358	-1.1499	0.367583	-1.10241	0.371418	-0.0168886	0.100697	0.229674	0.0168886	0.457016	-0.208834	-0.719205	-0.563708
A_84_P11359	-1.66735	-0.140209	-1.73606	-0.261731	-0.559161	-0.190556	0.616682	0.254341	0.191708	0.140209	0.306465	0.271128
A_84_P11360	-1.10028	0.79164	-1.74518	-0.0155249	-0.207336	0.0155249	-1.25868	-0.62328	1.62728	2.49915	2.79451	2.57407
A_84_P113602	0.162184	-0.304468	-0.707012	-0.122172	-0.0740824	-0.160707	-0.121626	0.0934629	0.0740824	0.731236	0.383464	0.503221
A_84_P11361	0.275958	0.333833	-0.0366907	0.155381	0.438578	0.114861	-0.599929	0.0366898	-0.108377	-1.04817	-1.0082	-0.567593
A_84_P11362	2.1128	0.97615	2.06992	0.588522	0.103455	0.250645	-0.103455	-0.609042	-0.88263	-0.256377	-1.0012	-0.924319
A_84_P11363	-1.5197	-0.902955	-1.61133	-0.33056	-0.0298796	0.0298796	-0.598008	0.131587	0.610488	0.669091	1.36365	1.3484
A_84_P11364	1.34577	0.016017	0.670373	-0.318514	-0.242566	-0.146508	0.401274	-0.349173	-0.0850105	-0.016017	0.311443	0.194175
A_84_P11365	-0.9106	-0.622514	0.700506	-0.223019	-0.487019	-0.0299411	-0.295751	0.237748	0.343259	0.332973	0.0299406	0.423426
A_84_P11366	0.244504	-0.492925	-0.4101	0.0652823	0.301534	0.00854111	-0.620384	-0.837406	-0.401537	0.0842028	-0.00854158	0.403331
A_84_P11367	-0.458903	-0.620842	-0.611217	0.0460854	0.138343	-0.0460863	-1.03317	-0.195215	0.211369	0.947014	1.34374	1.2687
A_84_P11368	0.305735	-0.0536976	0.209339	0.0536966	-0.596837	-0.465605	-0.969229	-1.46903	-1.71839	0.813189	0.277243	0.367561
A_84_P11369	-1.81672	-0.0472641	-0.655648	-0.10663	-2.41424	-1.5842	0.941709	1.18078	1.31284	1.00299	0.0977793	0.0472641
A_84_P11370	1.24973	1.09678	1.53977	0.636135	0.552657	0.394013	-0.394013	-0.999411	-1.32109	-0.957107	-1.12458	-1.29962
A_84_P11371	-0.729215	-0.392897	-0.515809	-0.182117	-0.394502	-0.09231	0.73701	0.819909	0.685255	0.334764	0.0923109	0.180821
A_84_P11372	-0.615048	-0.582657	-1.04489	-0.341658	0.399732	0.0595827	-0.271248	0.422088	0.557079	-0.0595822	0.603162	0.536499
A_84_P11373	1.21044	0.279294	1.07865	0.00567341	-0.00567293	-0.0482106	0.831594	0.378431	-0.260793	-0.964563	-1.2703	-1.29191
A_84_P11374	-0.0538807	-0.366276	0.314811	-0.119644	-0.0650568	0.0538807	-0.434869	-0.257125	0.295455	0.876928	0.876521	0.891068
A_84_P11375	1.29827	0.0422261	1.22972	0.514443	-0.0422258	0.428342	0.833442	-1.03464	-1.07413	-0.134851	-0.661771	-1.80649
A_84_P11376	-2.04931	-0.474564	-1.56525	-0.293868	0.131344	0.0650253	-0.0650253	0.683376	0.458288	-0.153371	0.222169	0.332935
[truncated: 41,988 more rows]

## Sheet: GSE53308
!Series_title	Whole genome transcript profiling upon 4 days of salt treatment
[truncated: 22,875 more rows]

[truncated: 3 more sheets: GSE16765, GSE71271, GSE3326]
