# Supplementary material for: Identification of tRNA nucleoside modification genes critical for stress response and development in rice and Arabidopsis
Source: BMC Plant Biol. 2017 Dec 21;17:261. doi: 10.1186/s12870-017-1206-0 (PMC5740945; doi:10.1186/s12870-017-1206-0)
Supplement: Supplementary file 3 — Expression data for rice MTase candidate genes under stress conditions (XLSX 35573 kb) [file 12870_2017_1206_MOESM3_ESM.xlsx]

## Sheet: Sheet1
GSE6901
Title: Expression data for stress treatment in rice seedlings
Gene name	Platforms（GPL2025）	probe	GSM159259	GSM159260	GSM159261	GSM159262	GSM159263	GSM159264	GSM159265	GSM159266	GSM159267	GSM159268	GSM159269	GSM159270
LOC_Os03g57280	AK067936 /33564506	Os.14753.1.S1_at	132.7	154.9	195.9	59.7	57.7	76.9	74.7	104.6	59.3	162.7	127.5	210.3
LOC_Os10g21360	AK064907 /11330339	Os.15305.1.S1_at	60.7	87.1	110.4	34	29.3	56.8	44.5	41	37.6	68.5	38	72.8
LOC_Os01g09750	AK068784 /5020104	Os.24087.1.S1_at	33.2	40.9	52.8	10	7.2	4.5	11.6	24.2	6.3	35.4	15.2	34
LOC_Os03g01110	AK063593 /83121	Os.36367.1.S1_at	85.3	79.5	125.5	58.7	50.4	56.9	86.4	79.7	51.4	95.8	50	89.4
LOC_Os09g29630	AK073815 /18719220	Os.5681.1.S1_at	179.2	240.8	303.5	112.6	104.2	119.2	151.1	118.3	74.9	259.3	138.6	294.8
	AK062110 /18724438	Os.5681.1.S1_at	179.2	240.8	303.5	112.6	104.2	119.2	151.1	118.3	74.9	259.3	138.6	294.8
LOC_Os08g37780	AK065727 /24014963	Os.21267.1.S1_at	30.8	27.8	29.5	20.1	18.7	15	28.6	25	15.4	35.5	24.4	42.9
LOC_Os01g29409	AK106834 /16712077	Os.33080.1.S1_at	11.9	8.4	14.9	29.5	23.2	28.1	31.3	27.1	14.6	17.5	17	15.3
	AK067433 /16712083	Os.33080.2.S1_x_at	104.4	150.8	184	211.8	176.5	223.6	215.3	206.8	151	150.9	62	156.6
	AK101833 /16712082	Os.33080.3.S1_at	10.8	9.6	8.4	8.1	6.6	2.4	19.6	9.6	5.2	4.4	2.1	9.1
LOC_Os04g02150	AK073153	Os.17971.1.S1_at	39.2	45.7	68.3	20.8	18.9	34.5	53.1	44.2	21.6	54.3	25.5	62.9
	AK121833	Os.17971.1.S1_at	39.2	45.7	68.3	20.8	18.9	34.5	53.1	44.2	21.6	54.3	25.5	62.9
LOC_Os06g49140	AK103054 /30659086	Os.7573.1.S1_at	111.3	118.6	175.6	93.3	84.8	103.2	87.3	88.3	64.4	131.1	79.5	149.1
LOC_Os05g49230	AK101119 /28361035	Os.20336.1.S1_at	85.8	69.7	135	43	33.5	55.2	74.1	69	49.4	100.7	65.3	153
LOC_Os03g60750	AK060050 /35427754	Os.37217.2.S1_at	30.1	50.4	53.9	22.7	13.2	21.8	37.9	24.9	34.1	31.7	21.3	40.1
LOC_Os06g12990	AK060374 /7118999	Os.13757.1.S1_at	129.4	126.9	193.8	114.2	78.7	107.8	148.4	158.5	80.3	155.1	88.4	194.7
LOC_Os01g35170	AK099631 /21096987	Os.27235.1.S1_at	62.5	56	73.8	37.8	28.7	25.8	38.5	33.9	15.9	70.3	35.6	64.8
LOC_Os02g51490	AK101960 /32388125	Os.49186.1.S1_at	69.4	103.9	111.9	60	53.5	65.8	76.9	65.9	52	68.8	44.3	96.5
LOC_Os02g49360	AK058341 /31016387	Os.14816.1.S1_at	151.7	154.2	206.4	82.9	66.3	102.2	108.5	136.5	68	185.3	114.7	222.9
LOC_Os03g61750	AK102870 /35903097	Os.5885.1.S1_at	15.5	12	35.9	4.3	18.9	10.2	11.1	23.5	12.4	15.3	12.8	20.7
LOC_Os03g53530	AK101718 /31512221	Os.25518.1.S1_at	190.5	160.4	191.4	81.7	71.5	86.6	101.4	88.1	68.6	190	146.5	214.6
LOC_Os07g43020	AK063693 /26434680	Os.51780.1.S1_at	368.2	374.8	526.4	212	188.3	235.2	312.9	331.7	244.5	661.2	271.4	595
LOC_Os03g04940	AK073102 /2379053	Os.49308.1.A1_at	54.8	49.1	82.4	30.8	26.2	30.3	61.2	55	50.3	68.2	45.5	96.8
LOC_Os07g23169	AK067835 /13718001	Os.35362.1.S1_at	29.7	25.2	47.8	31.5	26.4	32.1	27.5	35.9	17	43.4	24.2	45.7
LOC_Os07g37640	AK121078 /23225915	Os.44676.1.S1_at	92.6	101.4	138.2	50.8	43.8	66	61.7	56	29.5	96.7	50.9	96.8
LOC_Os08g38570	AK111820 /24472375	Os.19179.1.S1_at	82	88.1	107.5	73.4	61.6	100.9	106.6	111.3	54.4	84	40.2	84.9
LOC_Os04g40840	AK122179 /24736331	Os.17516.1.S1_at	162.6	195	272.3	183.6	172.4	203.5	189.6	232.4	177.3	206.3	171.1	290.8
LOC_Os06g43280	AK099542 /26882341	Os.18776.2.S1_at	0.8	3.9	0.7	1.1	6.6	7	6.8	21	5.9	7.5	6.5	7.4
LOC_Os03g10460	AK102580 /5372633	Os.49596.1.S1_at	80.5	95.5	125.6	40.2	19.9	34.6	56.3	58.3	37.5	78.6	49	112.6
LOC_Os11g36060	AK119932 /23387964	Os.27270.1.S1_at	2.5	0.5	8.8	3.4	4.3	4.9	2.6	0.4	0.1	9.1	4.3	6.7
LOC_Os09g04210	AK066410/AK064174.1	Os.22353.3.S1_x_at	18.8	18.1	16.5	38.9	37.8	28	30.4	27.5	11.7	18.7	9.4	18.2
LOC_Os11g16370	AK103877	Os.15410.1.S1_at	44	32.5	39.6	27.4	22.7	34	24.1	27.8	15.1	26.9	29	40
LOC_Os09g32820	AK102065	Os.18062.1.S1_at	171.1	177.9	266.4	140.7	143.6	149.9	166.2	145.4	104.4	255.7	127.3	252.5
LOC_Os03g10450	AK065564	Os.52197.1.S1_at	10.9	14.5	21.9	6.3	0.4	8.4	11.5	14.7	4.7	10.4	11.9	18.9
LOC_Os08g41910	AK067106	Os.22451.1.A1_at	13.9	13.4	22.4	17.9	18	19.6	10.7	16.4	10.8	14.4	12.8	26.1
GSE37940
Title: Genome-wide Gene Expression Profiling Associated with Seedling Cold Tolerance Improvement in Japonica Rice Background
Gene name	Platforms（GPL2025	probe	GSM930389	GSM930390	GSM930391	GSM930392	GSM930393	GSM930394	GSM930395	GSM930396	GSM930397	GSM930398	GSM930399	GSM930400	GSM930401	GSM930402	GSM930403	GSM930404	GSM930405	GSM930406	GSM930407	GSM930408	GSM930409	GSM930410	GSM930411	GSM930412	GSM930413	GSM930414	GSM930415	GSM930416	GSM930417	GSM930418	GSM930419	GSM930420	GSM930421	GSM930422	GSM930423	GSM930424
LOC_Os10g21360(Trm1)	Os10g0357800	Os.15305.1.S1_at	Os.15305.1.S1_at	162.56	152.79	146.68	195.21	173.73	306.62	125.05	186.68	136.46	128.55	174.12	133.22	125.19	164.72	137.54	147.18	131.61	139.61	157.49	144.14	156.46	336.37	229.51	225.74	152.35	171.96	184.74	213.6	179.54	204.49	162.95	190.98	170.31	142.08	132.32
LOC_Os03g57280(Trm1)	Os03g0786700	Os.14753.1.S1_at	136.19	135.81	127.3	141.94	123.51	151.63	104.18	136.24	142.62	113.15	122.62	110.17	116.6	105.82	120.81	279.65	264.1	258.42	148.57	156.48	142.44	157.26	144.18	152.75	144.75	122.27	157.96	157.21	94.79	119.61	154.85	123.58	173.61	321.9	284.82	311.17
LOC_Os01g09750(Trm2)	Os01g0193600	Os.24087.1.S1_at	102.79	94.48	89.07	66.77	60.36	61.35	66.48	77.28	81.13	93	79.87	78.68	67.54	66.5	72.68	94.25	93.38	95.17	102.99	96.59	103.1	82.38	71.75	57.34	73.44	61.8	64.21	64.4	59.55	64.74	88.68	75.22	77.37	127.04	100.6	112.65
LOC_Os04g01480	Os04g0105000	Os.50217.1.S1_at	207.64	191.37	183.94	122.75	118.51	121.77	127.31	123.16	146.64	151.31	131.96	98.11	125.03	139.68	151.44	208.34	204.24	194.89	209.25	207.52	205.52	125.9	128.86	125.55	150.54	133.69	140.68	101.71	81.8	108.53	168.66	161.27	203.51	264.38	248.04	257.28
LOC_Os03g01110(Trm3)	Os03g0111000	Os.4637.1.S1_s_at	47.81	45.56	54.76	46.68	58.09	49.06	60.98	61.48	44.33	61.77	73.8	70.01	60.55	59.12	61.28	48.02	54.42	50.89	41.81	48.47	43.76	54.52	61	52.32	61.45	57.95	53.91	55.92	62.99	66.05	59.49	55.69	58.08	50.46	53.27	54.32
LOC_Os09g29630(Trm4)	Os09g0471900	Os.5681.1.S1_at	242.3	204.12	198.33	289.85	220.25	300.98	222.38	181.16	213.02	221.49	217.31	202.67	211.44	223.86	219.16	362.72	383.37	351.89	209.45	219.61	219.09	245.79	279.84	253.26	266.32	222.34	279.09	230.17	180.83	205.31	257.81	218.79	290.2	431.71	389.34	419.49
LOC_Os08g37780(Trm4)	Os08g0484400	Os.21267.1.S1_at	59.29	54.16	55.07	57.19	49.65	60.8	39.64	47.34	51.02	43.16	47.54	47.99	47.86	50.03	45.53	61.12	77.91	74.09	71.14	65.09	58.71	73.18	59.67	54.91	60.2	62.52	62.96	85.96	51.34	50.8	64.34	67.61	80.17	84.7	78.18	94.71
LOC_Os01g29409(Trm5)	Os01g0390400	Os.33080.1.S1_at	83.57	79.08	76.23	97.46	122.9	108.69	121.84	104.96	116.97	148.53	127.75	116.69	81.35	82.16	83.34	63.51	59.74	67.63	88.5	91.64	83.42	112.03	109.12	114.25	160.43	152.66	149.9	166.36	97.57	135.24	122.57	127.58	110.71	90.98	70.17	77.52
LOC_Os06g49140(Trm7)	Os06g0704900	Os.7573.1.S1_at	233.81	246.59	241.37	255.93	221.73	245.18	222.27	236.74	237.38	205.98	224.68	171.29	241.64	223.17	232.54	281.97	263.87	264.76	261.6	274.28	252.08	258.33	264.14	253.98	264.06	248.34	276.35	240.31	213.09	231.59	265.18	257.62	297.21	317.14	295.79	297.16
LOC_Os05g49230(Trm7)	Os05g0567400	Os.20336.1.S1_at	301.28	304.26	277.59	496.12	445.51	737.52	299.22	279.84	276.4	387.36	437.35	414.04	248.9	298.54	293.88	508.73	515.12	534.08	294.89	288.25	296.9	589.42	523.55	491.93	352.01	308.11	401.14	608.91	529.42	587.6	379.25	306.39	436.29	619.69	558.91	645.21
LOC_Os03g60750(Trm7)	Os03g0822300	Os.37217.2.S1_at	274.55	233.16	209.07	275.35	214.17	350.58	196.26	163.85	182.79	238.55	249.03	172.46	188.72	212.48	219.13	333.3	342.36	340.93	168.68	156.39	166.91	239.13	272.91	222.74	191.34	169.18	212.3	221.94	199.12	229.9	180.95	176.33	232.1	435.13	382.51	436.23
LOC_Os06g12990(Trm8)	Os06g0236900	Os.13757.1.S1_at	565.28	446.46	398.96	483.49	470.57	578.73	449.46	336.04	369.31	387.51	338.38	378.68	462.57	447.58	489.1	558.85	561.9	582.23	334.34	357.34	345.59	419.79	406.54	390.95	466.13	390.17	421	324.85	308.33	308.66	376.85	351.06	465.9	499.1	443.2	473.85
LOC_Os01g35170(Trm8)	Os01g0535900	Os.27235.1.S1_at	222.96	221.02	207.06	245.88	201.53	268.51	176.21	185.8	216.48	263.53	260.27	222.83	176.24	196.51	196.69	278.2	301.64	288.96	230.75	221.55	219.11	295.56	241.22	232.95	204.3	212.97	210.16	307.74	276.17	320.64	196.47	201.97	210.87	289.1	280.69	317.78
LOC_Os02g51490(Trm9)	Os02g0750500	Os.49186.1.S1_at	339.36	311.52	290.33	510.78	558.11	463.73	392.53	378.75	335.68	772.66	686.92	733.74	351.83	370.71	359.92	407.08	413.28	414.43	286.85	286.49	270.14	529.32	505.42	508.41	442.54	429.42	458	800.79	572.56	693.61	354.35	358.89	373.11	411.71	354.33	407.67
LOC_Os02g49360(Trm10)	Os02g0725600	Os.14816.1.S1_at	186.64	161.32	135.69	131.54	105.2	169.96	102.56	102.26	115	82.05	86.86	55.68	122.07	123.63	115.07	219.68	231.78	227.45	145.29	137.13	143.54	120.14	125.93	108.86	127.48	107.56	129.04	89.05	73.02	66.19	140.67	131.63	191.64	270.27	241.07	286.87
LOC_Os02g35060(Trm11)	Os02g0556300	Os.20821.1.S1_at	76.79	84.42	79.94	77.67	108.31	92.83	103.52	76.81	67.67	76.85	56.55	103.78	102.42	92.65	90.14	86.51	90.08	107.15	63.67	66.83	61.57	87.13	91.15	88.68	103.74	97.91	95.5	79.71	90.8	94.95	83.91	77.82	94.73	81.62	92.36	84.36
LOC_Os03g61750(Trm13)	Os03g0833200	Os.5885.1.S1_at	Os.5885.1.S1_at	68.91	71.98	74.94	71.17	49.72	64.45	47.88	57.74	74.02	66.17	69.4	45.35	49.67	59.63	54.17	85.89	77.11	76.69	80.57	76.05	72.01	71.95	65.54	51.85	60.87	56.39	57.3	51.37	48.37	54.77	69.48	68.04	71.01	97.9	84.93
LOC_Os04g25360(Trm61)	Os04g0319600	Os.15069.1.S1_at	508.01	527.9	505.74	509.67	498.6	572.5	428.71	428.3	433.29	469.91	480.65	395.03	449.06	461.49	443.59	609.91	609.9	650.22	562.01	539.18	555.85	617.98	523.75	549.73	588.34	560.68	532.19	463.66	434.57	537.48	502.64	467.63	575.71	657.76	615.77	642.57
LOC_Os03g04940(Trm140)	Os03g0143000	Os.49308.1.A1_at	330.04	299.76	294.54	281.47	255.11	247.31	279.44	300.44	324.09	248.18	246.42	194.07	316.41	328.36	347.64	344.16	355.14	331.13	335.95	317.17	329.67	301.45	292.2	300.47	350.47	345.44	344.7	224.12	182.57	226.79	349.69	356.7	391.65	383.58	344.68	400.63
LOC_Os07g23169(Trm140)	Os07g0414200	Os.35362.1.S1_at	194.4	187.02	176.97	223.34	203.86	227.59	169.5	196.5	185.43	240.5	216.65	215.52	192.11	191.3	214.33	201.5	218.06	199.16	99.59	99.6	96.38	205.49	177.94	176.96	114.43	114.41	143.64	198.32	173.74	178.82	91.11	95.09	110.65	97.32	85.38	89.28
LOC_Os04g02150(Trm6)	Os04g0112300	Os.17971.1.S1_at	155	148.56	167.2	131.76	118.39	140.51	145.21	134.93	156.67	131.3	114.52	97.12	151.62	131.82	135.75	247.4	220.87	229.88	172.94	180.45	171.31	146.95	136.15	135.75	150.66	133	146.25	127.89	117.82	145.96	142.29	151.26	185.29	251.3	247.73	259.63
LOC_Os03g53530(Trm82)	Os03g0746800	Os.25518.1.S1_at	173.24	166.08	145.5	167.24	108.76	182.94	121.48	108.69	128.19	85.26	84.76	66.36	134.62	138.7	139.05	331.53	362.24	317.74	146.64	137.41	136.2	127.42	162.71	100.15	129.69	105.02	133.01	88.61	79.28	69.65	130.66	127.26	197.62	374.84	328.36	380.27
LOC_Os07g43020(Trm112)	Os07g0623000	Os.51780.1.S1_at	2378.53	2184.1	2021.46	2191.42	2337.02	2262.68	2496.33	1817.43	2014.7	2123.07	1993.3	1930.4	2451.13	2420.64	2401.26	2696.97	2595.74	2582.67	2183.32	2147.58	2184.95	2807.43	2531.07	2701.15	2551.78	2456.35	2562.07	2509.5	2604.74	2957.07	2421.53	2451.07	2750.14	2467.47	2460.15	2390.68
LOC_Os01g35170	Os01g0535900	Os.27235.1.S1_at	222.96	221.02	207.06	245.88	201.53	268.51	176.21	185.8	216.48	263.53	260.27	222.83	176.24	196.51	196.69	278.2	301.64	288.96	230.75	221.55	219.11	295.56	241.22	232.95	204.3	212.97	210.16	307.74	276.17	320.64	196.47	201.97	210.87	289.1	280.69	317.78
GSE58603
Title: Genome-wide Gene Expression Profiling of Salinity Responsiveness in Rice
Gene name	Platforms（GPL2025	probe	GSM1414893	GSM1414894	GSM1414895	GSM1414896	GSM1414897	GSM1414898	GSM1414899	GSM1414900	GSM1414901	GSM1414902	GSM1414903	GSM1414904	GSM1414905	GSM1414906	GSM1414907	GSM1414908	GSM1414909	GSM1414910	GSM1414911	GSM1414912	GSM1414913	GSM1414914	GSM1414915	GSM1414916	GSM1414917	GSM1414918	GSM1414919	GSM1414920	GSM1414921	GSM1414922	GSM1414923	GSM1414924	GSM1414925	GSM1414926	GSM1414927	GSM1414928
LOC_Os10g21360(Trm1)	Os10g0357800	Os.15305.1.S1_at	181.24	184.94	184.61	99.58	94.52	87.1	178.5	186.2	179.36	109.22	88.92	86.63	248.25	177.85	139.44	61.12	87.71	74.1	181.57	208.01	157.82	82.69	108.93	106.34	165.76	167.91	178.32	95.68	105.98	100.41	238.62	191.85	158.66	75.68	90.72	90.22
LOC_Os03g57280(Trm1)	Os03g0786700	Os.14753.1.S1_at	221.94	182.73	165.52	517.86	513.57	484.86	128.7	141.32	136.57	449.27	479.67	490.21	208.88	162.76	185.55	435.56	387.73	375.34	204.08	180.4	197.94	466.65	502.36	517.1	141.33	128.22	132.99	456.49	472.06	440.84	209.07	202.96	187.71	518.15	466.2	360.93
LOC_Os01g09750(Trm2)	Os01g0193600	Os.24087.1.S1_at	128.92	117	109.31	71.57	66.3	85.69	102.47	93.5	99.77	61.26	61.45	61.18	179.38	124.86	86.88	59.66	69.98	59.54	121.98	117.95	116.81	85.76	74.12	76.28	112.19	104.79	103.66	67.39	71.46	67.46	172.35	132.04	117.05	69.37	66.82	59.54
LOC_Os04g01480	Os04g0105000	Os.50217.1.S1_at	217.45	176.3	175.56	361.76	314.93	306.2	175.12	160.71	169.21	370.18	350.71	355.3	233.67	148.44	148.84	255.93	218.58	256.15	192.34	165.6	152.32	285.45	312.39	358.16	141.52	143.38	132.25	325.3	381.24	353.67	204.93	151.09	157.12	298.45	257.09	246.89
LOC_Os03g01110(Trm3)	Os03g0111000	Os.4637.1.S1_s_at	65.44	79.97	74.08	78.02	58.32	62.24	56.68	59.99	64.6	58.9	59.06	68.16	66.56	56.69	44.24	54.3	52.06	54.14	49.6	84.67	79.31	70.15	62.92	64.43	54.58	58.94	59.63	68.28	72.04	59.34	52.58	66.19	50.01	59.96	56.34	51.36
LOC_Os09g29630(Trm4)	Os09g0471900	Os.5681.1.S1_at	339.13	296.89	291.73	606.34	562.14	561.9	276.76	301.88	300.02	552.29	549.5	544.03	376.8	312.21	292.77	483.18	544.26	507.76	333.12	315.53	323.09	583.96	571.99	621.74	287.23	317.78	300.7	585.74	574.06	542.32	418.6	323.66	337.47	536.66	572.06	505.02
LOC_Os08g37780(Trm4)	Os08g0484400	Os.21267.1.S1_at	99.95	98.09	90.02	104.05	96.34	116.78	80.14	100.78	97.79	89.55	76.32	78.84	168.03	109.64	75.35	95.99	90.78	75.62	98.81	118.79	88.35	84.9	101.54	113.61	87.52	99.87	89.4	83.3	98.39	86.37	181.85	105.67	93.65	108.45	88.49	68.79
LOC_Os01g29409(Trm5)	Os01g0390400	Os.33080.1.S1_at	150.08	102.37	120.11	44.43	45.01	41.17	97.93	84.01	90.58	41.34	39.26	38.45	89.4	62.34	79.3	38.1	33.54	31.17	208.85	101.94	92.71	42.91	38.92	44.36	104.97	100.49	115.78	50.48	51.5	50.05	73.17	59.17	105.38	34.74	33.15	32.01
LOC_Os06g49140(Trm7)	Os06g0704900	Os.7573.1.S1_at	266.34	211.86	211.6	366.12	351.48	285.75	186.01	195.71	193.53	345.82	355.15	354.26	195.25	218.85	175.66	283.02	272.65	279.88	226.86	243.99	232.17	292.79	350.1	341.68	187.61	191.02	181.2	289.91	368.06	338.14	214.72	211.09	219.74	337.94	277.04	310.6
LOC_Os05g49230(Trm7)	Os05g0567400	Os.20336.1.S1_at	521.4	597.76	653.67	1181.47	1253.53	1391.74	493.98	506.27	506.32	1126.7	1105.84	1117.79	538.57	514.56	431.05	851.64	1077.71	757.35	497.18	662.74	546.7	1195.04	1398	1343.44	470.92	539.1	495.61	1155.33	1169.7	1099.43	591.15	500.39	448.18	894.36	955.77	861.26
LOC_Os03g60750(Trm7)	Os03g0822300	Os.37217.2.S1_at	322.65	282.29	280.46	688.21	683.33	776.17	235.94	247.96	237.8	612.53	548.42	520.35	265.02	272.25	187.64	493.9	614.92	476.9	284.45	335.1	301.45	724.32	620.68	720.34	250.9	287.14	232.75	628.16	648.11	579.41	292.84	217.9	224.04	579.86	603.25	469.26
LOC_Os06g12990(Trm8)	Os06g0236900	Os.13757.1.S1_at	525.4	526.68	549.76	796.69	819.33	747.9	449.54	435.87	474.76	800.72	844.16	810.3	349.85	444.09	337.7	751.69	709.41	746.84	456.96	496.66	494.74	829.49	711.71	706.52	397.95	461.67	400.19	798.44	766.21	793.24	340.77	374.91	342.7	675.06	679.74	595.39
LOC_Os01g35170(Trm8)	Os01g0535900	Os.27235.1.S1_at	224.52	223.48	222.51	205.47	188.85	200.75	193.15	198.21	200.73	159.48	141.74	152.04	280.44	227.65	163.71	191.21	154.41	165.1	194.81	264.35	200.12	152.3	217.51	184.17	188.87	210.54	206.28	174.93	187.23	193.72	324.15	286.93	217.37	184.19	148.41	180.88
LOC_Os02g51490(Trm9)	Os02g0750500	Os.49186.1.S1_at	338.12	301.86	308.93	447.84	417.6	455.95	350.15	325.25	394.72	458.37	427.05	481.28	260.3	300.19	270.35	469.46	478.07	471.9	326.96	253.78	314.43	561.23	402.68	414.89	319.47	322.39	340.85	489.99	421.72	416.31	239.47	247.56	293.27	441.34	462.47	455.59
LOC_Os02g49360(Trm10)	Os02g0725600	Os.14816.1.S1_at	177.92	139.1	139.94	538.78	472.94	503.68	112.98	97.85	105.3	501.73	500.53	532.79	146.57	116.22	83.58	374.47	377.68	358	152.49	153.07	141.67	500.53	481.89	536.11	120.58	104.37	105.1	586.4	576.73	550.18	140.65	107.02	118.51	407.99	396.3	341.86
LOC_Os02g35060(Trm11)	Os02g0556300	Os.20821.1.S1_at	71.76	76.5	82.46	84.35	81.61	97	100.61	105.21	102.47	75.39	89.74	90.35	82.75	103.17	83.98	87.12	84.83	104.21	99.87	67.08	99.21	102.73	85.72	77.92	93.18	89.8	92.85	82.85	67.49	99.62	77.13	79.86	83	72.64	100.9	100.65
LOC_Os03g61750(Trm13)	Os03g0833200	Os.5885.1.S1_at	50.67	63.69	52.21	114.7	82.94	102.7	36.3	34.81	36.98	88.1	87.02	80.35	49.97	43.85	27.14	61.76	72.84	55.75	61.05	77.5	56.99	71.16	101.57	113.57	38.54	46.95	44.55	89.31	124.45	106.56	59.97	53.46	34.76	86.91	80.47	67.56
LOC_Os04g25360(Trm61)	Os04g0319600	Os.15069.1.S1_at	843.09	850.96	913.62	1439.89	1457.18	1227.56	641.17	664.19	619.78	1340.83	1331.3	1376.1	598.59	658.94	579.59	1033.28	974.46	1029.11	880.95	946.26	852.67	1150.28	1614.58	1277.84	652.07	694.04	687.8	1206.86	1362.62	1320.67	581.68	741.78	630.25	1050.95	996.1	1066.83
LOC_Os03g04940(Trm140)	Os03g0143000	Os.49308.1.A1_at	273.27	309.87	288.34	382.19	407.52	417.91	228.46	213.15	232.08	327.78	313.34	353.28	121.13	215.6	166.52	274.4	302.69	290.17	326.69	272.44	317.57	383.23	381.46	362.4	198.13	203.56	194.08	345.83	338.96	337.07	162.31	230.94	199.96	314.89	276.3	206.69
LOC_Os07g23169(Trm140)	Os07g0414200	Os.35362.1.S1_at	76.74	78.28	75.48	165.95	154.5	165.7	69.75	78.79	71.94	133.02	142.9	143.5	61.28	61.56	67.23	164.16	176.48	144.91	74.08	84.46	74.82	136.96	144.77	158.94	62.48	67.59	62.59	129.92	137.23	133.44	66.89	71.13	66.25	141.04	160.11	127.75
LOC_Os04g02150(Trm6)	Os04g0112300	Os.17971.1.S1_at	186.7	187.19	192.42	250.12	277.17	247.28	171.69	145.67	157.93	243.38	245.48	263.7	158.04	183.89	151.79	202.01	217.88	202.81	192.56	240.92	227.97	223.6	295.85	283.96	186.62	162.65	183.34	224.03	291.86	252.79	218.06	210.1	197.07	241.52	251.67	234.95
LOC_Os03g53530(Trm82)	Os03g0746800	Os.25518.1.S1_at	238.51	179.81	174.2	501.68	479.17	379.29	163.9	139.94	168.21	505.2	480.62	491.96	178.31	175.78	138.15	388.71	393.74	435.23	169.67	188.96	206.5	445.07	416.95	445.46	166.71	184.95	151.43	448.24	523.91	456.4	223.74	165.4	156.71	450.25	449.43	387.12
LOC_Os07g43020(Trm112)	Os07g0623000	Os.51780.1.S1_at	1935.49	2028.89	2058.76	2756.65	3157.97	3497.51	1816.19	1850.72	1757.14	2248.65	2275.33	2259.68	1546.95	1885.65	1490.35	2583.18	2772.63	2371.15	1539.9	2228.22	1855.89	2659.08	3352.09	2541.73	1718.21	1802.18	1749.2	2104.87	2223.05	2041.47	1664.01	1838.74	1536.34	2560.37	2582.49	2551.69
LOC_Os01g35170	Os01g0535900	Os.27235.1.S1_at	224.52	223.48	222.51	205.47	188.85	200.75	193.15	198.21	200.73	159.48	141.74	152.04	280.44	227.65	163.71	191.21	154.41	165.1	194.81	264.35	200.12	152.3	217.51	184.17	188.87	210.54	206.28	174.93	187.23	193.72	324.15	286.93	217.37	184.19	148.41	180.88

## Sheet: GSE6901
!Sample_title	7-day-old Seedling, biological rep 1	7-day-old Seedling, biological rep 2	7-day-old Seedling, biological rep 3	Drought stress, biological rep 1	Drought stress, biological rep 2	Drought stress, biological rep 3	Salt stress, biological rep 1	Salt stress, biological rep 2	Salt stress, biological rep 3	Cold stress, biological rep 1	Cold stress, biological rep 2	Cold stress, biological rep 3
!Sample_geo_accession	GSM159259	GSM159260	GSM159261	GSM159262	GSM159263	GSM159264	GSM159265	GSM159266	GSM159267	GSM159268	GSM159269	GSM159270
!Sample_status	Public on May 17 2007	Public on May 17 2007	Public on May 17 2007	Public on May 17 2007	Public on May 17 2007	Public on May 17 2007	Public on May 17 2007	Public on May 17 2007	Public on May 17 2007	Public on May 17 2007	Public on May 17 2007	Public on May 17 2007
!Sample_submission_date	Jan 29 2007	Jan 29 2007	Jan 29 2007	Jan 29 2007	Jan 29 2007	Jan 29 2007	Jan 29 2007	Jan 29 2007	Jan 29 2007	Jan 29 2007	Jan 29 2007	Jan 29 2007
!Sample_last_update_date	May 17 2007	May 17 2007	May 17 2007	May 17 2007	May 17 2007	May 17 2007	May 17 2007	May 17 2007	May 17 2007	May 17 2007	May 17 2007	May 17 2007
!Sample_type	RNA	RNA	RNA	RNA	RNA	RNA	RNA	RNA	RNA	RNA	RNA	RNA
!Sample_channel_count	1	1	1	1	1	1	1	1	1	1	1	1
!Sample_source_name_ch1	7-day-old light-grown rice seedlings	7-day-old light-grown rice seedlings	7-day-old light-grown rice seedlings	7-day-old light-grown rice seedlings	7-day-old light-grown rice seedlings	7-day-old light-grown rice seedlings	7-day-old light-grown rice seedlings	7-day-old light-grown rice seedlings	7-day-old light-grown rice seedlings	7-day-old light-grown rice seedlings	7-day-old light-grown rice seedlings	7-day-old light-grown rice seedlings
!Sample_organism_ch1	Oryza sativa	Oryza sativa	Oryza sativa	Oryza sativa	Oryza sativa	Oryza sativa	Oryza sativa	Oryza sativa	Oryza sativa	Oryza sativa	Oryza sativa	Oryza sativa
!Sample_characteristics_ch1	Supspecies: indica, Variety: IR64	Supspecies: indica, Variety: IR64	Supspecies: indica, Variety: IR64	Supspecies: indica, Variety: IR64	Supspecies: indica, Variety: IR64	Supspecies: indica, Variety: IR64	Supspecies: indica, Variety: IR64	Supspecies: indica, Variety: IR64	Supspecies: indica, Variety: IR64	Supspecies: indica, Variety: IR64	Supspecies: indica, Variety: IR64	Supspecies: indica, Variety: IR64
!Sample_treatment_protocol_ch1	Seedlings were kept in beaker containing water for 3 h at 28 卤 1 degree celsius	Seedlings were kept in beaker containing water for 3 h at 28 卤 1 degree celsius	Seedlings were kept in beaker containing water for 3 h at 28 卤 1 degree celsius	Seedlings were dried between folds of tissue paper at 28 卤 1 degree celsius for 3 h	Seedlings were dried between folds of tissue paper at 28 卤 1 degree celsius for 3 h	Seedlings were dried between folds of tissue paper at 28 卤 1 degree celsius for 3 h	Seedlings were transferred to a beaker containing 200 mM NaCl solution for 3 h at 28 卤 1 degree celsius	Seedlings were transferred to a beaker containing 200 mM NaCl solution for 3 h at 28 卤 1 degree celsius	Seedlings were transferred to a beaker containing 200 mM NaCl solution for 3 h at 28 卤 1 degree celsius	Seedlings were kept at 4卤1 degree celsius for 3 h	Seedlings were kept at 4卤1 degree celsius for 3 h	Seedlings were kept at 4卤1 degree celsius for 3 h
!Sample_growth_protocol_ch1	Rice seeds were disinfected with 0.1% HgCl2 for 1 h, thoroughly washed with RO (reverse-osmosis) water and soaked overnight in RO water. Seedlings were grown in RO water, at 28卤1 degree celsius for 7 days, in a culture room with a daily photoperiodic cycle of 14 h light and 10 h dark.	Rice seeds were disinfected with 0.1% HgCl2 for 1 h, thoroughly washed with RO (reverse-osmosis) water and soaked overnight in RO water. Seedlings were grown in RO water, at 28卤1 degree celsius, in a culture room with a daily photoperiodic cycle of 14 h light and 10 h dark.	Rice seeds were disinfected with 0.1% HgCl2 for 1 h, thoroughly washed with RO (reverse-osmosis) water and soaked overnight in RO water. Seedlings were grown in RO water, at 28卤1 degree celsius, in a culture room with a daily photoperiodic cycle of 14 h light and 10 h dark.	Rice seeds were disinfected with 0.1% HgCl2 for 1 h, thoroughly washed with RO (reverse-osmosis) water and soaked overnight in RO water. Seedlings were grown in RO water, at 28卤1 degree celsius for 7 days, in a culture room with a daily photoperiodic cycle of 14 h light and 10 h dark.	Rice seeds were disinfected with 0.1% HgCl2 for 1 h, thoroughly washed with RO (reverse-osmosis) water and soaked overnight in RO water. Seedlings were grown in RO water, at 28卤1 degree celsius for 7 days, in a culture room with a daily photoperiodic cycle of 14 h light and 10 h dark.	Rice seeds were disinfected with 0.1% HgCl2 for 1 h, thoroughly washed with RO (reverse-osmosis) water and soaked overnight in RO water. Seedlings were grown in RO water, at 28卤1 degree celsius for 7 days, in a culture room with a daily photoperiodic cycle of 14 h light and 10 h dark.	Rice seeds were disinfected with 0.1% HgCl2 for 1 h, thoroughly washed with RO (reverse-osmosis) water and soaked overnight in RO water. Seedlings were grown in RO water, at 28卤1 degree celsius for 7 days, in a culture room with a daily photoperiodic cycle of 14 h light and 10 h dark.	Rice seeds were disinfected with 0.1% HgCl2 for 1 h, thoroughly washed with RO (reverse-osmosis) water and soaked overnight in RO water. Seedlings were grown in RO water, at 28卤1 degree celsius for 7 days, in a culture room with a daily photoperiodic cycle of 14 h light and 10 h dark.	Rice seeds were disinfected with 0.1% HgCl2 for 1 h, thoroughly washed with RO (reverse-osmosis) water and soaked overnight in RO water. Seedlings were grown in RO water, at 28卤1 degree celsius for 7 days, in a culture room with a daily photoperiodic cycle of 14 h light and 10 h dark.	Rice seeds were disinfected with 0.1% HgCl2 for 1 h, thoroughly washed with RO (reverse-osmosis) water and soaked overnight in RO water. Seedlings were grown in RO water, at 28卤1 degree celsius for 7 days, in a culture room with a daily photoperiodic cycle of 14 h light and 10 h dark.	Rice seeds were disinfected with 0.1% HgCl2 for 1 h, thoroughly washed with RO (reverse-osmosis) water and soaked overnight in RO water. Seedlings were grown in RO water, at 28卤1 degree celsius for 7 days, in a culture room with a daily photoperiodic cycle of 14 h light and 10 h dark.	Rice seeds were disinfected with 0.1% HgCl2 for 1 h, thoroughly washed with RO (reverse-osmosis) water and soaked overnight in RO water. Seedlings were grown in RO water, at 28卤1 degree celsius for 7 days, in a culture room with a daily photoperiodic cycle of 14 h light and 10 h dark.
!Sample_molecule_ch1	total RNA	total RNA	total RNA	total RNA	total RNA	total RNA	total RNA	total RNA	total RNA	total RNA	total RNA	total RNA
!Sample_extract_protocol_ch1	Extraction of total RNA was performed using Trizol, according to the manufacturer's instructions	Extraction of total RNA was performed using Trizol, according to the manufacturer's instructions	Extraction of total RNA was performed using Trizol, according to the manufacturer's instructions	Extraction of total RNA was performed using Trizol, according to the manufacturer's instructions	Extraction of total RNA was performed using Trizol, according to the manufacturer's instructions	Extraction of total RNA was performed using Trizol, according to the manufacturer's instructions	Extraction of total RNA was performed using Trizol, according to the manufacturer's instructions	Extraction of total RNA was performed using Trizol, according to the manufacturer's instructions	Extraction of total RNA was performed using Trizol, according to the manufacturer's instructions	Extraction of total RNA was performed using Trizol, according to the manufacturer's instructions	Extraction of total RNA was performed using Trizol, according to the manufacturer's instructions	Extraction of total RNA was performed using Trizol, according to the manufacturer's instructions
!Sample_label_ch1	Biotin	Biotin	Biotin	Biotin	Biotin	Biotin	Biotin	Biotin	Biotin	Biotin	Biotin	Biotin
!Sample_label_protocol_ch1	Biotinylated cRNA was prepared according to the standard Affymetrix protocol from 5 ug total RNA (Expression Analysis Technical Manual, Affymetrix).	Biotinylated cRNA was prepared according to the standard Affymetrix protocol from 5 ug total RNA (Expression Analysis Technical Manual, Affymetrix).	Biotinylated cRNA was prepared according to the standard Affymetrix protocol from 5 ug total RNA (Expression Analysis Technical Manual, Affymetrix).	Biotinylated cRNA was prepared according to the standard Affymetrix protocol from 5 ug total RNA (Expression Analysis Technical Manual, Affymetrix).	Biotinylated cRNA was prepared according to the standard Affymetrix protocol from 5 ug total RNA (Expression Analysis Technical Manual, Affymetrix).	Biotinylated cRNA was prepared according to the standard Affymetrix protocol from 5 ug total RNA (Expression Analysis Technical Manual, Affymetrix).	Biotinylated cRNA was prepared according to the standard Affymetrix protocol from 5 ug total RNA (Expression Analysis Technical Manual, Affymetrix).	Biotinylated cRNA was prepared according to the standard Affymetrix protocol from 5 ug total RNA (Expression Analysis Technical Manual, Affymetrix).	Biotinylated cRNA was prepared according to the standard Affymetrix protocol from 5 ug total RNA (Expression Analysis Technical Manual, Affymetrix).	Biotinylated cRNA was prepared according to the standard Affymetrix protocol from 5 ug total RNA (Expression Analysis Technical Manual, Affymetrix).	Biotinylated cRNA was prepared according to the standard Affymetrix protocol from 5 ug total RNA (Expression Analysis Technical Manual, Affymetrix).	Biotinylated cRNA was prepared according to the standard Affymetrix protocol from 5 ug total RNA (Expression Analysis Technical Manual, Affymetrix).
!Sample_taxid_ch1	4530	4530	4530	4530	4530	4530	4530	4530	4530	4530	4530	4530
!Sample_hyb_protocol	Following fragmentation, 10 ug of cRNA were hybridized for 16 hr at 45 degree celsius on GeneChip Rice Genome Array. GeneChips were washed and stained in the Affymetrix Fluidics Station 450 using script EukGE-WS2v5.	Following fragmentation, 10 ug of cRNA were hybridized for 16 hr at 45 degree celsius on GeneChip Rice Genome Array. GeneChips were washed and stained in the Affymetrix Fluidics Station 450 using script EukGE-WS2v5.	Following fragmentation, 10 ug of cRNA were hybridized for 16 hr at 45 degree celsius on GeneChip Rice Genome Array. GeneChips were washed and stained in the Affymetrix Fluidics Station 450 using script EukGE-WS2v5.	Following fragmentation, 10 ug of cRNA were hybridized for 16 hr at 45 degree celsius on GeneChip Rice Genome Array. GeneChips were washed and stained in the Affymetrix Fluidics Station 450 using script EukGE-WS2v5.	Following fragmentation, 10 ug of cRNA were hybridized for 16 hr at 45 degree celsius on GeneChip Rice Genome Array. GeneChips were washed and stained in the Affymetrix Fluidics Station 450 using script EukGE-WS2v5.	Following fragmentation, 10 ug of cRNA were hybridized for 16 hr at 45 degree celsius on GeneChip Rice Genome Array. GeneChips were washed and stained in the Affymetrix Fluidics Station 450 using script EukGE-WS2v5.	Following fragmentation, 10 ug of cRNA were hybridized for 16 hr at 45 degree celsius on GeneChip Rice Genome Array. GeneChips were washed and stained in the Affymetrix Fluidics Station 450 using script EukGE-WS2v5.	Following fragmentation, 10 ug of cRNA were hybridized for 16 hr at 45 degree celsius on GeneChip Rice Genome Array. GeneChips were washed and stained in the Affymetrix Fluidics Station 450 using script EukGE-WS2v5.	Following fragmentation, 10 ug of cRNA were hybridized for 16 hr at 45 degree celsius on GeneChip Rice Genome Array. GeneChips were washed and stained in the Affymetrix Fluidics Station 450 using script EukGE-WS2v5.	Following fragmentation, 10 ug of cRNA were hybridized for 16 hr at 45 degree celsius on GeneChip Rice Genome Array. GeneChips were washed and stained in the Affymetrix Fluidics Station 450 using script EukGE-WS2v5.	Following fragmentation, 10 ug of cRNA were hybridized for 16 hr at 45 degree celsius on GeneChip Rice Genome Array. GeneChips were washed and stained in the Affymetrix Fluidics Station 450 using script EukGE-WS2v5.	Following fragmentation, 10 ug of cRNA were hybridized for 16 hr at 45 degree celsius on GeneChip Rice Genome Array. GeneChips were washed and stained in the Affymetrix Fluidics Station 450 using script EukGE-WS2v5.
!Sample_scan_protocol	GeneChips were scanned using GeneChip Scanner 3000	GeneChips were scanned using GeneChip Scanner 3000	GeneChips were scanned using GeneChip Scanner 3000	GeneChips were scanned using GeneChip Scanner 3000	GeneChips were scanned using GeneChip Scanner 3000	GeneChips were scanned using GeneChip Scanner 3000	GeneChips were scanned using GeneChip Scanner 3000	GeneChips were scanned using GeneChip Scanner 3000	GeneChips were scanned using GeneChip Scanner 3000	GeneChips were scanned using GeneChip Scanner 3000	GeneChips were scanned using GeneChip Scanner 3000	GeneChips were scanned using GeneChip Scanner 3000
!Sample_description	7-day-old light-grown rice seedlings kept in water for 3 h at 28 卤 1 degree celsius	7-day-old light-grown rice seedlings kept in water for 3 h at 28 卤 1 degree celsius	7-day-old light-grown rice seedlings kept in water for 3 h at 28 卤 1 degree celsius	7-day-old light-grown rice seedlings dried between folds of tissue paper at 28 卤 1 degree celsius for 3 h	7-day-old light-grown rice seedlings dried between folds of tissue paper at 28 卤 1 degree celsius for 3 h	7-day-old light-grown rice seedlings dried between folds of tissue paper at 28 卤 1 degree celsius for 3 h	7-day-old light-grown rice seedlings kept in 200 mM NaCl solution for 3 h at 28 卤 1 degree celsius	7-day-old light-grown rice seedlings kept in 200 mM NaCl solution for 3 h at 28 卤 1 degree celsius	7-day-old light-grown rice seedlings kept in 200 mM NaCl solution for 3 h at 28 卤 1 degree celsius	7-day-old light-grown rice seedlings kept at 4 卤 1 degree celsius for 3 h	7-day-old light-grown rice seedlings kept at 4 卤 1 degree celsius for 3 h	7-day-old light-grown rice seedlings kept at 4 卤 1 degree celsius for 3 h
!Sample_data_processing	The data were analyzed with GeneChipOperating Software (GCOS 1.2.1) using Affymetrix default analysis settings and global scaling as normalization method. The mean target intensity of each array was arbitrarily set to 100.	The data were analyzed with GeneChipOperating Software (GCOS 1.2.1) using Affymetrix default analysis settings and global scaling as normalization method. The mean target intensity of each array was arbitrarily set to 100.	The data were analyzed with GeneChipOperating Software (GCOS 1.2.1) using Affymetrix default analysis settings and global scaling as normalization method. The mean target intensity of each array was arbitrarily set to 100.	The data were analyzed with GeneChipOperating Software (GCOS 1.2.1) using Affymetrix default analysis settings and global scaling as normalization method. The mean target intensity of each array was arbitrarily set to 100.	The data were analyzed with GeneChipOperating Software (GCOS 1.2.1) using Affymetrix default analysis settings and global scaling as normalization method. The mean target intensity of each array was arbitrarily set to 100.	The data were analyzed with GeneChipOperating Software (GCOS 1.2.1) using Affymetrix default analysis settings and global scaling as normalization method. The mean target intensity of each array was arbitrarily set to 100.	The data were analyzed with GeneChipOperating Software (GCOS 1.2.1) using Affymetrix default analysis settings and global scaling as normalization method. The mean target intensity of each array was arbitrarily set to 100.	The data were analyzed with GeneChipOperating Software (GCOS 1.2.1) using Affymetrix default analysis settings and global scaling as normalization method. The mean target intensity of each array was arbitrarily set to 100.	The data were analyzed with GeneChipOperating Software (GCOS 1.2.1) using Affymetrix default analysis settings and global scaling as normalization method. The mean target intensity of each array was arbitrarily set to 100.	The data were analyzed with GeneChipOperating Software (GCOS 1.2.1) using Affymetrix default analysis settings and global scaling as normalization method. The mean target intensity of each array was arbitrarily set to 100.	The data were analyzed with GeneChipOperating Software (GCOS 1.2.1) using Affymetrix default analysis settings and global scaling as normalization method. The mean target intensity of each array was arbitrarily set to 100.	The data were analyzed with GeneChipOperating Software (GCOS 1.2.1) using Affymetrix default analysis settings and global scaling as normalization method. The mean target intensity of each array was arbitrarily set to 100.
!Sample_platform_id	GPL2025	GPL2025	GPL2025	GPL2025	GPL2025	GPL2025	GPL2025	GPL2025	GPL2025	GPL2025	GPL2025	GPL2025
!Sample_contact_name	Akhilesh,K.,Tyagi	Akhilesh,K.,Tyagi	Akhilesh,K.,Tyagi	Akhilesh,K.,Tyagi	Akhilesh,K.,Tyagi	Akhilesh,K.,Tyagi	Akhilesh,K.,Tyagi	Akhilesh,K.,Tyagi	Akhilesh,K.,Tyagi	Akhilesh,K.,Tyagi	Akhilesh,K.,Tyagi	Akhilesh,K.,Tyagi
!Sample_contact_email	akhilesh@genomeindia.org	akhilesh@genomeindia.org	akhilesh@genomeindia.org	akhilesh@genomeindia.org	akhilesh@genomeindia.org	akhilesh@genomeindia.org	akhilesh@genomeindia.org	akhilesh@genomeindia.org	akhilesh@genomeindia.org	akhilesh@genomeindia.org	akhilesh@genomeindia.org	akhilesh@genomeindia.org
!Sample_contact_phone	91-11-24113216	91-11-24113216	91-11-24113216	91-11-24113216	91-11-24113216	91-11-24113216	91-11-24113216	91-11-24113216	91-11-24113216	91-11-24113216	91-11-24113216	91-11-24113216
!Sample_contact_fax	91-11-24119430	91-11-24119430	91-11-24119430	91-11-24119430	91-11-24119430	91-11-24119430	91-11-24119430	91-11-24119430	91-11-24119430	91-11-24119430	91-11-24119430	91-11-24119430
!Sample_contact_laboratory	Plant Genomics and Molecular Biology	Plant Genomics and Molecular Biology	Plant Genomics and Molecular Biology	Plant Genomics and Molecular Biology	Plant Genomics and Molecular Biology	Plant Genomics and Molecular Biology	Plant Genomics and Molecular Biology	Plant Genomics and Molecular Biology	Plant Genomics and Molecular Biology	Plant Genomics and Molecular Biology	Plant Genomics and Molecular Biology	Plant Genomics and Molecular Biology
!Sample_contact_department	Department of Plant Molecular Biology	Department of Plant Molecular Biology	Department of Plant Molecular Biology	Department of Plant Molecular Biology	Department of Plant Molecular Biology	Department of Plant Molecular Biology	Department of Plant Molecular Biology	Department of Plant Molecular Biology	Department of Plant Molecular Biology	Department of Plant Molecular Biology	Department of Plant Molecular Biology	Department of Plant Molecular Biology
!Sample_contact_institute	University of Delhi South Campus	University of Delhi South Campus	University of Delhi South Campus	University of Delhi South Campus	University of Delhi South Campus	University of Delhi South Campus	University of Delhi South Campus	University of Delhi South Campus	University of Delhi South Campus	University of Delhi South Campus	University of Delhi South Campus	University of Delhi South Campus
!Sample_contact_address	Benito Juarez Road	Benito Juarez Road	Benito Juarez Road	Benito Juarez Road	Benito Juarez Road	Benito Juarez Road	Benito Juarez Road	Benito Juarez Road	Benito Juarez Road	Benito Juarez Road	Benito Juarez Road	Benito Juarez Road
!Sample_contact_city	New Delhi	New Delhi	New Delhi	New Delhi	New Delhi	New Delhi	New Delhi	New Delhi	New Delhi	New Delhi	New Delhi	New Delhi
!Sample_contact_state	Delhi	Delhi	Delhi	Delhi	Delhi	Delhi	Delhi	Delhi	Delhi	Delhi	Delhi	Delhi
!Sample_contact_zip/postal_code	110 021	110 021	110 021	110 021	110 021	110 021	110 021	110 021	110 021	110 021	110 021	110 021
!Sample_contact_country	India	India	India	India	India	India	India	India	India	India	India	India
!Sample_supplementary_file	ftp://ftp.ncbi.nlm.nih.gov/pub/geo/DATA/supplementary/samples/GSM159nnn/GSM159259/GSM159259.CEL.gz	ftp://ftp.ncbi.nlm.nih.gov/pub/geo/DATA/supplementary/samples/GSM159nnn/GSM159260/GSM159260.CEL.gz	ftp://ftp.ncbi.nlm.nih.gov/pub/geo/DATA/supplementary/samples/GSM159nnn/GSM159261/GSM159261.CEL.gz	ftp://ftp.ncbi.nlm.nih.gov/pub/geo/DATA/supplementary/samples/GSM159nnn/GSM159262/GSM159262.CEL.gz	ftp://ftp.ncbi.nlm.nih.gov/pub/geo/DATA/supplementary/samples/GSM159nnn/GSM159263/GSM159263.CEL.gz	ftp://ftp.ncbi.nlm.nih.gov/pub/geo/DATA/supplementary/samples/GSM159nnn/GSM159264/GSM159264.CEL.gz	ftp://ftp.ncbi.nlm.nih.gov/pub/geo/DATA/supplementary/samples/GSM159nnn/GSM159265/GSM159265.CEL.gz	ftp://ftp.ncbi.nlm.nih.gov/pub/geo/DATA/supplementary/samples/GSM159nnn/GSM159266/GSM159266.CEL.gz	ftp://ftp.ncbi.nlm.nih.gov/pub/geo/DATA/supplementary/samples/GSM159nnn/GSM159267/GSM159267.CEL.gz	ftp://ftp.ncbi.nlm.nih.gov/pub/geo/DATA/supplementary/samples/GSM159nnn/GSM159268/GSM159268.CEL.gz	ftp://ftp.ncbi.nlm.nih.gov/pub/geo/DATA/supplementary/samples/GSM159nnn/GSM159269/GSM159269.CEL.gz	ftp://ftp.ncbi.nlm.nih.gov/pub/geo/DATA/supplementary/samples/GSM159nnn/GSM159270/GSM159270.CEL.gz
!Sample_data_row_count	57381	57381	57381	57381	57381	57381	57381	57381	57381	57381	57381	57381
!series_matrix_table_begin
ID_REF	GSM159259	GSM159260	GSM159261	GSM159262	GSM159263	GSM159264	GSM159265	GSM159266	GSM159267	GSM159268	GSM159269	GSM159270
AFFX-BioB-3_at	27	48.5	100.5	93.4	95.8	131.3	72.3	103.3	94.6	85.6	45.1	85.2
AFFX-BioB-5_at	59.8	63.1	99.5	106.1	93.3	101.5	81.5	93.2	75.5	97.9	73.6	89.2
AFFX-BioB-M_at	34.1	62.5	96.4	122.2	96.7	128.4	96.4	115.2	99.5	83.8	52.8	88.1
AFFX-BioC-3_at	110.5	168.5	300.7	320.3	302.3	380.7	282.1	341.3	250.9	269.2	155.5	262.6
AFFX-BioC-5_at	130.3	181.3	289.1	306.2	276.5	338.9	279.4	319.2	261.8	266.6	185.4	246.8
AFFX-BioDn-3_at	569.3	715.5	1298.5	1315.2	1359	1683.4	1257	1400.7	1114.9	1185.3	723.1	1175.3
AFFX-BioDn-5_at	210.5	269.4	631.2	722.2	638	833.7	576.3	711.2	525.3	521.1	327.6	535.7
AFFX-CreX-3_at	2075.2	2409.6	4851.6	5235.6	4937.4	5986	4168.1	4943.3	3952.7	3993.5	2736.6	4405.6
AFFX-CreX-5_at	1461.9	1810.8	3789.9	3838.9	3565.2	4765.7	3202.6	3938.6	3056.1	3025.6	1935.4	3206.9
AFFX-DapX-3_at	713.8	590.5	651.2	1093.3	1006.2	1097	985.4	931.4	699.7	679.8	713.4	1090.1
AFFX-DapX-5_at	172.7	136.7	227.1	348.1	333.5	333.6	325.4	327	259.6	206	203.6	350.7
AFFX-DapX-M_at	369.4	314.6	418.2	737.5	688.5	758.9	620.9	609.6	503.7	442.8	432.8	689.5
AFFX-LysX-3_at	94.5	62.7	115	199.9	180.9	235	136.1	133.1	105.6	130.4	79.4	165.7
AFFX-LysX-5_at	27.2	19.5	31	59.3	50.7	57.6	48.7	53.1	40	33.4	23.4	57.2
AFFX-LysX-M_at	50.5	39.9	54.1	67.5	61.6	84.1	69.1	64.6	58.6	57.4	51.2	86.6
AFFX-Mgr-actin-3_at	9.4	2.2	4.6	5.7	5.3	3.7	1.6	9.2	7.9	5.9	4.6	1.4
AFFX-Mgr-actin-5_at	16	9.7	15.2	15.5	9.6	11.3	4.2	24.6	2.7	16.9	15.1	32.9
AFFX-Mgr-actin-M_at	1.9	2.2	1.9	0.7	1	1	6.1	0.9	2.7	1.6	1.5	1.9
AFFX-Mgr-ef1a-3_at	1.6	1.9	2.3	3.2	1.7	4.1	23.1	13.1	1.4	11.2	1.8	5
AFFX-Mgr-ef1a-3_x_at	1	2.2	1.2	2.4	1.6	2.6	3	2.4	0.9	2.2	1.2	7.4
AFFX-Mgr-ef1a-5_at	2.1	8.8	15.2	11.1	1.6	6.3	13.6	7.6	5.3	5.1	5.6	5.9
AFFX-Mgr-ef1a-M_at	0.9	13.2	3.5	3.1	8.5	0.6	17.7	1.3	3.6	1.8	2	1.4
AFFX-Mgr-gapdh-3_at	4.2	8	1.6	3.7	0.6	6.6	7.8	0.7	6.7	18.4	1	2.4
AFFX-Mgr-gapdh-5_at	1	1.1	1.3	0.6	1.3	0.8	0.9	0.5	0.7	1	0.7	1.5
AFFX-Mgr-gapdh-M_at	3.4	0.4	0.4	7.4	8.6	1.8	5.5	0.4	5.1	11.8	5.4	6.7
AFFX-OS-18SrRNA_s_at	36.3	21.6	25.7	50.9	34	178.1	71.1	111.6	81.4	196.8	627.2	51.7
AFFX-OS-25SrRNA_s_at	46.1	18.6	19.9	42.1	32.3	461.7	76.2	46.5	74.8	203.1	629.8	26.5
AFFX-OS-5.8SrRNA_at	7	4.5	7	33	27.2	47.9	69.5	77.6	42.2	14.3	14.6	9
AFFX-Os-actin-3_at	1099.6	1077.2	1567.8	1564.4	1297	1893.9	1605.1	1587.2	888.6	1724	1077	1747.2
AFFX-Os-actin-3_s_at	2382.1	2618.5	3111.4	2436	2219.1	2415.9	1799.7	1969.2	1516.9	2924.4	1945.2	3136.6
AFFX-Os-actin-5_s_at	263.9	265.8	332.3	338.2	300.1	445.9	243.1	309.2	235	390.1	286.7	471.7
AFFX-Os-actin-M_s_at	884.5	959.6	1175.3	793.2	786.1	881	619	705.9	450.1	1214.9	742	1346.6
AFFX-Os-ef1a-3_at	3.7	1.3	0.2	5.6	3.1	3.5	5.1	0.9	3.9	5.3	0.9	1.1
AFFX-Os-ef1a-5_at	20.1	6.3	13.7	8.5	11.3	10.1	18.9	13.1	9.4	21.5	5.2	2.5
AFFX-Os-ef1a-M_at	0.6	0.6	0.4	0.7	2.7	0.7	4.9	0.9	0.3	0.7	0.7	0.4
AFFX-Os-gapdh-3_at	10.3	16	1.3	8.6	11.4	10.4	8.2	5.5	10.9	11	7.7	8.2
AFFX-Os-gapdh-5_at	9.8	0.8	6.4	6.8	2.6	3	7	2.8	1	0.7	7.4	7.2
AFFX-Os-gapdh-M_at	3.4	9.3	10.3	2.9	6.6	1	14.2	1.6	1.3	19.2	16.4	3.5
AFFX-Os-r2-Bs-dap-3_at	872.2	612.3	949.6	1401.2	1344.8	1534.3	1110.7	1164	1060.7	925.9	795.4	1476
AFFX-Os-r2-Bs-dap-5_at	311.4	197.1	317.4	531.4	532.7	472.9	483.5	513.5	385.3	311.8	328.9	477.8
AFFX-Os-r2-Bs-dap-M_at	605.5	491.3	677.8	1537.7	1228.5	1390.4	1139.2	1195.4	763.6	661.2	655.6	1163
AFFX-Os-r2-Bs-lys-3_at	55.2	57.1	68.4	196.7	143	155.9	97	100.9	119.7	89.1	87.8	121.5
AFFX-Os-r2-Bs-lys-5_at	45.7	39.6	54.7	84.4	93.3	97.4	78.9	79.3	62.7	48.4	57.5	98.5
AFFX-Os-r2-Bs-lys-M_at	70.7	29.6	56.8	86.8	96.9	100.9	75.5	71.2	65.3	56.7	51.1	104.7
AFFX-Os-r2-Bs-phe-3_at	83.5	63	107.4	151.9	120.4	178.4	128.8	129	114.5	100.7	70.6	152.8
AFFX-Os-r2-Bs-phe-5_at	61.6	30.5	101.8	92.1	102.8	112.1	98.1	102	67.8	77	40.9	82.1
AFFX-Os-r2-Bs-phe-M_at	87.6	76.9	79.1	119.4	125.3	162.4	124.7	122.8	107.4	105.1	102.1	139.6
AFFX-Os-r2-Bs-thr-3_s_at	200.7	173.2	194.1	338.9	291.7	375.9	287.1	264.4	236.5	212.9	187.5	305.1
AFFX-Os-r2-Bs-thr-5_s_at	78.5	59.8	78.3	117.3	134.2	101.8	126.5	133.2	101.9	62.5	75.9	117.5
AFFX-Os-r2-Bs-thr-M_s_at	165.6	104.5	137	220.3	222.5	212.7	223.1	235.5	188.4	140.2	147.6	218.7
AFFX-Os-r2-Ec-bioB-3_at	81.5	83.8	130.3	134.9	137.7	156.9	120	142.5	152.1	128.8	99.2	126.2
AFFX-Os-r2-Ec-bioB-5_at	38.4	51	90	76.4	76.8	92.4	69.2	100.8	74.8	73.4	55.1	87.4
AFFX-Os-r2-Ec-bioB-M_at	69.8	66.5	106.6	125.9	116.4	142.3	122.2	134.6	136.9	122.7	83.2	99.2
AFFX-Os-r2-Ec-bioC-3_at	176.4	265.4	367.5	423.1	377.8	432.1	365.3	434.3	425.5	392.9	293.9	297.3
AFFX-Os-r2-Ec-bioC-5_at	191.7	273.6	352.9	333.3	345.3	393.6	351	371.1	394.3	337.4	285	323.8
AFFX-Os-r2-Ec-bioD-3_at	1123.3	1266.9	1912.2	2121.3	1916.2	2529	1837.3	2066.9	1958.7	1876.4	1472.5	1719.7
AFFX-Os-r2-Ec-bioD-5_at	503.3	619.9	987.5	1053.3	926.7	1304.2	912.8	1280	848	889.2	637.2	947.1
AFFX-Os-r2-P1-cre-3_s_at	3130.7	3404	5822	6034.3	5692.5	7126.5	5195.6	5788.4	5598.1	5377.3	4161.4	5088.1
AFFX-Os-r2-P1-cre-5_s_at	3897.9	3943.1	6353.8	6249.8	6554.7	7271.3	5826.1	6389.4	5984.1	6038.1	4596.6	5548.2
AFFX-Os-TrpnX-3_at	0.5	0.6	0.4	0.3	0.5	3.1	0.6	0.2	0.3	0.3	0.4	0.2
AFFX-Os-TrpnX-5_at	4.6	2.3	1.2	1.2	4.1	1.4	1.4	1.5	2.5	2.2	1.4	1.1
AFFX-Os-TrpnX-M_at	4.9	6.9	6.6	10.7	7.6	5.4	8.9	8.6	4.8	2.4	7.8	7.2
AFFX-Os_18SrRNA_at	11	10.4	11.8	12.8	13.1	74.3	35.9	34.2	36	55.4	652.6	13.3
AFFX-Os_28SrRNA_at	66.9	22.3	33.9	90.2	37.8	645.9	251	152.9	205.3	618.5	1531.3	92.4
AFFX-Os_Actin_3_at	1777.1	1990.9	2567.2	1917.9	1671.8	2052.3	1428.4	1648.4	1047.9	2342.8	1268.7	2703.9
AFFX-Os_Actin_5_f_at	398.9	427	609.2	480	582	573.7	348.2	490	280.1	670.2	434.7	809.3
AFFX-Os_Actin_M_s_at	730.5	887.4	945.9	675	619.4	753	511.3	550.5	391.2	959.4	638.3	1091.2
AFFX-Os_Cyph_3_at	170.9	183.2	236.3	152.8	145.4	167.4	133.5	138.7	73.1	213.7	102.5	212.2
AFFX-Os_Cyph_5_at	60.5	101.3	100.5	87.5	74.2	74.6	75	62.8	55.4	102.3	55.1	108.6
AFFX-Os_Cyph_M_at	222.1	223.9	274.6	169.2	145.8	169	171.5	160.5	116.1	244.3	148.7	264
AFFX-Os_Gapdh_3_at	2678.5	3092.2	3679.5	3896.6	3595.5	4320.9	3884.6	3834.1	3060.8	3918	2844.3	4266.3
AFFX-Os_Gapdh_5_at	1761.2	1621.8	2165.3	2281.8	2227.7	2530.6	2628.8	2526.5	1594.1	2473.9	1764.4	2835
AFFX-Os_Gapdh_M_at	1972	2267.8	2709	2840.9	2546.8	3067.3	2889.6	2827.5	2281.2	2818.7	2063.4	3366.4
AFFX-Os_Ubiquitin_3_s_at	3347	4208.3	4637.3	5187.1	4958.6	5766.1	4519.8	4697.9	3712.2	4459.5	3432.9	4905.6
AFFX-Os_Ubiquitin_5_f_at	5409.5	6232.5	6626.8	8099.6	8045.6	8672.2	7605.6	7609.7	6456.5	6916.4	6235.3	7389.1
AFFX-Os_Ubiquitin_M_f_at	5469	6281.6	6331.8	7604.2	7313.3	8038.8	7347.4	6983.6	6388.3	6825	6235.6	6980.9
AFFX-PheX-3_at	54.1	51.5	51.7	102.4	88	128.8	81.3	83.5	78.4	62	65.8	90.2
AFFX-PheX-5_at	51.8	31.3	52.5	79.6	84.2	82.7	85.3	92.6	66.1	61.8	37.8	76.9
AFFX-PheX-M_at	50.1	43.6	56.7	90.1	71.2	103.2	85.9	86.3	72.9	42.5	35.6	76.8
AFFX-r2-Bs-dap-3_at	625.3	561.5	734.6	1177.3	1004.2	1285.7	963.3	991.8	741	720.3	594.2	1072.7
AFFX-r2-Bs-dap-5_at	247.5	149.9	275.7	350.5	369.3	354.5	387.9	413.1	302.9	226.1	265.8	414.7
AFFX-r2-Bs-dap-M_at	408.8	347.3	465	969.6	829.5	874.7	754	733	512.6	450.2	405.9	736.9
AFFX-r2-Bs-lys-3_at	53.6	76.9	63.4	127.5	98	151.3	83.9	67.3	64.6	63.7	59.2	76.4
AFFX-r2-Bs-lys-5_at	53.4	32.4	48.3	83.6	74.6	83.7	54.5	68.4	55.8	51.1	51	81.1
AFFX-r2-Bs-lys-M_at	35.4	15	42.1	60.9	60.2	70.5	53.5	50	42.5	39.3	35.7	69.3
AFFX-r2-Bs-phe-3_at	82.8	72.9	98	164.3	143.8	190.2	143.9	123.7	112.9	94.6	73.7	153.5
AFFX-r2-Bs-phe-5_at	89.2	56.7	101.2	140.5	138.3	145.4	110.9	118.8	109.4	83.1	73.3	128.4
AFFX-r2-Bs-phe-M_at	58.2	51.4	57.4	99.2	104.8	119.8	97.3	95.4	69.1	68.2	49.3	95.8
AFFX-r2-Bs-thr-3_s_at	215	178.2	194.1	404.4	324.7	411.7	311	283.4	278	272	211.2	310.5
AFFX-r2-Bs-thr-5_s_at	116.5	78.5	104.1	159.3	169	139.6	171.9	145.6	98.8	107.4	110.2	160.5
AFFX-r2-Bs-thr-M_s_at	158.6	163.9	137.8	218.3	208.6	232.8	212.1	218	158.5	143	148.8	248.2
AFFX-r2-Ec-bioB-3_at	61.7	78.1	135.3	138.5	125.2	169.8	121.3	149.8	131.3	132.6	100.5	131.8
AFFX-r2-Ec-bioB-5_at	56.5	65.9	118.6	135	127.4	183.7	115.3	109.9	128.9	113.9	97.6	122.4
AFFX-r2-Ec-bioB-M_at	84.4	93.6	149.5	153.7	153	185.2	131.1	157	139.6	132.8	109.5	140.6
AFFX-r2-Ec-bioC-3_at	293.8	289.4	376	429.2	396.9	474.6	404.7	426.2	433.5	444.7	342.1	336.1
AFFX-r2-Ec-bioC-5_at	229.1	280	364.7	423.7	391.4	435.1	354	419.6	368.4	384.1	308.2	325.1
AFFX-r2-Ec-bioD-3_at	952	1271.9	1801.7	1928	1758.8	2085.2	1777.4	1939.7	1466.4	1609	1228.6	1554.5
AFFX-r2-Ec-bioD-5_at	798.1	983.4	1473.2	1660.4	1561.3	1894	1475.2	1702.4	1425.2	1421.7	962.8	1323.2
AFFX-r2-P1-cre-3_at	4271	4513.2	6497.9	7437.8	6937.7	8481.1	6510.9	6945.4	6816.4	6543.6	5201.1	6153.2
AFFX-r2-P1-cre-5_at	3401.5	3829.8	5398.5	5553.5	5284.2	6430.5	4881.8	5601	5049.7	4806.3	4046.3	5023
AFFX-r2-TagA_at	0.9	0.2	0.5	0.6	0.6	0.4	0.4	1.1	0.3	1.2	0.3	0.6
AFFX-r2-TagB_at	0.9	4.8	1	0.2	2.9	0.2	2.2	4.3	2	4	1	3.1
AFFX-r2-TagC_at	6.1	7	5.8	0.4	0.8	0.4	1.9	3.2	4.9	0.4	0.9	0.7
AFFX-r2-TagD_at	5.3	1.3	4.8	0.9	6.6	10	1.1	7.6	3.4	1.7	4.8	0.2
AFFX-r2-TagE_at	5.6	0.7	2.5	0.4	0.7	0.6	0.8	0.2	0.7	0.5	3.9	4
AFFX-r2-TagF_at	0.6	7.4	0.3	0.7	5.3	4.7	0.6	0.3	0.4	0.6	0.8	2.8
AFFX-r2-TagG_at	5.8	7.9	0.4	4.3	0.6	11.9	0.9	3.5	3.7	1.5	4.1	0.9
AFFX-r2-TagH_at	12	10.3	0.9	7.8	4	9.8	10.7	3.1	4.8	13.6	8.5	8.2
AFFX-r2-TagIN-3_at	1.3	2.2	0.4	1.2	1.1	0.4	1.6	2.8	1.8	0.9	5.5	1.6
AFFX-r2-TagIN-5_at	15	16.6	5.8	13.3	8.2	15.3	15.9	8.5	10.7	16.1	15.3	4
AFFX-r2-TagIN-M_at	0.5	0.8	0.6	0.4	0.6	1.2	4.7	1.2	0.2	5.3	1.4	1.1
AFFX-r2-TagJ-3_at	2.3	1.2	1.3	0.4	0.9	2.5	10.7	0.7	0.2	2.7	8.6	5.3
AFFX-r2-TagJ-5_at	9	8.8	5.6	1.9	3.7	1.9	0.3	2.3	0.6	1.8	2.8	2.8
AFFX-r2-TagO-3_at	0.6	5.4	5.8	8.7	1.1	0.6	9	1	0.4	1.5	0.7	0.8
AFFX-r2-TagO-5_at	0.4	7.7	0.8	0.8	6.9	1	0.2	2.1	0.2	0.4	0.8	1.1
AFFX-r2-TagQ-3_at	10.8	8.8	6.4	6.5	9.8	12.9	12.3	5.4	0.6	9.3	7	9.9
AFFX-r2-TagQ-5_at	11.7	4.4	13.3	1.7	0.6	0.4	0.3	0.8	0.9	11.4	1.1	5.6
AFFX-ThrX-3_at	164.6	135.6	155.8	270	245.9	306.2	224.8	220.4	208.7	185.9	162.9	255.2
AFFX-ThrX-5_at	55.2	39.5	74.8	101.6	91	66.2	101.2	93.7	64.3	66.9	65.1	78.5
AFFX-ThrX-M_at	121.4	90.4	98.6	173.4	156	149.1	155.5	144.8	127	102.7	103.9	159.5
AFFX-TrpnX-3_at	0.6	4	0.3	0.3	2.4	3.6	0.4	0.4	2.5	0.4	0.2	3.7
AFFX-TrpnX-5_at	4.3	1.3	1.1	8.5	2.2	1.4	7.8	9.1	6.5	7.7	0.9	4.1
AFFX-TrpnX-M_at	0.5	0.9	0.2	2.8	0.9	1.7	0.5	1.6	0.8	0.7	0.6	0.7
Os.1.1.S1_s_at	376.7	434.8	549.3	385.1	373.7	444.7	453.4	422.5	232.2	454.4	315.2	615.3
Os.10.1.S1_s_at	678.7	727	1047.5	944.5	829.9	976.5	842.7	872.6	609.8	1025.5	671	1221.5
Os.1000.1.S1_at	61.9	84.7	123.6	111	87.3	141.4	145.8	124.7	79.4	216.9	115.6	155.7
Os.10001.1.S1_at	165.3	202.9	250.8	175.9	145.4	194.3	200.5	211.6	132	173.6	91.5	203.2
Os.10002.1.S1_at	15.2	10.1	11.6	17.6	15.5	18.2	51.4	38	28.8	20.8	13.5	4
Os.10003.1.S1_at	900.5	828.2	1389.7	661.4	617.6	702.8	1238	1241.2	859.7	1216.4	615.2	1216.3
Os.10004.1.S1_s_at	1.2	2	0.7	10.2	8.9	10.2	2.5	1.1	0.9	4.8	8	0.9
Os.10006.1.S1_at	495.1	491.5	655.9	1958.5	1906.5	2209.6	553.2	613.5	402.2	240.9	185.2	262.5
Os.10006.2.S1_x_at	171.4	207.2	269.2	1082.5	949.2	984.8	202.2	236.3	144.6	82.1	68.6	113.7
Os.10007.1.A1_a_at	264.2	311.6	347.6	233.3	194.4	191.6	359.7	313.2	196.1	391.4	274	468.1
Os.10007.2.S1_a_at	36.2	48.1	57.9	53.9	46.8	43.3	71.6	62.1	38.4	49.2	36.8	36.1
Os.10010.1.S1_at	164.4	225.3	264.8	178	173.5	220.3	196.4	255.3	141.6	294.2	223.4	418.4
Os.10011.1.S1_at	70.2	113	91.9	31.4	23.9	23	71.1	63.5	50.6	63.2	50.8	120.8
Os.10013.1.S1_at	54	72.5	111.2	65.5	46	46.8	27.9	29.7	16.4	32.1	66	88.8
Os.10014.1.S1_at	0.3	0.7	4.6	8.1	5.4	0.8	1	1.1	0.4	3.8	0.8	1.3
Os.10015.1.S1_at	34.4	24.9	66.3	46.8	48.4	61.5	92.9	76	43.8	101	58.6	116.9
Os.10015.1.S1_s_at	139.8	118.8	196.9	174.9	117.3	150.9	241.4	223.4	141.8	203	106.6	218.3
Os.10016.1.S1_a_at	121.3	108.2	151.4	55.7	39.6	59.5	81.1	80.8	46	127.8	94.1	172.4
Os.10017.1.S1_at	320.4	446.4	574.3	779.9	684	836.8	662.2	632.4	450.2	644	399.6	757.8
Os.10018.1.S1_at	482.3	564.2	678.4	355.4	238.2	303.8	164.6	133.7	96.1	749.8	550.9	922.6
Os.10019.1.S1_a_at	203.6	237.2	308	111.3	125.4	129.2	212.7	193.2	111.4	178.7	129.9	236.2
Os.10020.1.S1_at	228.5	208.7	286.1	298.2	275.4	320.6	289.7	305.8	181.5	255.9	170.5	307
Os.10021.1.S1_at	110.2	137.8	163.6	123.3	104.6	134.9	141.8	133.3	102.4	163	118.3	176.7
Os.10023.1.S1_at	281.8	331	326.5	265.2	281.6	282.4	328.6	316.8	207.1	281	208.5	291.8
Os.10024.1.S1_at	153	179.7	255.9	283.1	211.7	300.5	228.5	221.9	119.6	109.3	84.7	176.4
Os.10025.1.S1_a_at	866.8	841.6	1100.5	677.6	538.2	656.7	552.7	550.4	319.1	555.3	423.9	793.2
Os.10026.1.S1_at	1.5	0.7	0.3	1.1	1.2	0.7	0.5	0.4	0.9	1.3	1.2	2.1
Os.10027.1.S1_at	16.7	10.5	2.7	11.7	1.3	1.4	3.7	6.5	6.1	10.8	12.8	14
Os.10028.1.S1_x_at	41.9	41.4	52.9	26.3	23	25.5	37.7	33.2	17.4	39.7	17.5	38
Os.10028.2.S1_at	0.2	9.1	0.3	0.1	0.5	0.1	4	2.9	1.3	0.2	3.3	2.1
Os.10029.1.S1_at	71	34	85	33.5	26.6	30.6	36.8	59.7	28.1	85.9	65.8	137.3
Os.10030.1.S1_at	4	3.7	1	0.4	0.3	1.6	1.7	0.9	0.6	5.9	0.4	2.2
Os.10031.1.S1_at	143	141.4	201.2	69.5	43.8	53.2	194.8	208.5	123.7	80.5	50	132.5
Os.10032.1.S1_at	72.7	66.4	108.6	123.9	116.3	113.8	100.9	87	47.9	101.7	48.5	109.9
Os.10033.1.S1_at	544.3	589.6	691.1	476.3	382.4	465.2	456.5	454.9	304.8	745	503	893.2
Os.10034.1.S1_at	706.2	637.1	939.5	998	964.2	1077	557.8	528.5	373.8	808.8	670.1	1053.2
Os.10037.1.S1_at	474.2	556.3	687.2	455.9	384.8	488.3	498.4	567.5	410.6	654	453.6	807.5
Os.10038.1.S1_s_at	0.1	0.2	2	0.8	0.3	0.4	0.1	0.3	0.1	0.1	0.4	0.7
Os.10039.1.S1_at	422.9	504.3	624.2	541	494.4	589.1	505.7	560.6	350.4	515.1	281.6	518.8
Os.10041.1.S1_at	134.2	129.4	181.8	339.8	328.4	355	181.4	209.8	128.7	145.7	91.7	148.7
Os.10042.1.S1_at	334	314.6	493.3	776.5	681.4	876.8	729.5	716.4	536.1	456.6	331.3	480.4
Os.10043.1.S1_at	68.2	83.6	64.9	49.3	27.2	60	56.7	57.3	33.4	42.8	36.3	44.5
Os.10044.1.S1_at	31.9	37.7	44	43.7	31.4	41.5	32.9	27.7	21.9	47.3	33.3	49.3
Os.10044.1.S2_at	219.9	242.6	290.6	176.2	153.5	168.6	180.9	203.9	111.4	305	171.3	342.9
Os.10046.1.S1_at	7.7	8.4	8.6	6.8	5.2	10.8	8.9	7.5	12.7	0.3	0.2	1.2
Os.10048.1.S1_at	278.4	271.3	403.7	197.6	157.4	172.1	221.5	219.2	142.4	373.1	244.2	442.3
Os.1005.1.S1_at	1065.5	1165.3	1088.4	958.8	970.1	1122.9	846.2	900.2	643.9	847.4	579.2	845.9
Os.10050.1.S1_at	6.8	11.4	12.2	24.4	16.2	35.1	15.7	16.9	11.4	11.3	14.7	24
Os.10051.1.S1_at	202.6	199.8	275.3	463.4	406.3	464.5	281.9	312	193.3	302	202.9	324.2
Os.10052.1.S1_at	503	553.6	716.1	425.4	354.2	404.4	592.8	579.3	337.7	561.1	348.3	642.8
Os.10054.1.S1_at	90.3	109.6	143.2	337.8	302.6	346.4	111.4	100	52.1	141.7	82.3	153
Os.10055.1.S1_at	33	45.7	59.6	26.9	34.5	27.6	43.7	42.1	23.1	11.4	16.6	21.5
Os.10055.2.S1_at	8.1	3.9	3.2	6.9	7.2	5.5	5.5	5.4	5.1	6.1	7.9	6.7
Os.10056.1.S1_at	251.1	243.5	354.1	135.3	124.1	168.3	262.2	228.1	135.8	366.5	164.7	325
Os.10057.1.S1_at	95.9	125.2	137.5	151.8	127.3	162.9	204	196.6	136.5	163.7	103	195.3
Os.10058.1.S1_at	290	414.3	495.7	2234.8	1930.2	2299.8	993.1	657.3	386.3	1551.5	1417.9	2392.6
Os.10059.1.S1_at	22.1	26.7	32.9	18.3	15.8	16.9	18	31.6	13.6	29	24.3	40.3
Os.10059.2.S1_at	3.5	9.3	2.7	1.2	0.8	0.7	0.9	1.6	4.8	2.4	1.4	7.3
Os.10060.1.S1_at	117.6	135.1	247	178.8	154.4	166.1	204.9	220.2	142.7	176.7	87	154.6
Os.10061.1.S1_at	179.2	218.7	280	289.6	199.4	256	173.7	152.5	101.8	345.9	229	455
Os.10062.1.S1_at	52.3	72.5	101.3	86.6	95.1	141.6	110.4	102.1	67.5	84.5	57.8	98.6
Os.10063.1.S1_at	322	312.9	422.2	567.5	505.1	603	635	574.4	363.9	310.2	189.9	314.7
Os.10063.2.S1_at	26.2	26.5	40.7	28.1	18.5	35.5	19.7	18	13.1	39.5	23.9	39.2
Os.10065.1.S1_at	457.9	367.4	593.2	620.4	469	692.7	491.3	541.7	308.3	554.1	377.2	582
Os.10066.1.A1_at	3.7	6.2	2.9	0.6	5.2	0.7	4.6	2.3	0.2	0.2	0.7	0.5
Os.10066.1.A1_x_at	583.5	553.2	861.3	598.9	624.5	698.1	873.9	887.9	373.9	871.6	478.8	978.8
Os.10066.2.S1_at	66.6	73.2	112.9	92.9	79.8	104	110.7	119.6	69	97.7	63.9	127.6
Os.10068.1.S1_at	661.5	669.1	886.7	881.8	738.6	892.8	947.5	779.7	483.2	934.1	574.7	966
Os.10071.1.S1_at	9.1	2.9	4.4	0.6	4.6	4.4	4.4	0.8	4.4	4	2.6	0.6
Os.10074.1.S1_at	230.2	200.9	277.1	145.7	122.1	129	229.9	195.9	128.9	213.2	106	232
Os.10075.1.S1_at	9.4	9.8	6.8	9.9	12.8	18.4	1.2	3.5	3.8	16	12.5	22.3
Os.10076.1.S1_at	404.1	471.7	721	464.1	450.8	662.2	575.2	636	423	620.5	416.7	784.8
Os.10077.1.S1_at	8.4	8.3	7.4	3.9	5.6	5.8	6.1	7.9	6.5	7.7	4	6.3
Os.10077.2.S1_at	401.6	449.5	699.5	865	718.1	802.5	919.4	951.9	495	497.3	314.3	678.4
Os.10078.1.S1_at	169.7	152.1	224.8	257	202.4	349.7	466.1	501.3	237.5	158	129.1	222.6
Os.10079.1.S1_at	127.6	174.4	235.2	265.5	255.6	263.6	222.3	233	185.7	108.6	107.2	185.7
Os.10080.1.S1_at	327	392.6	476.6	336.4	324.3	363.2	498.9	499.8	315.4	487.3	278.2	498.1
Os.10081.1.S1_at	445.8	558.4	623.1	364.3	333.1	367.1	466.7	472.6	284	516.3	490.2	683.8
Os.10082.1.S1_at	458.8	477.9	630.2	877	762.8	943.1	665.2	782.8	540.8	631	404.3	764.8
Os.10083.1.S1_at	333.7	346.8	470.5	549.5	493.7	530.8	898.3	849.4	550.1	900.9	734	1247.4
Os.10084.1.A1_at	149.5	154	243.9	207.9	180.7	203.5	271.2	231.5	141.6	233.6	130.3	283.5
Os.10084.2.A1_at	1.2	5.2	4.4	2.4	3.3	3.8	3.4	6.2	1.5	4.2	3.8	0.3
Os.10084.3.S1_at	21	16.1	20.3	24.7	23.5	28.6	20.3	21.1	16.9	24	21.3	16.4
Os.10085.1.S1_at	305.7	267	514	229.2	242.2	300.3	461.9	403.1	313.9	242.6	125.3	200.9
Os.10086.1.S1_at	6.9	2.1	5.3	3.9	0.5	6.9	6.4	3.3	2.6	6.5	1.7	0.6
Os.10087.1.S1_at	616.4	573.5	893.1	566	549.3	587.1	536.6	484.2	388.1	885.6	555.9	979.4
Os.10088.1.S1_a_at	287.8	325.3	365.6	435.1	394.9	458	541.4	445.2	309.8	294.1	223.7	357.5
Os.10091.1.S1_at	44.7	43.4	87.1	66.2	55.2	63	43.5	30.5	37.3	921.9	853.7	1302
Os.10093.1.A1_at	16.3	25.4	18.8	11.4	9.3	15.1	19.5	14.5	9.7	8.2	9.3	8.8
Os.10093.2.S1_at	13.5	11.2	22.8	7.3	9.2	11.4	12.6	11.1	9.6	8.1	8.6	10.2
Os.10093.3.S1_x_at	186.1	206.3	280.8	165.3	166.5	180.7	179	185.5	109	198.4	137.8	197.4
Os.10093.4.S1_s_at	153.4	193.6	288.2	286.6	299.1	296.8	268.4	396.5	220.7	174.5	139.1	301.9
Os.10093.4.S1_x_at	2.4	3.6	0.5	0.7	0.7	0.7	0.2	1.5	4.3	5.5	0.6	7.3
Os.10094.1.S1_at	1499.3	1425.3	2137.9	1682.5	1504.5	1685.8	1896.3	1933.9	1177.2	2066.9	1363.9	2488.4
Os.10095.1.S1_at	36	28	33.4	19.5	19	19.1	24.6	29.6	11.9	44.9	28.2	47.8
Os.10096.1.S1_a_at	61.6	56.4	85.9	622.1	565.4	600.7	415.9	373.4	227.3	92.9	70.1	139.5
Os.10096.1.S1_at	139.2	171.5	232.5	1471.7	1362.5	1637.1	992.6	979.7	719.5	310.3	192.2	296.6
Os.10096.2.S1_at	0.2	1.4	0.4	9	2.5	1.4	0.1	0.4	3.9	1.4	0.4	0.7
Os.10096.2.S1_x_at	104	100.9	139.7	737.6	523.7	698.6	394.1	453.8	196.9	148	106.3	127.8
Os.10097.1.S1_at	550	569.8	657.4	5064.7	4866.6	5644.5	3493.9	3507.4	2509.3	1049.2	906.7	1370.6
Os.10098.1.S1_at	21.1	30	38	25.2	18.8	18.9	35.2	29.2	14.7	35.8	8.6	49.7
Os.10099.1.S1_at	194.1	266.2	339.7	1219.6	1162.9	1309.8	569.6	614.3	487.2	97	112.9	188.8
Os.10099.2.S1_at	20.9	33.7	17.7	36.7	35.5	49.2	34.8	39.2	22.2	10	26.3	19.9
Os.10101.1.S1_at	123.4	112.7	186	37.2	55.6	56.5	45	60.3	33	86.4	63.8	128.7
Os.10102.1.S1_at	320.5	312.4	430.7	100.7	70.3	124	472.7	338.3	252.2	507.6	333.6	539.8
Os.10104.1.S1_at	110.3	99.1	150.7	158.7	133.8	128	151.1	145.9	78.3	144.8	85.7	186.9
Os.10105.1.S1_at	226.6	272.5	295.3	318.6	268.3	348.3	359.1	307.4	230	380	257	448.1
Os.10105.2.S1_at	2.7	0.6	0.9	0.3	3.5	5.6	8.2	6.8	6.4	4.9	3.4	3.3
Os.10105.3.A1_at	23.1	28.2	8.1	13	1.8	23.5	35.3	30.3	14.3	29.2	22.3	25.7
Os.10105.3.S1_x_at	178.8	183.4	279.9	232.1	245.5	281.7	256.2	319.8	194.2	239	185	346.6
Os.10107.1.S1_at	83.8	126	108.6	48.9	82	94.5	75.5	76.2	63.4	132.9	80.2	122.8
Os.10107.2.S1_x_at	223.1	245.4	255.1	114.7	114.6	141.3	183.7	176.9	137.6	177.2	135.4	203.8
Os.10108.1.S1_at	2.4	1.4	2.4	10	6.1	3	4.8	7.6	6.4	6.3	2.3	2.7
Os.10109.1.S1_at	983	1034.7	1310.3	896.9	728.6	783.2	1089.4	1125.6	727.1	969.7	799.5	1378.2
Os.10110.1.S1_at	509.9	490.3	719	533.4	572	701.6	583.2	586	419.1	790.5	529.9	1070
Os.10111.1.S1_at	548.9	638.2	1037.1	633.3	566.7	685.6	665.1	706.5	379.2	873	467.8	1009.2
Os.10112.1.S1_at	760.1	867	1212.9	1100.3	1040.6	1173.1	837.3	1044.8	624.2	1123.8	647.2	1298.7
Os.10113.1.S1_at	2588.4	2629.7	4086.1	2088.6	1858.8	2127.5	3106	3012.5	2392.3	3676.9	2104.4	3501.2
Os.10115.1.S1_at	58.5	79.4	93.8	28.4	31.2	35	35.1	24.5	26.3	61.5	45.5	109.3
Os.10116.1.S1_at	1619	1713.2	2239.6	2229	2175.2	2638.2	2387.9	2377.1	1752.7	2090.4	1534	2618.6
Os.10117.1.S1_at	260.3	372.4	411.2	504.7	463.7	565.5	466.2	488.2	305.4	559.4	337.1	638.6
Os.10118.1.S1_at	1790.8	1833.2	1967.4	1311.2	1193.5	1425	1259.3	1376.2	912.6	1979.1	1361.4	2382.9
Os.10119.1.S1_a_at	277.6	309.9	396.8	474.7	412.2	495.9	501.1	470.2	293.3	423.6	220.6	442.6
Os.10120.1.S1_at	1663.1	1602.7	2377	2392.2	2262	2721	2166.9	2416.4	1696.3	2455.2	1549.6	2653.9
Os.10120.1.S2_a_at	2786.1	2982.6	3434.5	2398.9	2190.4	2723.8	2935.4	3017.2	2203.7	3930.9	2907.5	4155.1
Os.10120.2.S1_at	44	35.6	48.7	13.8	13.8	16.2	27.3	32.7	12.9	30	24.4	45.7
Os.10120.3.S1_at	1178.4	1308.5	1563.9	1094.6	1037.9	1214.6	1140	1238.1	867.5	1427.8	1015.2	1861.7
Os.10121.1.S1_at	234.1	332.6	355.1	641	671.9	766.1	720.2	706.1	380.1	429	293.8	500.5
Os.10122.1.S1_at	1125.6	1159.8	1661.1	2882.8	2720.7	3112.5	2659.1	2744	1855.9	1602.5	1362.4	2028.3
Os.10123.1.S1_at	569	560.9	662	1305.9	1398.2	1516.9	1739.3	1650.9	1067.7	731.4	437.6	806.4
Os.10123.2.S1_x_at	348.3	444.2	635.1	1106.6	910.3	1091.3	1068.6	1118	826.4	506.7	357.5	633.3
Os.10124.3.S1_x_at	290.1	325.8	415.7	342.9	325	353.8	338.4	335.6	211.4	546.9	426	686.2
Os.10125.1.S1_a_at	2050.7	2543.9	2688.2	2869.9	2675.7	3003.4	2524	2438.8	1675.4	2848.4	2225.6	3475.3
Os.10126.1.S1_at	308.5	386.7	575.2	788.4	718.4	855.8	1041.2	886.6	519.8	1464.2	1100.2	1937.8
Os.10128.1.S1_at	462.3	531.6	699.7	744.2	665.1	727.5	1313.6	1205.4	736.5	529.7	429.9	789.1
Os.10128.2.A1_at	0.8	0.7	0.6	3.3	0.9	0.9	1	3.6	0.7	1.8	0.6	1.6
Os.10129.1.S1_at	759.3	816.9	957	1183.7	1091	1176.8	1002	932.4	644	1027.1	780.3	1137
Os.10130.3.S1_a_at	3119	4296	3964.2	3673.8	3499.7	3955.2	3939.3	3906	2752.9	4434.9	3551.7	4539.4
Os.10131.1.S1_a_at	260.2	250.3	301.8	5323.7	5270.1	7137.9	2711	2980.4	1956.4	447.2	394.6	622.1
Os.10131.3.A1_at	6.2	5.9	1.8	25.8	24.5	48.4	28.1	33.2	19.6	11.6	8.7	7.4
Os.10131.4.A1_at	8.9	0.9	4.3	1	0.3	5	4.9	0.7	1.5	2.2	1.2	2.3
Os.10132.1.S1_at	687	812.5	1125.2	1600.7	1242.5	1429.8	1102.5	1098	752	1764	1004.7	1856.2
Os.10134.1.S1_at	1342	1667.5	1941.4	1319.4	1202.8	1535.4	1192.3	1281.5	1020.2	1938.3	1259.1	1998.6
Os.10135.1.S1_at	422.7	415.9	600.3	716.7	606.5	736.4	862.5	826.8	629.4	729.8	555	882.1
Os.10136.1.S1_at	5071.2	5178.9	5662.8	3804.6	3934.2	4455.4	4496.9	4606.5	3622.2	3962.6	3248.5	4877.9
Os.10137.1.S1_a_at	1106.8	1136.7	1647.8	1011.6	922.8	944	1278.2	1385.3	870.3	1430.5	1035.8	1817.5
Os.10138.2.S1_a_at	1554.1	1978.8	2305.4	1218	1151.9	1302.5	1305	1369.7	1144.9	2132	1296.9	2303.1
Os.10139.1.S1_s_at	3509.2	4114.2	4843.6	5435.9	5113.4	7149.3	4688.7	4868.5	4147.8	4614.9	3775.8	5329.4
Os.10140.1.S1_at	489.8	574.1	717.4	582.8	515.7	628.1	623.1	590.1	413.2	612.6	351.1	638
Os.10141.1.S1_at	216.4	190.8	307.3	786.8	710	823.8	537.7	610.7	402.3	268.5	199.3	321.4
Os.10143.1.S1_at	1450.2	1890.8	1976.7	1724	1543.8	1772.6	1593.4	1744	955.1	1757.7	1149.3	2141.8
Os.10144.1.S1_at	536.4	634.8	731.1	536.2	443.8	580.1	499.3	508.6	343.9	1044.2	518.3	1006.5
Os.10146.1.S1_at	524.9	524.2	645	3793.9	3357	3864.9	2909.2	2981.5	2000.6	555.3	454.4	731.7
Os.10148.1.S1_at	1862.7	2095.9	2256.6	2086.1	1868.2	2365.2	2301.9	2215.7	1535.3	3104.4	2579.5	3753.2
Os.10149.1.S1_at	0.7	4.2	4.3	9.8	3.1	4.8	7.3	2.1	0.5	11.4	7	14.3
Os.10149.1.S1_x_at	374.2	472.7	565.7	596.1	560.2	630.6	495.5	522.7	330.2	539.4	394.5	673.6
Os.10149.2.S1_at	592	643.4	725.8	832.3	731.4	926.6	763	740.9	404.4	767.7	479.6	877.9
Os.10150.1.S1_at	289.6	454.5	507.7	1603.2	1518.5	1659.8	1941.3	1880.5	1161.8	947.3	693.3	1262.2
Os.10151.1.S1_at	1129.9	1620.3	1821.8	708	702.5	885.4	862.9	887.1	649.7	1237.5	780.2	1360.7
Os.10152.1.S1_at	3951.6	5196.5	5228.3	5743.3	5499.2	6354.2	5481.3	5547.4	4206.2	5799.5	4558.8	6049.2
Os.10153.1.S1_at	21.9	17.2	34.1	75	59	68	49.7	65.2	35	57.6	44	50.1
Os.10153.1.S2_at	138.1	146.7	182	257.2	220	248.7	184.4	203	133.7	227.1	147.1	230.6
Os.10154.1.S1_at	74.1	68.7	122.7	67.7	73	59.5	69.6	61.9	54.9	117.1	61.2	113.6
Os.10155.1.S1_at	403.1	429.5	482.8	485.9	455.8	489.1	511.7	541.1	365.9	458.9	315.4	592.5
Os.10156.1.S1_a_at	1930.3	2143.9	2581.3	3173.3	2819.9	3087.8	2732.3	2721.6	1597.8	2963.7	1918.5	3258.9
Os.10158.1.S1_at	1485.5	1877.7	2383.1	1631.4	1464.1	1716.8	1626.9	1625.8	1229.3	2270.3	1508.3	2639.6
Os.10159.1.S1_at	298.5	393.5	450.3	577.2	522.4	698.9	489.9	500.9	276.2	593.5	400.6	731.1
Os.10160.1.S1_at	521.3	638.7	733.6	1050.4	901.8	1075.7	912.6	842.5	638.7	886.7	706.9	1020.7
Os.10162.1.S1_at	603.1	992.9	1037.7	1450.8	1379.3	1574.6	1557.5	1063.2	678.1	3673.4	3158	4410.1
Os.10164.1.S1_at	885.5	1028.5	1258.5	495.8	423.9	518	771.7	684.4	486.8	1034.2	878.1	1285.3
Os.10166.1.S1_at	92.2	94.3	141.5	212.5	218.5	242.5	145.8	120.9	90.5	179.2	123.2	190.4
Os.10167.1.S1_at	23.9	24.2	31	26.3	22.9	22.4	38.7	28.2	17.7	26.8	26.5	28.2
Os.10167.1.S1_s_at	42	63.7	103.7	79.3	76	89.4	95.2	96.1	49.2	101.8	61.1	115.8
Os.10167.1.S1_x_at	92.5	67.8	154.9	114.2	131.7	148.4	133.6	140.7	81.6	187.7	89.8	221.7
Os.10168.1.S1_at	820.3	904.5	1259.5	395.1	403	489.6	583.1	591.5	369.7	667.4	400.8	837.7
Os.10169.1.S1_at	233.8	209.4	383.6	219.6	186.6	175.3	268.3	293	149.8	257.4	157.6	298.2
Os.10171.1.S1_at	2728	2979.5	3462.4	2244.3	2045	2402.1	2450.5	2528.8	1757.1	2871	2477.4	4116.1
Os.10172.1.S1_at	52.4	75.7	100.7	431.9	386.6	453.4	966.1	1065.4	606.5	573.3	514.5	941.4
Os.10174.1.S1_at	152.1	138.7	308.4	48.7	44.9	53.6	75.4	72.6	40.5	118.7	108	212.5
Os.10175.1.S1_at	57.3	72.9	85.6	149.4	131.9	181.5	117.7	129.9	91.4	212.7	195.3	354.1
Os.10175.2.A1_at	21.3	22.9	10.1	29.9	41.4	36.9	38.1	44.4	24	36.4	47	43.7
Os.10176.1.S1_at	1471.5	1556.3	1870.1	871.9	847.6	1006.6	1039.9	1065.8	686.4	1597.5	1090.6	1843.3
Os.10177.1.S1_at	571.2	667.5	796.2	585.5	545.3	636	849.1	765.1	426.8	657.3	411.1	880.6
Os.10178.1.S1_a_at	578.3	596.1	669.4	452.5	421.7	393.5	626	608.7	411.5	706.1	616.9	946.3
Os.10178.2.S1_a_at	2086.4	2541.1	3005.3	1900.9	1610	1870.4	2303.7	2206.5	1450.5	2633.5	1954.6	3124.9
Os.10179.1.S1_at	647.5	598.5	909.3	566	446.6	497.4	373.6	380.6	245.3	484.2	386.2	718.6
Os.10180.1.S1_at	0.8	0.5	4.3	2.6	0.6	3.2	1	4	3.3	2.2	9.5	5.7
Os.10183.1.S1_at	229.6	244.2	261.6	214.3	220.8	127.6	177.2	242.7	121.8	402.3	397.1	534.3
Os.10183.1.S2_at	1528.2	1705.6	2035.8	947.3	870.8	953.9	1171.4	931	711.5	2212.4	1394.3	2179.6
Os.10184.1.S1_s_at	507.8	499.1	720.9	1227.4	1214.6	1580.3	867.9	877.4	720.2	815.2	559.6	900
Os.10185.1.S1_at	1.8	3.1	5.5	6.6	3.8	2.2	6.2	3.2	0.5	0.3	0.2	1.8
Os.10186.1.S1_s_at	198.4	206.4	362.2	190.8	176.4	194.7	265.5	264.6	190.3	293.7	326.7	398.9
Os.10187.1.S1_at	1600.1	1423.8	2263.4	1759	1512.1	1782.3	1911.8	2016.4	1308.5	2168.9	1387.6	2577.2
Os.10188.1.S1_at	1435.3	1233.1	2455.3	759.3	685.1	884	797.2	1043.9	930.5	2182.2	1476.6	2453.8
Os.10189.1.S1_at	527.6	442.5	737.4	553.8	496.7	566.5	488.2	502.9	338	666.1	389	802.2
Os.10190.1.S1_at	260.2	241.3	381.5	316.3	259.9	305.7	285.6	276.3	178.1	351.5	263.3	404.1
Os.10191.1.S1_at	2.6	4.7	8.5	5.7	4.6	5.4	0.3	0.5	4.5	1.1	0.3	0.3
Os.10192.1.S1_at	6	6.4	1.4	0.4	3.7	4.4	7.4	0.9	4.4	13.8	8.5	5.2
Os.10193.1.S1_at	258.5	338	324.3	556.8	461.5	587.7	592.5	477.8	320.6	367.4	227.6	360.6
Os.10194.1.S1_at	20.4	1.2	5	9.9	3.9	2.6	1.2	4	7.9	5.9	0.5	6.5
Os.10196.1.S1_at	3.4	4.9	3.3	11.9	13	11.6	13.3	14.2	11.9	0.9	0.5	0.8
Os.10197.1.S1_at	69.4	93.2	91.9	385	394.1	442.7	483.5	647.5	429.2	14	22.2	26.1
Os.10198.1.S1_at	300.6	331.4	472.8	369.3	330.7	402.9	369	426.4	279	395	290.2	516.1
Os.10200.1.S1_at	137.6	129.9	209.9	112.1	80.7	133	170.7	178.2	69.6	162.7	97.4	196.7
Os.10201.1.S1_at	0.8	0.4	0.7	3.3	2.4	2.9	0.5	0.2	0.4	0.3	2.8	0.3
Os.10202.1.S1_at	408.3	378.7	645.6	382.4	342.5	465.5	403.6	430.1	275	532.4	309	642.6
Os.10203.1.S1_at	349.5	398.9	535.4	425.5	361.3	403.5	317.2	335.9	228.9	437.2	256.1	486.7
Os.10204.1.S1_at	49.2	71.8	78.2	55.9	50.3	56.3	88.6	91	58.6	41	30	75.6
Os.10206.1.S1_at	58.7	60.2	72.6	86.6	60.5	88.3	47.3	49.4	29.5	38.3	19.5	44.7
Os.10208.1.S1_at	92.7	101.9	123.7	60.9	49.4	57.9	101.5	108.5	68.6	126.4	77.5	117.3
Os.10209.1.S1_x_at	683.9	786.4	865	367.3	330.3	435	476.1	483.6	354.9	875.2	479.9	850.7
Os.10209.2.S1_at	221.1	222.2	253.6	252.8	215.4	317.8	306.5	237.5	163.1	264.2	152.3	329.7
Os.10209.3.S1_x_at	335.2	374.2	441.3	185.9	166.8	224.1	228.2	262.5	168.8	437.1	230.2	403.7
Os.1021.1.S1_at	18.6	31.4	30.8	33.6	32.6	34.4	33.6	36.8	25.1	38.6	25.9	31.8
Os.10211.1.S1_at	28	23.7	22.3	25.9	19.1	30.8	29	30.1	12.2	24.6	17.8	24.1
Os.10212.1.S1_at	159	203	216.6	340.9	331.6	394.8	310.6	298.2	183.3	338.8	199	370
Os.10214.1.S1_at	511.5	614.1	717.6	915.2	860.6	1015.3	1102.3	955.4	700.3	1212.5	942.2	1660.3
Os.10215.1.S1_at	119	133.7	152.2	228.9	193.7	154.4	270.9	303.9	168.6	138.3	99.1	194.8
Os.10215.2.A1_at	9.7	8.8	12.9	9.4	4.1	10.4	11.4	2	9.8	14.1	15	10.9
Os.10216.1.S1_at	186.9	225.4	228.7	185.5	183.7	204.4	199.8	210.3	133.6	223.9	155.6	277.1
Os.10217.1.S1_a_at	493.6	588.1	657.3	397.9	361.6	400.8	370.6	402	262.4	667.8	366.8	650.9
Os.10219.1.S1_at	70.3	72.1	67.4	29.6	19.7	33.6	47.9	48.9	30	61.7	33.2	45.8
Os.10220.1.S1_at	214.2	261.3	323.6	831.4	822.7	945.2	728.4	764	431.5	245.9	143.8	303.1
Os.10221.1.S1_at	682.4	714.8	1013.7	980.5	936.3	971.6	772.4	643.5	434.7	822.1	552.8	1027.5
Os.10222.1.S1_s_at	259.6	291	342.9	177.5	156	179.5	293.1	246.3	205.7	231.6	204.3	284.7
Os.10223.1.S1_at	0.2	5.4	6.4	26.9	14.5	25.2	15.5	20.2	13.5	0.3	0.4	0.6
Os.10224.1.S1_at	311.8	353	442.2	255.6	275.4	298.2	358	326.7	233.4	365.2	245.9	452.4
Os.10225.1.S1_at	8.1	6.1	7.3	6	1.7	10	8.6	0.6	7.9	1.8	4.7	5.8
Os.10226.1.A1_at	5.9	10.4	3.3	5.1	3.5	5.6	15.2	7.5	9.3	15.7	15.5	5.5
Os.10227.1.S1_at	134.5	130.1	165.6	118.5	121.1	112	199.6	183.1	130.1	146.7	104.6	173.7
Os.10232.1.A1_at	5	10.5	7.6	2.7	5.4	3.7	6.4	4	4.6	8.4	6.6	7
Os.10234.1.S1_at	580.2	558	727.5	739.9	616.7	739.1	616.8	627.6	416.8	731.3	505.1	864.8
Os.10235.1.S1_at	337.8	380.5	425.6	289.7	240.4	298	412.6	416.6	250.4	455	263.1	451.8
Os.10238.1.S1_at	18.1	28.1	50.1	18.2	21.7	19.6	29.3	28.5	19.5	31.1	15.8	26.8
Os.10240.1.S1_at	98.1	120.2	276.8	128.9	111.3	140.4	115.4	99.2	64.5	150.1	141.5	309.4
Os.10240.2.A1_at	3.4	17.5	3.8	2.4	4.1	4.5	2.3	12.5	4.7	13.7	5	2.1
Os.10241.1.S1_at	1340.3	1570.3	2174.4	1272.4	1019.7	1329.8	1322.5	1462.4	908.4	1655.4	1204.1	2051.3
Os.10244.1.S1_s_at	36.9	64	64.9	52.1	32	53.5	99.7	86.3	75	60.1	53.9	59
Os.10245.1.S1_at	27.5	42.4	45.2	39.6	56.1	34.9	123.1	107.9	57.7	63.3	39.2	91
Os.10246.1.S1_at	787.3	740.4	973.1	803.9	754.5	893.7	969.8	929.1	748.3	821	602.5	899.1
Os.10246.2.S1_at	949.2	1010.1	1240.1	678.9	645.2	673.6	370.3	443.7	324.4	1191.3	845.6	1623.2
Os.10246.3.S1_at	1135.4	1039.7	1481.9	473.4	441.7	575.9	499.2	602.9	403.1	1480.4	609.1	1293.7
Os.10246.4.S1_x_at	1248	1187.8	1335.8	434.9	395.5	489.4	514.4	592.3	586.5	1645.4	668.6	1334.2
Os.10246.5.S1_at	1031	1038.7	1542.6	462.3	379.3	454.1	493.4	565.3	373.6	1060.5	465	1020.2
Os.10247.1.S1_a_at	290.9	278.9	473	839.4	751.4	919.7	535.9	566.9	336	442.1	312.7	520.4
Os.10251.1.S1_at	360.1	566.5	502.9	127.6	105.2	104.6	138.4	202.3	155.1	480	371.8	500
Os.10252.1.S1_s_at	15.6	29.4	52.1	36.7	33.7	26.9	27.5	31.5	18.4	28.4	7.6	23.6
Os.10253.1.S1_at	1268.4	1031.2	1397.7	1271.2	1043.4	1307.4	1728.8	1673.8	1025	1129.9	808.8	1643.3
Os.10254.1.S1_at	40.2	34.1	27.9	83.5	85.8	118.3	105.1	100.5	56.4	37.1	25.8	32.9
Os.10255.1.S1_s_at	9.1	1.5	2.3	13.5	4.6	7	19.5	16.7	18.4	0.8	4.1	4.5
Os.10256.1.S1_at	1420.8	1090.3	2375.2	1755.7	1693.3	1965.9	1420.7	1761.4	1101	2248.9	1339.9	2617.6
Os.10257.1.S1_at	64.3	68.3	146.3	74.3	91.5	148.3	130.7	122.1	66.7	101	59.5	136.2
Os.10257.1.S1_x_at	200.3	199.6	252.6	154.3	148.6	165.9	185	177.3	150.6	198.3	140.8	223.5
Os.10258.1.S1_at	112.1	102.4	142.6	276.1	233	280.3	240.1	233.8	152.3	153.3	123.5	191.8
Os.10259.1.S1_at	1304.6	1593.9	1932.8	3145.6	2987.6	3595.3	2452.2	2941	1852.5	1535.9	792.1	1636.3
Os.10260.1.S1_at	279.5	282.8	389.2	180	139.6	171.9	227.2	208.2	156.7	320	313.3	462.2
Os.10261.1.S1_at	145.5	173.6	210.2	96.1	87.2	89.5	128.9	119.1	66.2	204.8	107.5	231.8
Os.10262.1.S1_at	143.6	146.7	192.2	160.1	165.7	186	227.5	216.1	168.5	127.5	103	159.9
Os.10263.1.S1_at	29.4	29.9	27.1	20.7	25.3	29.9	20.2	24.2	10.5	26.5	12.1	26.5
Os.10264.1.S1_at	35.7	41.3	52.8	59.7	48.3	52.8	59.1	63.3	26.9	41.5	57.6	60.2
Os.10264.2.S1_at	22.9	18.7	46.5	54.9	38.1	56.4	53.2	67.5	37.8	20.1	17	26.6
Os.10266.1.S1_at	10.1	11	6.5	2.4	0.9	1.3	3.3	3.5	3.2	8.5	1.5	7.4
Os.10268.1.S1_at	2.5	0.2	0.5	0.6	1.2	0.7	3.6	0.3	4.9	0.4	0.9	1.1
Os.10270.1.S1_at	76.5	97.4	77	87.5	111.4	94.8	93.4	62	49.9	89.3	71.2	110.3
Os.10271.1.S1_x_at	0.4	13.3	11	25	37.6	34.5	21.2	21	15.2	16	7.9	15.8
Os.10271.2.S1_x_at	59.2	52.1	68.6	69.6	55.3	77.7	67.4	87.1	51.1	63.8	50.2	93.8
Os.10272.1.S1_at	121.6	172.8	149.8	187.5	207.4	245.1	204.9	247.7	142.1	183.5	178.6	282.8
Os.10273.1.S1_at	10.5	19.5	19.2	8.9	12.8	14.9	31.8	26.5	18.2	11.9	9.5	23.8
Os.10274.1.S1_a_at	613.4	670.6	836.2	1330.9	1281.2	1471.5	1852.6	1831	1168.4	617.8	418.1	713.4
Os.10274.3.S1_at	16.7	11.4	7.3	24.1	33	33	35.6	36.1	24.9	38.6	20.7	28.1
Os.10274.4.S1_at	7.6	7.5	18.6	28.9	28.4	20.8	28	37.8	9.4	20.8	13.9	28.3
Os.10275.1.S1_at	2253.9	2397.5	2977	910.4	787.3	935.1	2123	2295.1	1564.6	2023.1	1359.7	2422.8
Os.10276.1.S1_at	2193.6	2209.1	3325.8	3406.2	3199.9	3840.4	3123.8	3223.4	2266.2	3357.2	2229.6	3760.7
Os.10276.2.S1_at	2216.8	2010.6	3198	2483.1	2501.5	2966.3	2192.6	2545.4	1994.6	3337.5	2134.8	3971.8
Os.10277.1.S1_at	7.9	9.6	7.9	1.7	6.6	3.3	7.4	8.3	0.2	6.9	5.3	4
Os.10278.1.S1_at	3	5.8	2.5	1.6	3.3	1.1	11.4	1.2	2.4	1	2.5	1.4
Os.10279.1.S1_at	410.7	457.8	504.6	1052.6	994	1103.9	960.6	852.6	520.1	539.3	433.1	791
Os.10280.1.A1_at	29.1	45.1	54.4	18.9	16.7	14.3	20.4	36.3	19.5	16.8	13.6	30.6
Os.10281.1.S1_at	592.9	611.4	883.9	679.3	606.5	688.2	692	698.6	369.5	914	484	914.8
Os.10281.2.S1_at	1.9	1.5	4.7	0.4	2.7	2.8	5	0.5	0.7	0.2	1.1	0.8
Os.10281.2.S1_x_at	114.9	82.8	103.8	62.6	70.7	73.4	59.7	114.8	53	75.5	112.5	87.8
Os.10283.1.S1_at	679.3	654.7	867.4	701	737.4	710.1	722.6	688.9	472.1	753.5	538.9	902.8
Os.10285.1.S1_at	9.4	2	8.6	10.8	0.4	1.3	0.3	0.5	0.4	4.5	1.1	8.7
Os.10286.1.S1_x_at	21.5	15.2	28.4	28.3	28.2	16.3	23.9	18.8	27.4	23.9	31.5	19.1
Os.10286.2.A1_at	4.5	0.4	5.6	5	1.8	8.2	0.2	0.9	2.6	0.6	0.2	6.7
Os.10287.1.S1_at	125.2	117.3	194.6	330.2	295.2	388.9	209.4	184.2	122.8	184	125	236.8
Os.10289.1.S1_at	433.9	472.7	684.7	472.2	417.9	476.2	544.3	568.7	275.3	651.6	434.9	886.1
Os.10290.1.S1_at	910	921.5	1279.3	1015.5	944.8	1055.1	1067.6	1262.1	711.4	1268.1	823.7	1630.9
Os.10292.1.S1_at	285.7	367.3	434	298.8	274.7	290.4	449.1	421.4	285.8	437.9	363.3	574.2
Os.10293.1.S1_at	286.9	345.3	402.6	469.9	439.4	480.5	590.7	523.2	302.4	423.9	331.7	557.9
Os.10294.1.S1_at	223.3	231.1	240.1	473.6	450.2	578.3	545.9	587.8	352.1	301.6	264	344.2
Os.10295.1.S1_at	76.5	79.8	114.1	48.7	40.3	62.5	56.8	73	38.6	125.4	69.7	137
Os.10298.1.S1_at	64.6	47.4	94.2	97.1	52.8	67.1	67.6	54.7	48.1	98.9	52.4	91.5
Os.10299.1.S1_at	100.4	102.4	141.7	160.8	149.4	152.7	185.3	203.9	130.3	131.9	78.8	131.9
Os.10300.1.S1_at	0.2	6.7	2.1	0.6	0.1	0.1	2.5	6.5	1.5	5.4	6.9	3.1
Os.10300.1.S1_x_at	4.6	0.8	8.8	4.2	2	0.6	2.1	0.9	1.5	3.2	5.1	2.7
Os.10303.1.S1_at	35.1	39.4	57.3	66.3	57.9	65.5	83.8	87.1	43	42.4	27.8	43.4
Os.10303.1.S2_at	15.8	27.5	23.2	25.6	22.6	28.6	41.6	39.9	15.5	36.4	20.9	17.7
Os.10303.1.S3_at	7.6	2.1	13	6.9	12.4	8.9	5.1	12.2	3.4	17.1	6.1	14.2
Os.10305.1.S1_at	446.6	701	733.3	192.6	194.8	221.1	147	168.8	88.5	384	270.1	454.8
Os.10306.2.S1_x_at	137.2	144.7	197.2	179.8	167.7	199.1	313	321.9	198.1	169	97.6	173.4
Os.10307.1.S1_at	105.2	180.3	227	81	61.1	74.3	111	110.8	66	165.8	81.6	171
Os.10308.1.S1_at	1083	1233.8	1501.8	1419.1	1279.8	1585.3	1667.4	1617.3	1045.9	1637.9	948.4	1808.2
Os.10309.1.S1_at	611.6	684.8	861.9	908.8	794.6	1026.1	934.9	998.8	566.8	977.1	611.7	1124.8
Os.10310.1.S1_at	192.4	332.2	417.8	226.5	139.9	227.4	235.5	232.2	117.9	513.6	376.7	650.6
Os.10310.2.S1_at	11.7	14.4	5.3	4.7	7.3	7	9	4.6	5.9	11.2	12.5	4.7
Os.10311.1.S1_a_at	1057.1	1102.4	1311.8	512.3	403.6	554.1	765.1	665	443.6	605	449.8	765
Os.10311.2.A1_s_at	363.7	244.8	556.7	135.1	123.4	146.2	226.3	202.3	116.3	195.4	112.7	240.9
Os.10311.2.A1_x_at	526.9	476.1	700	193.8	175.9	192.9	423.6	344.7	157.7	282.1	198.1	368.9
Os.10312.1.S1_at	2294.2	2368.3	3492.6	4366.1	4134.5	4764.7	3732.9	3747.8	2631.7	2911.3	2067.6	3362.8
Os.10314.1.S1_a_at	120.8	115.4	195.9	120.7	102.6	149.1	135.9	151.7	102.8	119	61.2	111.3
Os.10315.1.S1_at	20.8	29.5	30.7	37.4	50	48.5	49.2	83.7	36.5	9.3	19.2	44.6
Os.10316.1.S1_at	150.2	190.1	260.1	327.6	273.7	291.5	554.9	544.9	308.9	441	295.8	586.6
Os.10317.1.S1_at	44.4	76.8	68.3	20	24.2	18.4	31.5	38.1	33.2	74.8	32.7	51.3
Os.10319.1.S1_at	10.5	14.6	18.5	16.8	9.7	14.8	14.6	10.9	6.3	13.3	11.3	15.4
Os.10320.1.S1_x_at	508.2	497.5	653.1	448.3	407.4	508.5	649.3	582.3	363.9	784.9	465.7	797.2
Os.10321.1.S1_at	7.9	9.1	5.2	2.7	7.7	3.3	7.2	5.6	5.9	7.4	0.7	5.5
Os.10322.1.S1_s_at	466.9	494.7	633.6	2463.6	2158.5	2560.4	1825.2	1651.5	1046.7	1309.4	1384.9	2300.5
Os.10323.1.S1_at	201.7	198.2	231	194.9	164.7	180.8	236.7	184.2	94.3	168.6	136.8	204.1
Os.10324.1.S1_at	34.8	36	40	38.6	28.3	38	52	48.7	30.1	39.7	28.8	39.9
Os.10324.2.S1_at	106.3	78.2	160.9	58.8	60.7	69.8	133.3	80.5	55.3	134.6	70.7	102.1
Os.10326.1.S1_at	3.8	8.9	3.4	0.8	6	2.6	8.6	7.3	1.1	3.6	0.5	1.4
Os.10328.1.S1_at	13	27.5	20.7	42.3	27.6	44.7	29	32.8	16.2	28.9	9.8	10.4
Os.10333.1.S1_at	537.8	488.2	607	773.8	760.9	808.3	1163.5	1182.5	810.6	614.3	500.5	777.5
Os.10334.1.S1_at	361.6	433.7	753.1	834.7	614.2	767	669.2	731.2	552.8	614.3	420.1	808.6
Os.10335.1.S1_at	15.5	12.5	8.1	5.2	0.6	2.6	2.6	4.8	3	14	13.2	10.9
Os.10336.1.S1_at	674.8	704	858.3	655.8	632	698.6	949.4	835.8	608.8	813.6	656.8	912.2
Os.10337.1.S1_x_at	729.7	741.6	930.9	867.3	792.7	956.8	860.5	881.3	616.3	1152.2	759.4	1284.2
Os.10337.2.S1_at	213.4	222.3	317.9	420.4	379.9	491.5	434.8	386	278.8	376.9	265	446.2
Os.10338.1.S1_x_at	0.9	2	0.6	0.8	1.3	1.6	0.9	0.7	0.5	0.8	0.9	0.7
Os.10338.2.S1_at	32.1	55.6	17.6	15.7	25.9	63.3	63.6	89.5	47.9	54.8	71.6	70.1
Os.10339.1.S1_at	4.8	21.8	22.8	2344.5	2169.2	2699.7	400.3	470.1	306.4	7.1	41.5	68.7
Os.10340.1.S1_at	418.3	199.3	822.1	1221.2	1443.3	1384.7	569.2	667.1	291.5	718	249.4	649.8
Os.10342.1.S1_at	35.9	49.6	47.1	32.8	38	53.8	72.5	52.2	24.6	56.3	41.6	53.7
Os.10342.1.S1_s_at	1109.6	1095.3	1376.6	902.2	834	1035.7	992.4	1003.9	659.4	1218.7	818.1	1458
Os.10344.1.S1_at	22.4	32	37.1	330.7	340.8	430.1	297.3	321.5	193.2	61.8	42.4	62.7
Os.10346.1.S1_at	25.8	34.5	58.7	44	52.3	77	99	89.8	43.2	62.6	38.1	71.5
Os.10348.1.S1_at	3.1	4.6	12.7	33.7	34.3	36.6	88.7	86.1	61.4	21.6	14	26.4
Os.10351.1.S1_a_at	149.4	198.1	231.6	292.6	262.5	298.2	352.2	333.3	198.9	262.6	185.8	321.7
Os.10351.2.S1_at	1.1	7.6	13.8	31.8	29.2	29.8	15.5	15.5	3.9	24.2	10.2	10.6
Os.10351.5.S1_x_at	1.1	4.6	1.9	1.4	4.7	1.4	8.9	16.7	12.8	9.2	21.9	9.1
Os.10352.1.S1_at	1015.3	1454.5	1351.2	857.5	748.9	830.7	1020.3	975	532.6	1153.7	611.8	1106.3
Os.10353.1.S1_at	201.8	197.6	252.6	219.6	190.4	181.2	156	188	117	169	133.3	223.4
Os.10353.2.S1_at	1.1	5.2	0.6	2.6	0.7	0.6	0.5	1.8	1.8	3.7	0.3	0.7
Os.10355.1.S1_at	14.4	21	6.5	25.1	36.4	18.1	29.6	14.2	14.8	28.2	24.8	25.5
Os.10355.1.S1_x_at	39.7	59.1	49.3	29.1	30.6	40.2	47.9	33.3	29.4	46.7	37.5	88.9
Os.10356.1.S1_at	201.8	288.2	448.9	2366.9	2154.4	2533.1	1435.1	1479.5	1022	1777.8	1359.8	2275.7
Os.10358.1.A1_at	463.2	544.5	594	145.2	142.3	156	304.4	397.9	219.3	324.3	224.7	389
Os.10359.1.S1_at	432.2	547.3	770.3	343.7	274.3	391.4	373.7	405.4	282.9	664.1	529.8	935
Os.10360.1.S1_at	193.4	260.3	306	345.9	327	387.3	408.8	344.7	271.8	395.5	259.1	407.9
Os.10361.1.S1_at	99	116.9	148.8	94.3	90	120.2	127.3	138.2	70.9	113.4	61.2	166.3
Os.10369.1.S1_a_at	1580.2	1652.5	2420.7	2033	1828.3	2047.4	1805.3	1775.1	1261.9	2236.6	1821.1	3000.3
Os.10370.1.S1_at	126.8	116.1	208.6	212.6	223.4	241.2	191.7	189.4	114.4	193.8	148.9	258.7
Os.10370.1.S1_x_at	96.8	118.1	180.8	196.5	151.6	219.4	187	207.1	117.6	229.9	125.8	250.1
Os.10370.2.S1_at	4383.7	5284.3	5107.1	2794.5	3030.2	3198.5	4661.8	4648.7	3632.4	4728	4033.5	5172.7
Os.10370.2.S1_x_at	4452.1	5060.4	5139.5	1840.8	1632.6	1964.4	4052.9	4296.4	3115.5	3837	3333	4907.7
Os.10371.1.S1_at	440.5	502.7	627.5	606.1	531	669.7	504.8	543.3	383.8	526.2	367.5	552.1
Os.10373.1.S1_at	492.8	482.7	682.1	168.3	154.5	161.1	441.9	336.7	223.9	1045.8	573.9	1041.8
Os.10374.1.S1_at	2	5	4.1	1.2	6.9	4.2	6.5	2.9	1.2	5.5	8.5	3.6
Os.10374.2.S1_at	0.8	0.7	0.4	4.7	0.4	0.5	1	2.1	0.3	0.5	0.7	0.8
Os.10375.1.S1_at	168.7	231.8	349.7	241.8	225.3	274.5	297	258.8	133	289	100.4	247
Os.10376.1.S1_at	285.9	316.8	371.5	334.8	277.4	313.4	317	257.2	177.7	372.2	217.4	346.8
Os.10377.1.S1_at	463.1	459.7	512.1	224.5	230.6	249.2	482.1	512.9	333.3	462.2	363.8	579.9
Os.10378.1.A1_at	13.2	17	10.8	89.5	82.5	93.2	54.9	59.1	45.2	19.1	29.3	34.2
Os.10378.2.A1_s_at	136.3	124.4	167.5	487.9	475.7	536.3	603.4	505.9	340.6	154	105.3	204.6
Os.10378.3.S1_s_at	63.3	46.5	86.8	222.8	234.1	218.7	291.1	265	159.3	77.4	74.6	87.5
Os.10379.1.S1_at	9.4	5.3	7.9	25.6	22.2	15.3	24.1	14.2	9.4	3	6.6	9.4
Os.10380.1.S1_at	8.4	15.1	4.5	7	11.9	9.5	8.8	12.3	1.7	13.2	8.2	3.2
Os.10381.1.S1_at	82.8	88.3	106.6	216.2	212.9	232.6	197.1	198	105.7	99.8	57.4	116.5
Os.10382.1.S1_at	178.3	173.5	282.6	623.9	597.2	705.8	507.6	508.7	402	571.4	460.5	677.9
Os.10383.1.S1_at	163.5	145	192	99	80.6	106.7	107.2	99.9	71.5	166.6	124.7	211.5
Os.10384.1.S1_at	40.3	55.4	67.2	181.1	187.2	213.3	143.1	119.7	79.4	84.9	93.6	154
Os.10385.1.S1_at	211.9	247.9	286.3	138.7	124.8	137.3	200.2	174.5	110	220.3	123.2	273.9
Os.10386.1.S1_at	222.7	198.3	279.4	174.7	185.1	197.6	351.5	254.1	194.8	288.4	207.7	324.4
Os.10387.1.S1_a_at	951	988.4	1240.7	876.5	807.8	844.8	1040.4	994.4	696.1	1120.3	847.6	1386.4
Os.10388.1.S1_at	684.9	603.6	946.3	693	626.5	667.5	1221.8	806	541.9	902.8	727.6	996.2
Os.10389.1.S1_at	497.4	518.1	590.3	327.4	308.5	331.3	329.2	320.4	257.5	536.7	396	574.5
Os.10390.1.S1_at	42.2	51.3	47.6	151.6	156.3	176.5	129.2	135.4	88.6	262.3	144.9	276
Os.10391.1.S1_a_at	444.4	434.1	593.8	1724.3	1646.4	1985.9	909.5	950.2	649.9	614	469.8	755.7
Os.10392.1.S1_at	447.2	558.7	568.3	871.3	782.3	919.4	993.7	873.1	572.1	592.6	422.3	746.8
Os.10393.1.S1_at	221.8	255.4	299.6	207.6	190.8	217.4	265.3	343.5	200.8	247.3	178.5	296.5
Os.10394.1.S1_at	12.3	17.8	6.6	8.5	4	13.5	0.6	1.4	4.6	6.6	3.9	8.3
Os.10394.2.S1_at	35.1	46	58.4	45.5	41.1	43.5	24.5	40.3	24	36.7	24.3	49.4
Os.10395.1.S1_s_at	10.9	0.4	2.9	5.1	0.3	1	5.7	0.2	0.3	1.3	0.4	11.1
Os.10398.1.S1_at	369.6	385	514.2	324.5	295.9	358	452.5	473.5	257.8	557.9	390.4	723.1
Os.10398.1.S2_at	75.8	74.7	82.1	56	44.9	61.2	109.8	91.1	65.4	54.8	31.4	57.6
Os.10399.1.S1_at	546.3	469.7	661.2	652.1	574.6	652.2	251.4	264.6	169.6	540.9	351.8	617
Os.10400.1.S1_at	546.3	620.7	791.1	1380.2	1377.1	1522.2	1070.9	1111.3	650.6	753.2	559.1	891.6
Os.10401.1.S1_s_at	473.3	419.7	631	611.5	584.2	655.7	658.5	535.7	374.6	445	182.5	409
Os.10402.1.S1_x_at	14.2	5.4	5.6	4.1	8.2	5.4	6.7	8	0.8	3.9	8.8	2.4
Os.10403.1.S1_at	737.4	762.4	858.6	1220.7	1057.8	1268	825.7	1027.1	656.4	658.1	459.2	684.1
Os.10404.1.S1_at	517.6	665.2	725.7	449.3	372.4	471	559.8	560.8	360.4	677.4	441.4	871.6
Os.10405.1.S1_at	859.3	780.8	874.6	366.8	314.7	360.1	477.2	535.1	331.7	669.2	452.6	837.5
Os.10406.1.S1_at	748	697.3	1122.7	895.2	764.1	874.9	661.5	714.9	502	1085.4	563.7	1293
Os.10407.1.S1_x_at	0.8	0.4	1.6	1	1.2	0.7	6.4	1.4	3.3	0.8	0.6	1.8
Os.10409.1.A1_at	10.6	15.2	11.6	8.2	7.7	1.2	11.5	7.9	6	11.2	8.7	1.8
Os.1041.1.S1_x_at	202	271.7	230.3	666.7	618.8	702.7	630.8	596.1	418.2	328.4	227.9	332.3
Os.10410.1.S1_at	518.8	545.4	780.4	81	63.5	74	264.7	355.3	242.8	188.3	135.3	233.3
Os.10411.1.S1_at	61.3	54.2	104.7	944.6	825.6	993.9	1054	1028.9	597.2	244.2	218.3	393.7
Os.10415.1.S1_at	7.6	12	8.2	10.4	3.9	5	12.5	11.9	2.3	12.1	4.3	17.2
Os.10416.1.S1_at	595.7	873.3	1040.4	772.8	670.2	875.9	700.8	669.5	448.4	2019.6	1602.7	2639.2
Os.10417.1.S1_at	330.7	362.7	446.7	560.4	464.4	613.1	580.8	634.2	440.3	323.7	240.8	420.4
Os.10419.1.S1_a_at	345.9	299.7	551.3	204.8	147.1	182.1	151.9	173.4	106.4	456.5	297.3	540.3
Os.10422.1.S1_at	37.4	23.3	48.1	276.9	229	296.8	203.6	182.5	124.1	10.4	11.7	13.4
Os.10423.1.S1_at	251.3	347.8	440.6	1891.2	1622.6	1851.2	1122.5	991.4	676.5	792.7	695	1247.4
Os.10423.1.S1_s_at	404	445.8	728.4	2835.8	2735.1	3271.7	1565.5	1588.6	1032.1	1136.7	1018.2	1707.1
Os.10424.1.S1_at	511.7	503.6	732.3	194.4	172.4	182	280.9	317.5	191.1	572.6	307.2	547.6
Os.10425.1.S1_at	242.9	286.1	309.1	217.5	204.6	286	392.6	316.9	196.6	293.7	212.6	305.4
Os.10426.1.S1_at	231.6	270.8	244.7	154	152.2	189.5	179.4	183.4	167.6	209.2	187.8	329.2
Os.10427.1.S1_a_at	46.8	82.3	108.4	98	80.3	117.5	62.1	83	32.4	86.3	32.3	94.7
Os.10428.1.S1_at	128.1	166.4	197.9	217.6	210.1	229.4	140.9	180.7	110.3	107.8	97.1	194.9
Os.10429.1.S1_at	90.8	138.6	124.5	88.7	64.9	81.5	137.9	135.9	73.8	176.1	96	213.7
Os.1043.1.S1_at	54.9	37	34.1	170.3	169.2	187.6	99.1	81.6	49.9	65.1	39	73.9
Os.10430.1.S1_at	14.4	2.9	17.9	8.6	3.2	10.7	12.9	15.2	10.9	12.6	6.7	11.7
Os.10433.1.S1_at	344.7	310.2	472.9	190.6	173.4	178.6	405.9	360.8	225.9	428	305.2	549.2
Os.10434.1.S1_at	25.1	20.3	31	19.1	7.6	17.3	26.8	9.9	13	15.4	4.5	15.9
Os.10435.1.S1_at	26.7	21.9	30.8	24.9	30.9	44.2	31.3	21.7	21.8	27.9	55.4	75.6
Os.10437.1.S1_at	348.5	354.9	479.7	296.7	288.4	277.9	316.8	352.7	222.1	432.8	243	479.6
Os.10438.1.S1_at	1492.1	1561.3	2177.4	1736.6	1645.8	1929.5	2074.1	2078.6	1299	2055.2	1342.3	2489.5
Os.1044.1.S1_at	541	475.9	752.6	640.7	583.8	758.5	826.9	949	610.4	655.3	425.7	723.2
Os.10440.1.S1_a_at	328.2	361.5	441.7	177.3	193	238.6	283	295.2	169	749.4	419.9	838.3
Os.10441.1.S1_at	9.3	8.3	11.7	11.4	12.8	8.9	13.4	6.7	11.8	8.9	13.2	11.7
Os.10442.1.S1_at	1782	2118.7	3018.1	1887.4	1546.8	2143.1	1802.2	2004.2	1370.5	2632.4	1585.3	2988.3
Os.10442.1.S2_at	6.8	4.8	2.9	7.3	5.3	0.8	2.8	0.6	3.6	11.1	5.4	7.7
Os.10443.1.S1_at	156.7	195.5	134.5	220.6	249.8	239.2	258.4	267.7	121.9	138.8	130	151.5
Os.10444.1.S1_at	0.8	4.2	9.7	14.6	11.1	14	19	13.9	10.7	13.7	11.5	13.7
Os.10446.1.S1_at	6.7	11.5	3.9	3.7	11.6	3.6	1.9	4.6	11.4	9.9	8.3	1.2
Os.10447.1.S1_at	622.4	671.5	809.2	1169.7	1039.4	1346	992	989.6	627.8	750.6	514.4	950.2
Os.10449.1.S1_a_at	153.1	131.3	220.2	209.6	186.4	210.5	237.2	221.1	118.9	244.8	124.9	223.1
Os.10450.1.S1_at	817.5	742.1	1019.4	804.3	666.8	803.4	676.9	667.1	513	930.7	598.5	1015.7
Os.10451.1.S1_at	249.1	204.6	317.9	324.5	334.3	319.9	575.6	491.1	276.5	349.7	240	489.2
Os.10451.2.S1_at	174.1	188.7	209.4	187.2	176.4	217.3	260.8	239.7	144.1	232.6	199	301.9
Os.10452.1.S1_at	15.6	11.7	22.3	14.2	14.8	11.5	29.1	16.8	16.2	17.3	10.2	12.4
Os.10453.1.S1_at	1325.3	1634.8	1948.5	828.3	746.4	929.4	869.2	941.6	624.8	1572.7	866.6	1850.9
Os.10454.1.S1_a_at	491.8	488.5	508.5	446.2	362.5	405	775	716.2	438	656.5	398.4	801.8
Os.10455.1.S1_at	216.2	226.6	313.9	156.3	165.5	189.6	245	254.8	226	263.7	211.4	327.4
Os.10456.1.S1_at	15.3	10.7	11.4	8.6	6.3	5.7	6.5	9.4	6.5	1.7	5.4	2.7
Os.10457.1.S1_at	277.2	271.6	333.1	365.3	297.2	337.8	346.8	306.5	158.1	395.3	266.9	492.3
Os.10458.1.S1_at	314.4	355.2	386.1	246.4	222.5	245	264.6	261	157	398.7	255.1	445.4
Os.10459.1.S1_at	1.9	15.7	10.5	9.2	11	1	6.4	8.6	6.4	15.3	2.4	7.7
Os.10460.1.S1_at	156.8	173.2	148.1	132.3	83.2	90.5	126.7	111.1	78.5	192.7	122.2	168.9
Os.10464.1.S1_at	322.7	319.2	549.3	512.2	423.7	503.8	489.9	416.7	252.6	301.3	198.5	380.3
Os.10465.1.S1_at	324.9	351.9	425.1	214.8	186.3	168.3	359	343.1	229.7	366.8	236.3	417.7
Os.10466.1.S1_at	818.3	774.9	925.7	1289.6	1136.4	1230.1	1106.6	1123.2	764.8	1028	801.4	1376.8
Os.10468.1.S1_at	62.5	41.6	85.2	51	25.3	36.3	122.6	95.7	81.8	51.4	26	45.3
Os.10469.1.S1_at	380.4	366.1	483.6	508.9	441.2	532.7	575.1	492.7	307.4	491	277.4	590.6
Os.10470.1.S1_s_at	660.4	546.1	945.8	580.6	521.7	632.2	685.6	660.3	383.4	807.3	428.7	937.8
Os.10471.1.S1_a_at	1638.9	1848.5	2445.2	1571.5	1350.6	1636.5	1404.4	1511.7	1123	2400	1420.7	2621.6
Os.10472.1.S1_a_at	951.4	680.1	844.3	518.6	445.1	469.1	684.9	543	382.1	937.6	688	1142.7
Os.10472.1.S1_at	541.7	435.1	637.3	280.4	257	367.2	377.1	408	316	631.1	416.7	718
Os.10472.2.S1_x_at	510	660.6	703.9	442.3	409.5	431.8	520	507.7	301.5	692.5	494.8	893.6
Os.10473.1.S1_at	1499.3	1745.4	2247.6	1243.7	987.1	1132.8	919.5	922.9	551.7	1980	1167	2091.5
Os.10474.1.S1_s_at	349.4	294.5	422	238.7	227.9	228.4	243.2	263.8	161.9	380.3	239.9	441.6
Os.10475.1.A1_at	134.3	148.9	240.7	128.2	105.7	144.5	164.1	223.9	133.8	135.9	108.6	166.4
Os.10475.1.S1_at	20.3	13.3	18.5	14.6	31.3	31.1	24	17	5.9	24.4	33.7	20.2
Os.10476.1.S1_at	96.8	150	193.8	162	158.4	161.1	197.2	202.6	130.4	214.4	141.4	258.1
Os.10477.1.S1_a_at	135.7	150.9	207.1	246.3	203	274.5	236.1	295.3	184.3	191.1	171.5	251.2
Os.10477.1.S1_at	324.9	411.2	621.2	861.9	668.3	728	652.2	837.5	588.9	475.7	428.2	705.4
Os.10477.2.S1_x_at	84.3	115.5	127.2	197.9	172.8	222.5	206.3	221.5	154.2	147.3	111.8	201
Os.10478.1.S1_at	114	111.9	166.7	74	66.6	102.7	139.6	131.1	77.2	109.3	48.3	118.8
Os.10482.1.S1_at	1.2	2	0.5	1.3	0.3	0.6	0.9	0.2	3.9	0.8	0.3	0.2
Os.10483.1.S1_at	367.6	376.8	508.9	853.5	795.3	865.5	822.4	880.4	586.6	332.9	258.4	458
Os.10486.1.S1_at	3356	3442.4	4467.2	2972.7	2596.4	2722.9	4103	2800.1	1768.7	4295.6	3337.4	5135.8
Os.10487.1.S1_at	142.4	122.4	165.1	124.4	106.4	126.1	137.9	150.7	117.4	151.7	136.1	170
Os.10488.1.S1_at	153.5	139.3	207.6	109.2	115.9	129.8	184.3	176.4	115.2	151	98	198.6
Os.10489.1.S1_at	139.8	119.7	169.5	105.2	83.7	116.4	152.1	182.2	106.5	161.8	95.1	181.8
Os.10490.1.S1_at	238.2	222.3	303.6	316.3	322.5	340.8	332.1	389.1	259.6	221.1	147.5	275.8
Os.10491.1.S1_at	59	66.1	107.7	51.7	37.2	47.4	93.7	106.7	82	70.3	40.9	80.1
Os.10492.1.S1_at	162.7	143.2	182.8	206.1	183.7	219.4	184.7	201.3	124.5	309.3	212.5	321.2
Os.10493.1.S1_at	773.1	724.1	1202.8	950	919	1083.9	928.9	870.2	457.3	1057.1	677.2	1268.4
Os.10494.1.S1_at	477.4	472.4	574.9	173.6	158.2	177.9	295.8	282.5	186.4	469.1	289	524.2
Os.10495.1.S1_at	616.6	615	836.6	1034.6	988.4	1131.5	1468.4	1365.3	985.5	1034.5	743.4	1271.3
Os.10496.1.S1_at	1844.7	2359.9	2869.6	2603.2	2216	2714.1	2282.2	2472.9	1480.8	2385.8	1533.8	2799.5
Os.10496.2.S1_x_at	1974.5	2359.1	2900.4	2373.5	1866.2	2423.2	1754.9	1974.8	1446.5	2330.4	1427.9	2766.1
Os.10497.1.S1_s_at	239.5	195.2	315.1	1186	1194.6	1286.3	721.7	886	610.8	247	147.9	271.8
Os.10498.1.S1_at	0.4	7.2	0.4	2.2	1.1	2.8	5.7	2.1	1.7	3.1	7.6	1.3
Os.10499.1.S1_at	142.1	147.1	238.4	109.2	124.5	115.7	160.4	150.2	102.3	190.8	123.2	236.1
Os.10500.1.S1_at	222.3	254	385.4	361.5	311.9	335.3	248.5	271	196.7	415.1	346.1	692.6
Os.10501.1.S1_at	185.5	162.1	226.9	115.4	98.8	130.2	153.4	149.3	74.5	107.2	51.1	147.4
Os.10502.1.S1_at	5.2	2.3	9.1	12.7	4.6	6.4	9	1.6	10.6	10.4	9.8	10.1
Os.10503.1.S1_at	3648.7	3603.9	4403	3239.9	3025.5	3723.4	4498.7	4437.1	3160.6	4456.9	3352.3	4845
Os.10504.1.S1_at	168.6	200.9	300.1	329.9	282.2	315.4	452.4	500.7	330.8	278.5	178.2	301.2
Os.10505.1.S1_a_at	77.8	82.1	142	52.9	41.2	71.8	169.5	153.6	85.1	65.9	66.3	131.1
Os.10505.1.S1_at	51.5	57.8	93.8	44.8	46.7	51.5	111.3	107.4	41.9	71.6	57.7	108.1
Os.10505.1.S2_a_at	63	55.2	96.5	22.1	17.2	26.3	51.8	62	32.4	70.5	50.1	112.7
Os.10505.2.S1_at	10.3	9.5	2.2	0.5	4.2	0.9	10.9	8.5	4.5	10.4	10.7	11.5
Os.10506.1.S1_at	6.4	0.5	6.4	0.9	0.5	1.1	0.4	1.4	6.6	2.4	5.2	3.2
Os.10507.1.S1_at	137.5	174.2	184.1	98	72.5	109.4	164.5	190.6	130.9	119.4	107.6	174
Os.10509.1.S1_at	69	49.7	136.7	89.4	78.4	121.7	148.3	153.1	77.6	107.7	60.7	127.2
Os.10509.2.S1_x_at	25.6	36.8	36.3	25.2	34.9	27	33.2	34.8	23	34.1	19	19.8
Os.10510.1.S1_at	231.6	232.3	350	836	796.9	969.8	746.8	736.8	466.8	233.7	266.4	428.2
Os.10512.1.S1_at	1443.3	1574.2	1868.3	4263.3	3955.4	4459.4	3226.1	3262.8	2262.3	2019.3	1505.2	2401.8
Os.10514.1.S1_at	0.4	0.4	0.6	0.5	1.1	0.4	0.3	0.2	0.2	0.7	2.5	0.3
Os.10515.1.S1_at	12.1	10.2	13.5	8.5	10.4	10.7	16	22.4	7.9	16.6	13	14.8
Os.10515.1.S1_s_at	46.9	46.9	73.9	75.4	71.5	76.5	90.8	91.5	45.1	66.9	27.9	78.7
Os.10518.1.S1_at	203	168.9	258.5	300.2	239.3	286	290.8	284.1	158.6	270.5	168.6	303.4
Os.10521.1.S1_at	53.1	51.1	63.6	20.8	10.9	21.6	37.9	28.2	17.6	60	34.2	49.7
Os.10522.1.S1_at	11.5	17.1	33.3	16.8	22.9	15.9	18.5	16.4	11.9	24.9	14.1	25.9
Os.10522.2.S1_at	409.6	572	668.7	266.9	228	308.1	341.3	353.8	281.7	546.8	348.5	627.7
Os.10522.2.S1_x_at	511.7	521.7	756.6	375.3	321.8	361.1	441	469.1	308.7	705.4	367.7	710.9
Os.10523.1.S1_at	0.3	3	3.4	0.1	0.4	1.6	0.1	0.1	2.3	0.5	4.8	3.5
Os.10524.1.S1_x_at	1647.2	1815.7	1851.8	256.1	184.9	305.5	800.3	862.7	574.8	1114.2	753.3	1214.8
Os.10524.2.S1_at	65.4	55.4	73.2	7.5	7.1	9.4	34.8	34.5	14.3	26.7	18.2	37.7
Os.10525.1.S1_at	28.9	44	56.9	23.1	19.1	36.5	34	20.9	15.9	23.9	39.3	48.2
Os.10526.1.S1_a_at	253	360	353.1	609	568.7	711.8	537.2	557.2	342.1	474.1	301.6	447.8
Os.10527.1.S1_a_at	20.9	11	16.1	14	14.3	11.9	19.4	24.8	5.3	21	17	23.3
Os.10527.1.S2_a_at	19.8	22.5	29.7	28.1	27	29.4	34.7	37	9.5	35.1	39.2	28.6
Os.10527.1.S3_a_at	303	385.4	381.3	209.8	201.7	268.7	271.9	276.3	184.8	364.4	201.4	355
Os.10528.1.S1_s_at	41.9	68.6	53.6	93.4	66.3	112.5	120.6	136.7	79.9	35.9	34.3	54.2
Os.10529.1.S1_s_at	47.7	41.6	68.2	35.1	35.1	37.5	37.2	44.2	32.3	46.1	32.9	44.4
Os.10530.1.S1_at	123.9	118.5	145	72.6	69.8	104.9	148.9	143.9	75.5	110.3	97.9	132.6
Os.10531.1.S1_at	695.9	711.8	953.4	854.5	734.8	884.5	825.3	862.6	511.1	875.3	612.9	1208.2
Os.10532.1.S1_s_at	361.6	330.3	505	353.1	279.8	268.9	465.2	427.6	303	390.7	269.9	489.8
Os.10533.1.S1_at	207.9	181	237.4	55.5	53.6	55.5	190.3	170.9	96.2	157.5	99.8	210.1
Os.10534.1.S1_at	665.4	702.1	876.7	827	709.8	787.3	717.9	735.2	400.4	984.8	759.6	1377.6
Os.10535.1.S1_at	23.8	13.2	33.9	11.9	8.2	12.8	7.4	7.3	9.5	22.5	7.4	7.2
Os.10536.1.S1_at	100.5	107	117.1	34.1	36.2	37	50.7	65.1	40.9	88.7	51.6	86.9
Os.10537.1.S1_at	690.2	665.5	1001.1	921	941.2	1128.2	1085.7	1096.2	618.2	833.5	592.3	1078.4
Os.10539.1.S1_at	307.8	311.7	400.3	109.5	109	105.9	79.8	85	44	324.5	214.1	459.3
Os.1054.1.A1_at	225.1	261.4	305	804.4	802.1	925.4	708.1	942.1	626.6	147.4	160.8	205.9
Os.10541.1.S1_at	3.6	1.2	7.3	45.5	19.7	37.7	16.2	19.8	14.2	7.2	8.3	0.7
Os.10542.1.S1_at	72.4	67.9	99.2	25.8	37.2	33.5	42.7	61	29.9	46.8	35.8	83.6
Os.10542.1.S1_s_at	64.1	69.9	92.4	45.4	48.7	54.4	72.5	66.2	40.6	70.5	44.9	76.7
Os.10542.2.S1_at	13.4	11.9	13.8	36	37.4	30.2	27.6	25	8.7	11.7	9.6	12.7
Os.10543.1.S1_at	124.2	133.8	184.7	115.1	103.9	143.4	127	145.5	69.5	222.8	102.3	218.4
Os.10544.1.S1_at	25	36.1	34.5	21.3	29	31.2	41.5	47.2	20	33.9	22.3	42.7
Os.10544.1.S2_at	207.4	181.7	227.1	155.6	125.4	178.5	204.8	202.1	150.8	178	126.8	192
Os.10545.1.S1_at	16.5	13.2	23.9	11.1	11.6	5.3	23.8	18.4	6.9	43.3	26.8	22.4
Os.10546.1.S1_s_at	335.4	333.4	397.6	1876.9	1766.4	2038.7	389.2	350.7	314.2	481.3	399.3	614.3
Os.10547.1.S1_at	159.4	164.2	171	213.9	151.3	175.9	247.1	230.6	132.2	142.2	101.7	163.9
Os.10548.1.S1_s_at	67.2	82.8	124.8	56.3	60.3	62.5	49	74.1	40.9	61.3	42.5	58.1
Os.10548.2.S1_at	3.2	0.5	2.9	2.9	2.2	3.6	0.6	2.3	0.2	0.3	1.4	3.3
Os.10549.1.S1_at	336.2	394.6	441	283.6	252.1	267.6	326.6	280.1	155.5	426.3	288.7	438.8
Os.10550.1.S1_at	18.4	4.8	8.8	98.2	95.1	98.4	43.5	65.9	38.9	3.8	2.3	22.9
Os.10550.1.S1_x_at	2.2	1.2	17.7	75.2	72.2	79.9	52.4	42.1	42.8	12.1	2	21.3
Os.10551.1.S1_at	608.4	586.9	751.2	341.3	279.7	310.4	395	412.4	267.9	704.2	343.4	693.1
Os.10552.1.S1_at	232.6	266.3	336.8	126.6	123.7	130.7	277.6	246.9	149.8	299.6	187.8	315.5
Os.10553.1.S1_s_at	388.5	420.7	611.8	657.7	544	628.2	467.4	505.6	302.2	555.3	420.8	664.6
Os.10555.1.S1_a_at	696.9	723	833.5	821.2	704	748	511.5	547.1	351.2	792.7	545.6	931.7
Os.10556.1.S1_at	318.5	300.8	423.5	2776.5	3058	3126.5	3286	3729.7	3081.6	168.6	124.7	223.2
Os.10557.1.S1_at	168	164	252.4	183.4	186.2	222.4	157.4	186.1	104.5	228.9	132.5	255.4
Os.10560.1.S1_at	89.2	83.4	150	49.7	46.1	48.9	96.7	96.1	84.1	68.2	66.5	97.4
Os.10561.1.S1_at	596.1	698.1	801.9	437.4	371.7	448.8	462.2	423	311.8	894.2	523.9	892
Os.10564.1.A1_at	21.1	19.6	19.7	12.8	10.2	14.2	33.7	27.5	13.6	27.6	18.4	44.7
Os.10566.1.S1_at	1169	1153.5	1352.9	1422.1	1181.9	1266.4	1318.3	1278.7	750.5	1466.1	889.8	1404.6
Os.10568.1.S1_at	409.1	540.2	521.9	593.8	568.4	635.2	469.9	480.2	319.5	556	418.6	693.8
Os.10570.1.S1_at	25.6	37.9	93.9	1774.5	1786.4	2019.7	1440.7	1948.4	1226	69	56.3	163.7
Os.10571.1.S1_at	3.5	2.6	1.7	0.9	0.2	2.4	0.6	5.7	0.3	0.2	0.9	0.3
Os.10572.1.S1_at	1079.7	1150.6	1361.3	2755.4	2535.8	2972.6	3624.7	3413.7	2580.3	1377.9	1276.3	1793.1
Os.10574.1.S1_at	125.2	104.2	128.9	30.1	25.5	17.3	56.4	47.1	37.1	133.7	60.8	108.9
Os.10575.1.S1_at	82	93.4	111.7	49.3	43	45	93.6	89.4	51.6	85.8	44.4	68.3
Os.10576.1.S1_at	1897.4	1721	2590.9	1050.4	786.2	815.5	1083.6	1278.9	643.3	2223	1504.8	2668.6
Os.10577.1.S1_x_at	164.7	197	251.9	168.1	159.3	197.1	195.1	218.4	139.8	158.8	132.2	183
Os.10578.1.A1_at	637.8	624.9	801.4	390.3	331.4	413.7	370.9	366.9	263.9	827.2	479	900.5
Os.10579.1.S1_at	74.4	90.5	136.5	1244.8	1137	1241.8	979.4	1081	580.7	308.6	205.8	371.8
Os.10580.1.S1_at	39.9	45.6	46.2	53.8	45.8	47.2	121.8	102.9	60.3	17.6	25.2	26.5
Os.10581.1.S1_x_at	34.3	38	40.3	42.7	31	46.9	47.5	58.8	30.8	26.8	18.3	39.7
Os.10583.1.S1_at	1074.1	1213.5	1356.1	297	246.4	255.9	335.6	346.3	203.8	1148.1	639.6	1245.6
Os.10583.1.S1_s_at	1129	1044.2	1530.3	252	307.5	321.4	438.8	482.4	278.4	1305	721.1	1389.8
Os.10585.1.A1_at	110.4	125.5	197.9	109.9	96.2	120.6	181.1	193.3	91.6	202	114.6	236.9
Os.10585.1.A1_x_at	300.6	325.8	421	242.6	223.7	280.1	398.3	355.9	290.7	433.3	314.8	470.8
Os.10590.1.S1_at	1.4	3.1	0.4	16.4	13.4	10.7	9.2	6.3	2.2	3.6	1.5	1.5
Os.10590.1.S1_s_at	0.8	4.6	0.5	269.2	235.4	265.9	65.6	84.3	72.6	1.1	0.5	1
Os.10591.1.S1_at	159.3	166.2	244.9	466.4	431.9	474	212.9	230	128.8	175.8	106.8	233.2
Os.10592.1.S1_at	382.9	359.7	505	429.5	365.6	393.1	439.8	412.1	257.9	493.6	367.1	643.9
Os.10593.1.S1_at	1102.6	1036.8	1503.5	1347.5	1207.7	1394	1357.3	1511.2	1047.3	1311	872.2	1548.3
Os.10594.1.S1_at	334.4	336.1	338.1	290.2	221.2	266.5	390.8	318.9	225.9	278.1	232	410.7
Os.10595.1.S1_at	419	412.1	529.5	985.5	910.4	1109.6	919.4	876.3	598.8	690.2	414.1	639.4
Os.10595.2.S1_at	7.1	8	12.9	80.5	90.9	47.9	56.7	55.9	45.6	102.4	67.3	111
Os.10595.3.S1_x_at	53.2	75.8	58.1	153.8	180.1	143.8	212.1	227.3	152.1	113.1	107.9	156.4
Os.10596.1.S1_at	1517.3	1367.2	1603.7	479.2	436.8	531.6	611.4	611.7	396.4	2338.1	1460.4	2674.1
Os.10597.1.S1_at	49.3	54.8	85.3	60.6	23.4	49.2	62.9	73.1	30.8	89.9	65.5	130
Os.10598.1.S1_at	905.8	1162.3	1547.1	965.9	893.2	1049.9	1128.5	1136.2	738.7	1084.4	665.1	1250.8
Os.10599.1.S1_x_at	55.4	70.1	81	48.8	36.1	44.6	68.5	58.1	44.7	73.6	48.3	81.2
Os.106.1.S1_at	496.9	359.6	628.3	583.4	596.1	590.5	569.9	651.4	334.6	625.3	444.1	615.9
Os.10600.1.S1_a_at	792.9	996.9	1022.3	638.7	534.7	758.1	754.5	845.3	487	1709.5	1219.1	2098.5
Os.10603.1.S1_at	443.8	382.3	607.9	405.1	418.5	504.8	401.4	392	260.3	729.6	399.3	780.9
Os.10604.1.S1_at	479.4	530.6	650.9	739.1	762	757	754.8	754.5	442.4	695.5	534	869.9
Os.10604.1.S2_at	789.3	807.4	1130.6	1140.9	1017.8	1245.6	1017	983.2	656.1	1142	670.9	1247.8
Os.10606.1.S1_a_at	719.5	855.2	1074.2	1865.5	1715.8	2214.9	1215.9	1069.1	667	1418.2	1103.1	2157.7
Os.10606.3.S1_at	0.3	6.3	6.9	9.8	10.1	12.3	5.3	3	2.5	25.2	11.4	26.1
Os.10606.3.S1_x_at	24	42	36.5	78.9	65.3	54	57.7	24.3	24.1	78.8	43.7	88.3
Os.10607.1.S1_at	922.4	1093.9	1117.8	1041.9	1082.2	1145.8	972.2	1073	689.1	1089.1	624.5	1067.2
Os.10609.1.S1_at	584.4	534.6	640.7	975.8	925.5	968.3	1233.3	1151.7	557	820	680	902.5
Os.10611.1.S1_at	177.4	211.9	195.4	409.8	356.8	469.4	393.8	320.7	273.3	310.7	221.4	394.9
Os.10612.1.S1_at	1646	1908	2129.4	1139.7	1039.5	1204.5	1550.6	1533.3	1044.6	2154.3	1557.7	2308.1
Os.10613.1.S1_at	716.7	841.6	1225.9	744.7	589.1	688.3	991.6	934.6	716.7	968.3	544	877.3
Os.10614.1.S1_at	118.6	97.5	173.6	103	109.4	122	142.1	146.1	91.1	168.5	96.7	143.7
Os.10615.1.S1_s_at	1936.3	2380.4	2696.1	2895.8	2840.9	3315.7	3120	3045.9	2074.5	3147.2	1994.2	3175.2
Os.10615.1.S1_x_at	3801.7	5093.4	4987.4	4381.3	4325	5236.1	5435	5183	3605.3	5060.3	4036.5	6281.9
Os.10615.2.S1_at	17	13.5	5.1	7.4	1.2	6.4	14.2	6.5	6.1	9.1	13.3	15.9
Os.10616.1.S1_a_at	256.2	290.9	433.4	1314.2	1121.4	1424.4	823.1	788.7	505.7	357.9	226.2	504.2
Os.10616.2.S1_x_at	269.9	294.7	331.9	978.5	890.6	1003.8	683.5	614.3	367.5	402.2	246.9	376.4
Os.10617.1.S1_at	1858.6	2564.8	2988.7	982	903.8	1239.8	1103.1	1037.7	772.3	2373.9	1450.6	2706
Os.10618.1.S1_s_at	704.3	772.9	1142.9	1298.3	1143.4	1425.4	1240.3	1333.1	731.3	943.3	602.3	1126.8
Os.10619.1.S1_at	6.4	1.8	9.7	27.9	32.2	11.7	85.4	105.9	76.5	6.6	25.8	18.1
Os.10619.1.S2_at	122.6	147.2	166.8	484.2	465.1	498.3	869.2	1200.9	721.8	243.1	209	317.2
Os.10620.1.S1_at	1157.9	1370.8	1701.8	3996.6	3803.9	4417.3	3717.8	3565.9	2422.6	1562.3	1136.4	2112.5
Os.10620.2.S1_at	15.6	16.1	15.6	21.9	16.8	22.7	23.4	31.1	10.7	22.2	22.9	15.4
Os.10621.1.S1_at	0.4	0.3	0.3	0.2	0.6	0.5	0.2	0.2	0.4	0.6	0.1	0.7
Os.10623.1.S1_x_at	16.7	17.5	13.1	12.5	10.3	8.2	20.7	13.2	5	17.4	9.9	10.9
Os.10623.2.S1_a_at	5.4	0.5	6.8	10.9	6.1	5.3	6.2	1.5	0.7	2.5	4.1	4.2
Os.10625.1.A1_at	1	1.5	0.8	7	2	2.6	8.8	1	0.4	1.2	2.7	1
Os.10626.1.S1_at	3.8	0.8	6.3	3	2	5.4	8.3	1.8	1.1	3.8	0.5	1.1
Os.10626.4.A1_s_at	4.9	0.7	1.1	4.9	1.1	2.1	0.5	2.3	0.2	0.3	4.2	0.8
Os.10627.1.S1_a_at	2.2	7	2.5	14.4	3.6	4.2	7.2	2.4	4.1	8.6	1.2	4.8
Os.10628.1.S1_at	319.5	306.9	443.1	76.5	70.9	94.4	138.8	137	97.3	338.3	188.5	408.9
Os.10631.1.S1_at	1	6.4	1.1	8.9	0.8	0.9	6.2	1.2	0.3	6	0.9	0.5
Os.10633.1.S1_at	977.6	898.8	1173.7	1808.7	1713.2	2003.6	2000.3	1997	1464.2	1217.8	821.1	1434.8
Os.10635.1.S1_s_at	356.4	444.5	618.1	383.5	368.6	429.6	796.7	768.4	476.1	867.2	508.2	1050.6
Os.10636.1.A1_at	50.4	51.4	113.8	118.2	99.8	111.4	268.8	273.9	108.6	151.3	63.9	210.6
Os.10636.2.A1_x_at	105.9	128.2	132.1	147.5	122.2	152.1	317.9	290.3	182.7	185.7	177.4	233.7
Os.10644.1.S1_at	5.3	9.8	0.8	0.4	0.2	6.3	1.4	9.7	1.9	9.7	9.2	1.1
Os.10645.1.S1_x_at	0.7	1.5	0.7	1.6	0.6	1	0.7	0.8	0.7	1	1.4	2.5
Os.10646.1.S1_at	78.1	79.8	111.8	88.3	69.7	83.8	94.8	106.8	75.5	95.6	48.1	94.4
Os.10647.2.S1_at	13.3	13.3	29.3	22.9	25	39.8	26.9	34.7	18	39.4	22.2	49.8
Os.10650.1.S1_at	23.4	19.9	30.2	18.3	14.4	8.4	24.5	22.4	11.1	28.7	13.5	15.3
Os.10651.1.S1_at	2669.2	3260.6	3288.6	3543.5	3336.8	4007.9	2749.7	3266.5	2496.6	3000.6	2299.9	3326.9
Os.10652.1.S1_at	154.5	191.3	165.6	474.3	432.8	443.2	435.8	458.2	271.1	68.5	60.2	91.5
Os.10654.1.S1_s_at	122.4	115.3	172.3	198.9	190	191.9	214	200.7	131.5	230.5	164.2	286.2
Os.10655.1.S1_at	1928.7	2096.4	2378.5	2356.8	2223.7	2490.2	2310.6	2270.1	1532.1	2247.5	1767.2	2960.4
Os.10656.1.S1_at	117.6	128.7	128.1	99.6	86.9	99	146.2	124.3	81.9	179.9	98.2	200.1
Os.10657.1.S1_at	60	57.1	71.4	31.2	17.7	24.9	65.5	56.6	31.5	42.1	26.5	42.2
Os.10659.1.S1_at	18.8	22.3	28.1	18.8	15.6	9.2	19.3	19.8	12.8	18.4	16.8	15.5
Os.10659.1.S1_s_at	336.8	290.5	391.9	208.2	170.5	202.1	433.3	413.3	271.7	349.5	216.4	349
Os.10660.1.S1_at	21.4	17.1	8	13.5	14.6	16.8	14.5	10.8	9.8	18.4	23.9	11.5
Os.10662.1.S1_at	1432.1	1488.3	1973.7	650.9	573.2	689.6	747	790.4	554.3	1129.3	821.5	1360.1
Os.10663.1.S1_at	1	8.1	5.6	7.4	4	14	8.9	0.4	0.4	4.5	6.3	0.9
Os.10664.1.S1_at	729.6	887.7	1009.3	787.2	731.2	860.5	881.7	823.3	523.9	1097.9	782.1	1274
Os.10665.1.S1_at	60.9	76	115.9	35.6	27.5	41	45.8	51.1	25.7	40.2	31.7	66.8
Os.10666.1.S1_at	405	425.1	535.2	496.1	459.5	532	451.2	455.8	320.4	533.5	371.1	622.3
Os.10667.1.S1_at	653.8	717.8	928.9	712.1	691.8	773.5	743.6	721.7	468.3	905.5	631.9	1122.7
Os.10669.1.S1_at	356.4	371.2	489.6	334.4	280.2	374.1	299.2	339.7	209.9	435.3	331.9	525.5
Os.10671.1.S1_at	1254.8	1497.2	2171.9	1262.7	1075.1	1310.1	1585.2	1843.5	838.4	1694.9	888.5	2069.2
Os.10672.1.S1_at	251.3	244.8	320.2	424	355.9	458.9	365.6	412	308.5	174.9	130.9	225.4
Os.10673.1.S1_at	1640.5	1745.6	2336.7	1850.2	1672	2114.5	1993.6	1943.3	1392	2000.4	1431.4	2335.9
Os.10674.1.S1_at	206.7	237.4	277.5	271.8	211.6	278.5	365.8	311.2	188.4	301.4	187.1	331.5
Os.10675.1.A1_at	29.8	33.8	47.4	30.4	26.1	25	75.1	77	37.6	77.8	54.2	86.6
Os.10676.1.S1_a_at	373.6	372.4	503.6	586.9	531.6	655.6	745.5	697.3	402.8	704.4	526.3	831.8
Os.10677.1.A1_at	210	272.9	342.5	301.6	262.6	327.4	310	298.3	198.3	267.2	162.1	306
Os.10677.2.S1_at	67.5	58.4	76.2	88.3	76.4	108.9	93.4	99.5	58.6	98.3	36.2	86.6
Os.10678.1.S1_at	648.3	741.6	990.4	1394.5	1200.9	1491.4	872.6	946.9	569	1239	651.3	1594.5
Os.10679.1.S1_at	519.1	498.8	627.7	443.6	430.5	524.3	496.4	504.3	350.8	438.5	291.8	492.2
Os.10680.1.S1_at	354	349.2	471.3	353.3	282.9	340.4	275.7	269.6	191.3	447.7	284.8	542.7
Os.10681.1.S1_at	30.7	28.7	32.7	29.7	42.2	34.7	20.6	35	22.7	11.6	6.3	11.6
Os.10682.1.S1_at	25.6	27.9	44	107.6	87	126.5	118.4	118.9	99.1	162.7	115	145.5
Os.10683.1.A1_s_at	129.8	103.1	185.6	641	543.6	660.1	266.7	290.9	211.9	191.8	126.4	237.2
Os.10684.1.S1_at	615.3	633.1	767.5	535.2	468.9	540.9	622.7	638.3	375.5	853.7	482.6	893.8
Os.10686.1.S1_at	104.9	128	129.7	141.1	122.6	145.7	120.3	115.2	83.5	137.8	113.5	204.6
Os.10688.1.S1_at	4	15.1	7	14.4	5.8	9.4	1.6	7.7	1.8	1	10.3	6.2
Os.10689.1.S1_at	19.9	35.1	51.7	18.8	19.4	16.5	25	38.2	16.7	29	12.9	37.8
Os.10691.1.S1_at	528.4	602.1	777.3	764.2	740.6	897.9	1011.5	1025.9	688.8	913.9	594.1	1062.7
Os.10693.1.S1_at	12.9	18.6	18	18.7	15.6	18.2	30.7	24.2	15.8	15.6	15.9	18.8
Os.10693.2.S1_at	633.8	577	845	840.3	749	851.2	940.3	885	602.7	458	301.8	526.6
Os.10695.1.S1_at	183.9	180.7	338.7	374.2	306.6	422.4	225.7	261.5	110.9	330.4	172.6	385.4
Os.10695.1.S1_s_at	504.3	627.2	617.9	716	623.9	628.2	513.7	533.4	303.6	693	440.6	804.7
Os.10696.1.S1_at	1051.3	1206	1592	851.4	754.6	866.2	970.5	987.2	636.6	1160.6	690.5	1139.8
Os.10698.1.S1_s_at	0.1	1.5	4.4	0.3	3.1	0.5	1.7	4.1	1.4	1.8	0.2	0.1
Os.1070.1.S1_at	143.6	168.9	211.2	112.7	108.6	118	154	131.8	96.7	209.1	119.5	222.9
Os.10700.1.S1_at	267.3	296.1	386.7	172.1	156.2	171.8	263.8	265.9	155.4	521.1	245.8	480
Os.10701.1.S1_at	1530.2	1701.5	2392	1379.5	1250.9	1361.5	1388.2	1466.7	898	2212.3	1363.5	2459.8
Os.10703.1.S1_a_at	1198.8	1503.4	1927.3	1525	1381.6	1683.5	1462.8	1398.1	935.6	1706.1	1291.5	2034.8
Os.10703.2.S1_x_at	1888.9	2173	2467.5	1564.2	1932.4	2072.7	1516.9	1568.5	1210.3	2401.8	1638.2	2536.1
Os.10705.1.S1_at	463.3	539.9	731.5	597.2	512.4	667.8	531.5	516	384.8	564.5	293.5	538.9
Os.10706.1.S1_a_at	3.2	28.2	17.1	20.5	23	23.5	22.8	25.9	24.5	14.8	12.9	25.4
Os.10707.2.S1_at	0.9	0.4	3.8	2.5	7.2	0.6	4.8	2.2	6.3	1.1	4.2	0.6
Os.10707.2.S1_x_at	40.6	39.8	26.5	27.9	17.8	24.7	29.2	33.2	18.6	35.9	32.5	34.4
Os.10707.3.S1_x_at	214.6	225.4	273.7	147.1	130.5	152.2	214.1	218.2	152.9	179.2	121	177.5
Os.10708.1.S1_a_at	58.5	57.3	115.6	112.4	83	92.1	97.6	123.6	56.2	105.3	70.2	160.6
Os.10708.1.S1_at	335.4	446.7	352.9	505.8	358.6	370.1	434.5	443.6	314.8	573.3	378	528.3
Os.10708.2.S1_at	19.9	20.6	17.5	14.1	15.7	17.3	16.1	21.1	9	7.8	1.7	1.8
Os.10709.1.S1_at	100.7	159.4	176.3	114.4	98.1	139.3	185.3	229	142.4	158.2	121.2	239.6
Os.1071.1.S1_at	291.6	331.6	376.7	158	163.8	167.7	248.9	284.9	116.3	228	107.2	259.6
Os.10713.1.S1_at	11.4	11	10.6	5.9	6.7	8.8	9.2	13.3	6.7	6.8	11.4	15.9
Os.10714.1.S1_s_at	146	204.8	241.5	284.4	268.2	327.7	266.6	286.8	157.1	310.3	191.4	340.4
Os.10715.1.S1_a_at	52.9	54.3	72.8	56.6	52.2	49.8	68.4	57.5	35.3	54.2	24	38
Os.10716.1.S1_at	8.9	7.2	9.9	8.6	10.8	8.9	14.1	16	11.4	17.3	3.3	11.8
Os.10719.1.S1_at	88	112.8	140	95.9	81.6	86	109.3	121.1	69.3	110	76.4	138.5
Os.10721.1.S1_at	76.5	81.1	141.1	26.2	26.5	46.1	38.1	60.5	30.4	103.9	36.4	80.1
Os.10723.1.S1_at	53.8	67.2	87.3	38.5	37.4	41.2	60.1	72.2	54.1	121.8	123.3	217.2
Os.10725.1.S1_at	1	1.3	4.8	0.6	0.3	5.2	3.7	3.8	1.4	0.9	0.8	0.5
Os.10726.1.S1_a_at	93.7	59	123.6	101.6	90	99.4	123.2	124.5	89.8	108.7	53.3	94.6
Os.10726.2.S1_at	53.5	31.9	40	51.7	51	62.3	56	35.6	25.7	57.4	4.7	46
Os.10726.2.S1_x_at	67.7	52.6	61.8	49.8	69.6	88.2	78.3	76.3	57.1	77.8	40.3	99.1
Os.10727.1.S1_at	309	318	494.6	378.2	315	379	326.4	300.2	197.9	511.9	224.5	536.5
Os.10728.1.S1_at	537.1	475.9	549.2	361.1	356.5	455.5	333.2	343.8	311.7	591	333.6	427.4
Os.10729.1.S1_at	8.3	9.8	8.6	9.6	6.2	2.4	7.3	1.7	7.9	16.5	11.5	4
Os.10731.1.A1_a_at	28.9	50.1	50.3	65.7	62	76.5	69.7	76	32.2	35.3	17.3	36.5
Os.10731.1.A1_at	1.2	3	2.1	0.8	0.9	1.6	0.4	0.2	2.4	1.8	3.8	2.5
Os.10731.2.A1_at	0.8	0.3	3.1	2.1	0.6	6.4	1.1	8.3	0.2	7	1.1	6
Os.10732.1.S1_s_at	1408.7	1468.8	1915	845	862	876.6	1626.8	1689.3	1094.4	1453.2	1068.6	1815.6
Os.10733.1.S1_at	300.3	371.4	455	2295.8	2074.6	2471.6	1784	1908.1	1345.7	154.4	186.3	253.2
Os.10734.1.S1_at	11.8	6.7	8.4	13.5	8.6	6.8	15	9.1	14.1	0.4	3.9	2.1
Os.10735.1.S1_at	953.5	1108	1488.8	901.2	772.6	785.3	655	603.2	428	1328.8	826.4	1575.5
Os.10736.1.S1_at	578.5	583.1	697.5	1131.7	1101.1	1311.9	1215.5	1251.1	851.5	184.6	177.5	346
Os.10737.1.S1_at	20	18.6	13.6	33.8	35.4	45.3	16.6	27	17.5	20.2	15	26.2
Os.10742.1.S1_at	1406.4	1313.8	1690.2	2261.7	2066.7	2439.4	2554.9	2054.6	1182.5	2333.9	1747.5	2927.1
Os.10743.1.S1_at	243.4	211.6	300.3	86.8	75.6	70.4	467.2	508.7	302	148.9	104.4	178
Os.10745.1.S1_at	63	47.8	97.2	46.5	46.5	59	45.8	44.2	14.5	61.8	41.4	77.1
Os.10746.1.S1_a_at	172.8	180.4	197.3	646.4	547.1	656.2	245.6	217.1	136.5	166.8	110.1	180.2
Os.10747.1.S1_s_at	169.2	166.7	277.2	935.3	851.9	1001.7	411	461.7	274.2	347.7	268.5	474.4
Os.10748.1.S1_at	13.1	16.1	26.8	39.3	27.3	39.9	43.5	41.3	29.2	20.3	22	27.5
Os.10750.1.S1_at	60.3	58.6	76.4	31.8	28.9	53.4	111.4	121.5	66.8	91.9	58.4	118.8
Os.10751.1.S1_at	9.4	8.2	6	8	10.4	6.7	12.2	8.6	7.1	7.3	8.2	5.4
Os.10753.1.S1_a_at	127.3	150.1	209.1	270.3	244.2	323.4	239.8	233.1	140.3	225.4	130.8	266.6
Os.10753.1.S2_a_at	479.6	568.9	625.1	625.8	638.2	688.2	661.5	731.9	463.5	790	450.7	758.1
Os.10754.1.S1_at	231.6	257.1	374.6	641.5	616.6	755.7	791.3	1086.9	749.1	158.4	147.2	271.6
Os.10755.1.S1_at	273.6	302.9	376.5	295.4	286.5	312.9	296.8	295.6	189.4	324.1	245.8	412.7
Os.10756.1.S1_at	1021.7	1085.7	1276.5	790.8	743	823	818.3	796.2	517.7	1410.3	1005.9	1736.5
Os.10758.1.S1_a_at	243.3	243.6	380.7	317.4	294.9	360.3	303.3	317.4	152.8	323.8	185.8	408.5
Os.10759.1.S1_at	448.3	418.7	524.6	622.8	467	551.4	511.6	442.6	306.6	620.2	445.8	677.7
Os.10760.1.S1_at	141.6	177	153.8	71.7	68.4	92.9	66.7	59.4	40.4	187.3	154.5	253.7
Os.10761.1.S1_at	722.4	981.2	1352	1205	990.6	1181.7	911.8	968.4	487.6	1221.6	801.5	1466.6
Os.10763.1.S1_at	24.2	20.3	63	42.5	39.7	50.1	65.5	59.5	27.3	20.5	13.5	29
Os.10763.2.S1_x_at	17.6	11.3	18.1	19	20.9	25.5	24.8	9.2	16.7	16.1	1.1	15.5
Os.10765.1.S1_at	175.6	150.9	112.2	168.3	169.4	187.3	472.5	378.1	204.1	191	153.3	252.6
Os.10766.1.A1_at	833.5	846.2	1175.6	1139.4	1002.7	1172.1	1196.2	1196.8	820.7	1215.3	901.9	1558
Os.10767.1.S1_at	226.9	282.5	374	80.8	84.3	91.5	140.9	183.9	106.2	224.1	116.4	188.9
Os.10767.2.S1_x_at	94	86.7	124.3	17.8	13.4	22.9	37.4	46.8	32.2	70	45.4	62.6
Os.10772.1.S1_at	422.5	485.3	608.1	1066.3	1040	1028.2	676.3	823.5	565.5	548.3	421.4	698.5
Os.10772.1.S1_x_at	400.3	422.8	538.5	965.2	936.5	972.3	657.5	744.9	522.6	543	430.2	635.5
Os.10774.1.S1_at	565.5	632.2	786.7	585.6	543.6	604.9	623.5	598.3	367	1272.5	872.1	1580.2
Os.10776.1.S1_at	263.3	373.1	380.6	297.8	284.2	294.1	297.5	299	199.7	419.6	291.3	443.5
Os.10778.1.S1_at	144.1	108.7	172.3	78.9	123	148.6	122.6	152.5	75.7	192	87.1	146.8
Os.10779.1.S1_at	186.8	231.2	249.2	154.4	147.1	200.9	165.3	195	116.6	167.3	135	203.5
Os.10781.1.S1_at	2091.2	2116.4	2762.8	2358.9	2194.6	2518.6	2422.8	2430.6	1591.5	2803.6	2000.5	3288.8
Os.10783.1.S1_at	967.2	1030.4	1434.1	1321.7	1392.6	1537.3	1518.5	1473.4	1023.9	1539.1	1200.2	1860.7
Os.10783.2.S1_x_at	639.5	579.7	749.9	890.9	805.6	923.4	820.4	813.6	550.3	829.4	669.3	1027.9
Os.10784.1.S1_at	834.6	994.5	1187.6	2768	2575.1	2938.7	2193.6	2286.8	1381.8	1812.1	1321	2293
Os.10785.2.S1_at	15.6	11.9	17.6	6.1	20.1	19.7	20.8	27.1	15.2	17.6	16.8	19.2
Os.10785.3.S1_at	287.1	321.2	472.2	398.6	334.8	406	587.5	583.5	361.8	458.3	340.4	574.8
Os.10785.4.S1_s_at	246.4	223.4	359.8	145.1	167.9	192.8	332.3	343.5	195.8	281.4	158	363.8
Os.10786.1.S1_at	572.9	550.1	694	1453.9	1355	1547	1103.3	1076.2	789.2	750.7	475	761.4
Os.10787.1.S1_at	1407.4	1603.5	1811.5	4404.4	4226.5	4750.2	3411.5	3405.4	2181.8	1801.6	1341.5	2467.7
Os.10790.1.A1_at	28.2	30.3	35.6	128.9	118.5	117.1	45	69	40.8	44.5	60.9	59
Os.10792.1.S1_at	118.1	118	225.5	135.2	125.5	142.6	183.5	179.1	113.3	159.9	97.8	222.1
Os.10794.2.S1_at	29.2	33.5	37.2	64.6	62.8	69.7	63.5	66.8	37	114.8	82.4	130.9
Os.10794.2.S1_x_at	166.7	195.8	208.5	202.3	164.7	185.9	207.4	180.5	119	246.9	158	291.1
Os.10796.1.S1_at	1.1	1.1	7.5	4.1	8.9	2.9	7.4	2.3	4	3.9	3.4	5
Os.10797.1.S1_at	198	189.3	273.4	417.7	424.5	544.6	258.1	340	182.5	227.4	130.5	264.1
Os.10798.1.S1_at	556	636.8	754.4	343.3	292.1	344.9	546.7	558.6	373.7	553.1	295.5	608.5
Os.10799.1.S1_at	308.7	249.3	461.6	449.8	385.4	499.3	564.6	553.4	334.2	357.9	240.3	521.5
Os.10800.1.S1_at	1955.4	1645.5	2531.2	1088.1	886.5	1104.1	1572.8	1611.9	1122.8	2549	1735.1	2789.8
Os.10801.1.S1_a_at	111.1	94.6	200	122.4	123.7	125.6	93.6	135	71.1	149.5	59.8	131.1
Os.10803.1.S1_at	151.1	106.7	170.5	124.6	140.6	139.2	309.9	158.2	123.8	192	221.5	321
Os.10803.1.S2_at	938.1	946	1303.9	700.1	644.3	742.1	1657.7	1083.7	743.4	1063.1	933.5	1615.5
Os.10804.1.S1_at	753.1	467	685.3	588.5	523.2	641.7	690.9	639.9	525.3	671.1	649.8	861.3
Os.10805.1.S1_at	541	609	779.7	496.2	460.3	534.7	582.8	569.7	380.2	727.3	492.8	868.2
Os.10806.1.S1_at	491.9	682.2	795.6	900.6	762.6	947	784.9	839.3	500.6	787.5	441.9	881
Os.10808.1.S1_at	20.7	23.7	24.2	16.3	18	21	22.3	20.5	12.9	19.5	12.8	25.6
Os.10810.1.S1_at	541.2	791.9	783.2	1008.6	983.6	1077.7	1013.5	951.4	624.2	931.2	717.9	1170.9
Os.10811.1.S1_at	9.2	8.2	7.8	3.5	9.6	11.5	5.4	16	7.1	11.4	3.4	14.4
Os.10813.1.S1_at	17.5	18	25.3	104.2	84.3	86.6	24.4	20.6	17.7	13.9	11.7	15.4
Os.10814.1.S1_a_at	209.3	215.9	299.7	513.3	481	574.7	469.5	488.9	323.3	265.5	179.7	294.4
Os.10815.1.S1_at	249.5	262	326.1	244.4	166.3	231.5	261.5	239.4	182.8	318	231.8	316.5
Os.10816.1.S1_at	8	5.4	3.2	0.2	2.6	4.2	5.9	6.2	1.1	0.2	3.1	3.3
Os.10817.1.S1_a_at	596.4	640.5	996.2	644.8	547	720.6	699.7	694	472.4	876.1	481.6	924.3
Os.10817.3.S1_x_at	295.1	305.1	400.9	236.6	232.2	283.8	330.9	343.4	238.7	387.6	230.8	444.9
Os.10818.1.S1_at	508	588.8	676.9	498.8	436.2	500.4	508.1	464.4	239.3	559.2	339.8	649.6
Os.10819.1.S1_x_at	355.1	447	475.5	353.3	269.8	312.8	426.5	397.5	222.8	438.6	297.1	487.8
Os.1082.1.S1_a_at	3508.1	3409.1	3745.1	2372.9	2118.8	2678.3	2146.6	2388.4	2426.6	3391.3	3389.1	3591.3
Os.1082.1.S1_at	712.4	849.4	1209.7	884.3	824	972.8	796.3	793.7	657.8	1193.1	742.8	1354.4
Os.1082.1.S1_x_at	930.9	1001.8	1468.6	1105	980.5	1132.4	1061.3	1126.3	712	1593.7	1042	1660.3
Os.1082.2.S1_at	1373.5	1438.1	2168.8	1278.8	1059.8	1278.9	1239.8	1274.8	765.4	1768.5	1156.5	2096.5
Os.10820.1.S1_at	154.5	187.6	253.7	509.4	478.1	553.5	375.3	451.8	274.2	290.6	209.5	385.4
Os.10821.1.S1_at	909.3	1051.5	1043.3	1007.5	977	1113.7	963.2	938.9	593.2	1234.8	958.3	1493.5
Os.10822.1.S1_at	300.5	315	396.9	459.1	409	401.1	995.7	936.5	596.5	335	227	386.1
Os.10823.1.S1_x_at	46.7	49.6	44.9	21.4	31.6	39.6	54	40.9	38.6	22.8	25.2	21.7
Os.10823.2.S1_at	53.6	45.8	66	52.4	41.7	59.5	117.6	122.6	68.7	38.6	23.7	60.2
Os.10824.1.S1_at	215.1	203.8	294.5	210.4	214.7	240.6	294.7	283	218.5	249	216.2	282.6
Os.10825.1.S1_at	372.4	385.7	498.3	304.7	279.1	314.2	404.4	422.9	269	456.9	304.3	632.7
Os.10826.1.S1_at	8	6.8	8.7	4.8	4.8	1.3	8	10.8	0.9	11.3	10.2	17
Os.10827.1.S1_x_at	8	9.9	7.6	5.3	2.2	12.7	0.7	0.9	4.2	9	6	7.5
Os.10828.1.S1_at	2.2	0.5	6.4	0.5	4.5	4.4	3.2	3.5	6.9	1.4	13.4	7.9
Os.10829.1.S1_at	563.8	539.3	752.8	451.1	363.9	467.9	609.9	573.7	342	774.3	449.3	869
Os.10829.2.S1_x_at	622.4	572.3	712	351.9	338.5	401	499.9	446.1	345.8	712.2	466.6	826
Os.10830.1.S1_at	175.1	214.7	281.5	100.3	100.5	125.8	162.9	187	93.2	191.5	165.6	236.3
Os.10833.1.S1_at	720.9	768.9	1124.9	1641.9	1475	1808.6	1550.4	1725.8	756.5	1010.2	512.3	1001.9
Os.10835.1.S1_at	68.3	70.9	76.2	53.2	50.8	62.9	30.7	79.6	48.8	92.6	43.1	86.9
Os.10836.1.S1_a_at	29.5	34.8	47.1	21.2	20.3	25.3	44.4	43.2	23.9	30.8	12.7	26.8
Os.10836.1.S1_at	76.2	54.4	77.8	42	45	52.8	59.9	59.8	49.4	46.9	32.3	46
Os.10836.2.S1_at	13.3	11.1	7.8	5	5.6	9.4	9.5	5	5.3	9.8	2.7	7.6
Os.10838.1.S1_a_at	353.5	439.2	531.1	376.4	332.7	343.8	464.4	450.8	245.6	564.6	423.8	719.7
Os.10838.3.S1_at	0.4	4.5	0.5	5.2	4.6	0.1	4.5	1.5	4.6	0.5	4.9	0.7
Os.10839.1.S1_at	187.4	220.2	328.7	1926.2	1749.3	2048.3	1040.8	1093.6	803.8	419	428.6	758.6
Os.10841.1.S1_at	1023.3	1340.7	1814.2	1290.5	1205.3	1376.8	1274.2	1130.8	824.7	3170.9	2691.3	3974.2
Os.10842.1.S1_at	27.6	30.2	61.6	152.7	198.1	172	68.6	116.5	42.9	86.7	78.5	177.5
Os.10842.1.S1_x_at	993.9	1200.2	1406.3	3284.4	3165.6	3591.1	1469.1	1339.4	871	1474.1	1256.3	1828.3
Os.10842.2.S1_at	305.6	373.6	426.5	1125.9	1072.7	1300	458.9	497.9	335.5	663.3	489.9	986.4
Os.10843.1.S1_at	673.4	739.8	1055.4	950.6	903.7	1020.4	998.1	1053.4	692	972.9	656.7	1346.5
Os.10844.1.S1_at	301.9	317.6	387.3	275.2	295.1	319.6	424.3	388.3	271.2	411	287.5	582
Os.10845.1.S1_s_at	177.5	191	241.9	1268.6	1236.6	1333.6	753.7	884.6	544.4	238.6	107.2	251.5
Os.10846.1.S1_at	200.5	253.5	241	234.3	208	251.9	273	297.9	196.5	218.6	145.2	220.3
Os.10847.1.A1_at	0.5	0.8	4.4	1	2.3	2.3	0.2	0.6	1.1	1.3	0.5	2.1
Os.10848.1.A1_x_at	169	172.1	275.6	162.4	134.6	156.1	198.1	206.8	117.5	175.1	132.4	259.1
Os.10849.1.S1_at	30.5	43.2	45	23.6	30.7	29.4	46.7	46.5	27.7	39.7	31.2	32.2
Os.10850.1.S1_at	54.5	63.9	100.9	145	152.4	167.4	219.7	175.5	150	124.1	105.7	174.2
Os.10851.1.S1_at	253.6	271	353.9	940.3	786.1	853.7	507.2	497.7	327.1	348.6	270.1	402.1
Os.10852.1.S1_at	11	9.5	9.8	5	6.9	9.4	3.3	7.7	3.5	15.8	8.2	13.4
Os.10852.1.S1_s_at	250.4	255.1	359.4	188.3	166.1	176.7	198.3	211.7	136.1	255.4	163.2	294.7
Os.10853.1.S1_at	178.8	200.5	279.9	881.7	804.8	973	931	1304.3	860.2	302.1	196.2	326.1
Os.10854.1.S1_a_at	59.2	84.6	97.7	37.2	36.8	40.2	48.4	59.9	34.1	96.3	72.3	118.1
Os.10854.1.S2_a_at	118.6	173.5	238.1	100.5	61.7	99.7	98.1	109.6	64.5	173.8	118.1	198.8
Os.10854.2.S1_x_at	169.7	167.2	208.6	85.7	76.9	93.6	120.9	116.9	71.3	192.3	135.9	230.9
Os.10855.1.S1_at	91.8	125.5	129.1	516.3	477	598.3	195.5	208.9	126.6	122.8	79.3	180.5
Os.10856.1.S1_at	124.7	107.8	140	45.1	33.2	46.4	60.3	60.8	44.1	116.2	69.4	123.3
Os.10857.1.S1_at	502.8	636.9	821.5	462.9	420.1	521.3	600.2	658.7	354.8	689.5	407.3	818.5
Os.10858.1.S1_at	70.6	104	136.3	70.9	60.7	80.5	117.7	111.8	71.7	75.3	49.4	91.8
Os.10859.1.S1_a_at	190.1	213.1	254.1	239.3	223.9	250.8	233.4	227.7	171.5	247.7	137.9	264.3
Os.10860.1.A1_at	5.2	0.5	0.2	0.9	1.6	8.4	0.6	0.4	0.6	0.9	0.8	0.4
Os.10860.2.S1_at	511.1	527.5	711.6	365	363.1	438.6	588.6	543.8	375.3	510.2	370.3	630.2
Os.10861.1.S1_at	74.7	133.8	157.3	349.3	313.1	385.7	262.9	230.5	139.3	450.3	296.7	468.5
Os.10862.1.S1_at	12.1	3	19	14.4	0.6	14.3	93.1	82.3	48.7	16.1	7.5	22.9
Os.10864.1.S1_at	23.3	16.6	22.7	18.7	14.3	16	24.2	24.7	24.4	16.1	15.5	9.3
Os.10866.1.S1_at	179.8	196	233.5	120.1	100.9	117.4	155.3	178.3	120.7	242.6	148	252.5
Os.10868.1.S1_at	310.3	312.5	422.4	524.9	487.3	568	462.5	496.7	299.5	367	216.5	376.7
Os.10869.1.S1_at	264.8	321.2	360.4	439.3	388.9	468.2	527	502.8	321.8	409.5	267.4	425.1
Os.10870.1.S1_at	59.1	49.9	91.9	293.5	287.9	324.8	186.8	219.2	116.2	131.3	73.5	176.2
Os.10871.1.S1_at	1291.4	1437	1519.2	1652.3	1447.9	1714.8	1438.6	1492.5	1131	1766.8	1137.4	1883.6
Os.10872.1.S1_at	98	127.1	187.4	1200.7	1049.9	1220.2	1186.7	1317.7	793	320.5	260.3	386
Os.10873.1.S1_at	885.2	859.5	1266.9	476.3	510.5	590.9	704	773.5	479.7	860.4	484	974.1
Os.10875.2.S1_at	15.7	15.8	27.2	25.6	18.3	28.3	22.5	19.5	18.7	28.8	14.3	45.6
Os.10875.2.S1_x_at	223.5	249.7	341.6	213.3	186.2	211.6	292.6	290.2	166.5	317.6	221.3	396.4
Os.10876.1.S1_at	131.2	135.9	179.2	207.1	172.6	258	176.8	165.1	108.4	181.2	120.9	190.7
Os.10877.1.S1_at	162	188.5	264	261.2	247.8	307.1	179.5	175.7	68.7	251.8	125.2	224.7
Os.10878.1.S1_at	98.5	87.9	119.4	100.5	73.5	117.3	110	104	69.6	168.4	84.7	136.8
Os.10880.1.S1_at	67.9	83	55.6	104.5	94.2	93.2	80.4	59	71.7	114.9	82.6	147.8
Os.10883.1.S1_at	918.7	883.8	1146	685.4	613.4	672	990.8	975	628.9	983.4	680.1	1153.9
Os.10884.1.S1_at	128.8	119.9	189.1	541.5	471.8	527.6	794.2	766.4	494.1	1638	1039.2	1854.3
Os.10884.2.S1_at	11	8.2	3.8	0.5	5.9	7.1	10.3	13.3	3.7	7.7	8.2	4.7
Os.10885.1.S1_at	244.5	252.8	305.3	638.9	577.1	674.6	447	446.9	300.3	350.9	252.5	416.7
Os.10888.1.S1_at	432.2	528	611.5	915.7	892.6	1129.8	844	762.3	539.8	556.5	474.8	803.9
Os.10889.1.S1_at	588.7	698.6	865.9	899.8	798.8	906.7	918.2	1005.4	599.9	852.5	582.7	1037.5
Os.10891.1.S1_at	6.4	0.4	0.9	0.1	5.4	9.2	3.3	3.6	5.2	6.8	2.1	2
Os.10892.1.S1_at	6.2	1	5.6	5.8	8.6	0.6	0.4	3.4	4.9	6	1.3	7.5
Os.10894.1.S1_at	1123.5	1096.1	1492.7	1418.5	1317.9	1591.7	1185.2	1194.1	795.5	1562.1	1054.1	1851.7
Os.10894.1.S1_s_at	588.3	512.5	762	740.3	714.5	793.3	681.8	670.1	447.5	873.8	509.5	913.6
Os.10895.1.S1_at	348.1	297.1	430.2	318.6	280.3	317.7	316.1	310.8	216.9	453	311.8	622.6
Os.10898.1.S1_at	104.1	101.5	127.4	89.9	75.2	135.3	120.2	105.7	68.2	147.7	108.3	124.3
Os.10899.1.S1_at	118.8	124.3	166.3	114.3	90	121.7	148	152.8	101.4	132.2	99.7	162.6
Os.10900.1.S1_at	52.7	33.8	68.9	18.4	28.3	22.2	35.5	35.9	20	56.2	37.4	65.1
Os.10901.1.S1_a_at	796.9	1010.9	1321.9	927.7	863.1	1020.4	935.9	1010.3	680.1	2003.8	1156.8	2367.8
Os.10904.1.S1_at	641.3	715.4	833.7	596.2	501.3	607.4	597.5	567.2	373.1	789.4	482.2	860.8
Os.10905.1.S1_x_at	96.4	84.9	144.6	233	160.1	171.4	198.1	192.2	136.7	180.7	114.7	144.7
Os.10905.2.S1_at	401.2	464.5	581.6	533.5	439.3	558.9	477.5	457.9	312	594.3	291	558.1
Os.10906.1.S1_at	239	265	263.1	249.2	208.2	263	318.2	291.7	181.6	256.1	168.4	381.3
Os.10908.1.S1_a_at	38.9	48.2	59.9	345.2	317	385.4	172.7	235	161	35.6	43.2	72.6
Os.10908.4.S1_at	6.9	9.3	4	12.4	16.1	9.5	15.4	21.2	8	10.6	10.6	2.5
Os.10910.1.A1_at	130.8	122.8	243.6	198.6	168.1	228.1	211.6	229.4	132.8	264.7	148.7	304.2
Os.10912.1.S1_at	806	807.2	886.4	525.7	489.6	558.2	793.7	751.5	471.1	1228.7	859.8	1399.4
Os.10915.1.S1_at	385.4	434.7	537.6	538.1	606.8	765.7	668.9	598.4	442.8	440.8	311.5	521
Os.10916.1.S1_at	71.4	67.6	62.5	29.7	39.4	51.8	63	42.9	35	70	44.9	58
Os.10917.1.S1_at	1096.8	1461.7	1678	1236.9	1233.5	1414.8	1342.9	1341.6	875.7	1540.8	913	1813.1
Os.10918.1.S1_at	384.3	359.5	512.7	225	235.4	278.2	383.1	386.1	234	442.4	250.5	435.5
Os.10920.2.A1_a_at	268.8	295	418.9	351.4	357.4	412.5	399.4	411.8	226.3	347.2	165.8	365
Os.10922.1.S1_at	116.7	140.8	170.3	124.5	99.1	139.8	151.3	161.1	95.4	159.2	107.8	211.3
Os.10923.1.S1_at	39.9	36	38.8	28.4	27.6	29.7	30	30.8	26.5	38.5	25.1	31.1
Os.10924.1.S1_at	30.2	32.2	61.3	27.6	20.5	29.3	68.9	57.9	35.8	45.6	29.6	46.2
Os.10925.1.S1_at	416.2	465.7	552	494.7	447.6	575	559	527.8	355.6	584.9	342	676
Os.10926.1.S1_at	1384.4	1376	1946.5	1316	1194	1405	954.1	1032.9	697.9	1468.1	1063	1862.7
Os.10927.1.S1_x_at	74.7	58.1	81.7	83.2	67.8	81.5	89.4	97.2	64.6	47.6	45.1	73.3
Os.10927.2.S1_at	38.2	36.8	48.1	33.3	46.7	42.3	68.2	57.5	35.8	38.4	19.3	55.5
Os.10928.1.S1_at	131.3	116.6	135.4	9.7	14.6	8.1	56.9	43	29.1	32.3	37.2	41.4
Os.10929.1.S1_at	0.8	5.2	2.9	5	3	1.2	7.8	3.4	3.1	8.4	8	4.5
Os.10930.1.S1_at	37.6	44.7	71.9	458.3	452.1	509.9	162.8	160.9	94.8	389	295.5	729.2
Os.10931.1.S1_at	4011.4	5391.7	5590.8	4796.9	4583	5152.2	5142.3	5102.5	3432.2	5705.7	4590.9	6929.7
Os.10932.1.A1_at	13.3	24.2	23.4	12.4	0.8	14.6	15.5	11	7.9	16.8	17.7	27.2
Os.10933.1.S1_at	69.2	89.4	122.1	6519.6	6442	6785.2	2455.2	3513	2147.8	90.9	63.4	116.3
Os.10934.1.S1_at	591.7	714.5	854.5	1643.3	1512.8	1815.1	1194	1130.6	734.9	985.9	766	1215.3
Os.10937.1.S1_at	521	515.7	807.5	3310.7	3163.8	3917	1984.8	2378.3	1724.9	849	503.3	993.7
Os.10941.1.S1_at	9	2.7	9.3	11	1.2	1.7	11.6	6.1	0.6	14.6	11.9	9.6
Os.10942.1.S1_a_at	29.2	24.9	40.7	274.2	253.4	314	142.3	165.4	119.9	15.7	13.5	19.1
Os.10942.2.S1_x_at	98.7	102.3	166.6	63.2	56.3	66	79.7	95.8	58.7	182	93	201.2
Os.10944.1.S1_at	1.1	1.7	3.1	0.7	3.7	7.8	5.5	0.5	1.1	0.4	0.7	0.8
Os.10946.1.S1_at	219.1	240.8	274.6	309.3	268.6	301.8	406.2	370.2	204.9	223.4	139.9	264.4
Os.10947.1.S1_at	1157.8	1985.4	1452	893.8	760.9	905.5	812.9	913.6	613.4	1304.4	982.7	1522.4
Os.10949.1.S1_at	408.1	371.8	458.5	222.1	179.3	238.3	247.7	228.6	150.3	450.9	228.8	417.1
Os.10951.1.S1_at	323.3	386.4	430.8	286	275.6	284.1	287.8	273.1	188.1	294.5	219.6	376
Os.10952.1.S1_at	1023.3	1371	1544.6	1274	1220.5	1391.3	1259.1	1326	572.3	1483.5	708.6	1724
Os.10953.1.A1_at	161.2	193.1	204.3	221.7	243.7	231	216.7	217	159.9	185.7	133.7	240.6
Os.10954.1.S1_at	233.3	307.2	383.8	361.2	339.4	359.7	366.7	352.2	218.6	289.8	227.3	409.2
Os.10955.1.S1_at	985.9	1245.1	1539.9	830.6	768.9	911.1	1004	1073.8	660.9	1345	832.2	1677.4
Os.10956.1.S1_at	245	250.7	343.2	264.9	264.9	243.2	342.9	349	262.8	205.6	183.7	247
Os.10958.1.S1_at	132.4	123.2	145.9	139.8	128.7	154.8	148.5	155.1	129.8	179.9	97.9	149.4
Os.10959.1.S1_at	6060.4	6319.9	7284.7	5169.5	5036.2	5384.1	6639	6128.4	4929.5	6692.7	5357.8	7323.9
Os.10959.1.S2_at	962.3	1342	1263.8	44.3	63	44.1	129	273.2	148.7	479.9	239.2	430.2
Os.10960.1.S1_at	128.3	145.3	188.1	102.5	92.9	104	116.5	103.2	69.3	202	154.9	232.8
Os.10962.1.S1_at	501.3	546.7	826	1039.8	974.9	1123.1	904.8	1002.8	690.4	1007.9	590.2	1183
Os.10962.2.S1_x_at	497.8	609.6	682.9	1004	912.3	1075.7	873.6	867.6	574.3	1083.1	586.9	1084.1
Os.10963.1.S1_at	665.8	630.6	760.6	440.1	391	492.3	543.9	592	409.2	733	546.2	924.7
Os.10964.1.S1_at	38.9	49.2	63.4	151.1	123.8	148.3	103.5	122.3	72.2	53.1	50.7	77.2
Os.10968.1.S1_at	125.7	157.1	187.6	299.2	288.7	357.2	246.7	241.5	139.1	148.6	110.4	205.2
Os.10969.1.S1_at	698.6	783.3	920.6	917.3	815.2	970.2	966.3	1002.1	670.4	931.6	643.2	1130.5
Os.10970.1.S1_at	334.8	330	501.5	458.3	508.7	548.2	503.9	540.2	333.1	439.8	292.1	596
Os.10971.1.S1_a_at	296.7	351.5	417.6	210.3	155.7	220	239.6	251.5	156.1	380.1	225.8	394.7
Os.10971.1.S1_at	425	446.7	502.2	277.5	240.7	259.7	343.5	341.8	209.7	458	276	544.2
Os.10971.2.S1_at	41.7	69.6	89	33.3	32.3	24.5	34.5	50.5	33.3	47.9	41.1	56
Os.10972.1.S1_at	139.4	133.3	185	500.1	472.7	552.1	251.3	314.6	200.2	218.7	153.8	325.1
Os.10972.2.S1_x_at	101.4	135.5	107	195	173.6	213.1	109.9	157.2	102.3	124.3	82.4	157.2
Os.10973.1.S1_at	656.8	779.2	1104.8	544.6	431.1	561.1	473.5	517	412.2	876.1	461.6	860.7
Os.10975.1.S1_at	923.5	930.9	1278.9	597.2	460.7	556.9	883.2	941.2	637	803.8	433.3	782.4
Os.10976.1.A1_at	168	363.4	432.8	279.9	177.6	211.4	392.6	329.1	236.2	88.1	129.5	297.3
Os.10976.1.A1_x_at	242	223.4	385	286.1	288.8	331.1	306.5	345.1	238.3	198.8	131	266.5
Os.10977.1.S1_at	678.5	816	1184.3	1146.6	986.5	1300	1153.6	1134.6	609.3	1105.1	649.2	1291
Os.10978.1.S1_at	1890	2243.1	2993	2476.6	2263.7	2672.3	2518.1	2480.9	1702.4	2664	1865.6	3086.1
Os.10979.1.S1_at	216.3	209.5	298.6	223.9	195.5	212.9	205.2	189.5	128.2	271.3	167.2	278.6
Os.10980.1.S1_at	42.5	49.2	45.2	27.9	26.1	31.9	35.9	30.7	23.7	24.9	21.4	29
Os.10981.1.S1_at	2.8	1.1	4.3	2.6	3.9	1.5	10.6	8.7	1.3	3.5	3.9	7.9
Os.10982.1.S1_at	43.2	24.3	35.2	363.7	294	425.4	148.9	122	68.3	70.7	48.9	87.2
Os.10983.1.S1_at	19.1	26.4	30.5	2.3	1	3.2	22.2	13.8	12.3	37.7	17.6	13.2
Os.10984.1.S1_at	988.8	1224.1	1284.6	1051.7	893.8	1067.3	1000.5	964	613.6	1090.6	798.9	1270.7
Os.10985.1.S1_at	1913.6	2015.5	2946.7	2180.5	2116.5	2576.7	2426.5	2567.9	1789.9	2652.2	1698.4	3064.7
Os.10987.1.S1_at	335.3	539.2	514.8	258.2	255.7	275.6	269.7	295.6	163.5	407	233.1	412.5
Os.10989.1.S1_a_at	120.6	89.1	137.5	103.2	77.1	149.5	104.5	137.5	70.3	143	60.6	148.2
Os.10989.2.S1_at	0.8	0.5	0.5	1.5	5.3	9.5	1.6	0.8	0.4	1.4	1.4	1.3
Os.10990.1.S1_at	7.4	5.4	5.1	7.7	9.2	4.2	6.4	4.7	6.3	3.7	2.2	7.8
Os.10991.1.S1_at	848.6	882.3	1178.4	578.7	520.4	582.7	718.8	621.8	435	1325.4	718.8	1305.6
Os.10994.1.S1_at	86.2	102.7	114.4	41.1	46.2	42.1	70.7	81.7	68.3	92.1	60.9	112.9
Os.10995.1.S1_at	660.5	743.9	1133	926.5	812.3	1098.5	893.3	910.9	721.5	811.4	561	1105.6
Os.11000.2.S1_x_at	164.2	153.2	239.1	251.9	235.9	267.2	252	258.3	192.7	170.1	98.4	230.9
Os.11002.1.S1_at	335.1	334.4	431	224.2	211.3	209.8	206.5	196.3	138.4	412.8	352.3	498.2
Os.11003.1.S1_at	33.1	35.3	47.7	43.5	39.2	43	43.6	41.7	15.7	50.6	35.5	46.3
Os.11004.1.S1_at	12.3	10.4	17.8	8.3	10.5	14.1	17	7.5	9.4	15	12.2	16.8
Os.11005.1.S1_at	1790.5	2650.9	2630.1	1972.7	1914.3	2267.5	2253.9	2296.6	1446.2	2591	2364.3	3327.8
Os.11006.1.S1_at	0.8	1	4	1	6.3	2.2	5.5	3.7	0.4	1.1	1	1
Os.11007.1.S1_at	372.2	415.3	522.7	234.7	232.6	275.5	338.5	322.8	209.2	420.1	291.4	516.4
Os.11008.1.S1_at	249.2	265.2	461.6	575.3	512.6	563.7	455.6	565.6	405.5	249.6	210	423.9
Os.11010.1.S1_at	783	661.3	1067.7	774.6	723.1	867.2	892.1	869.2	590.7	980	630.9	1109.4
Os.11012.1.S1_at	188.2	225.3	255.8	242.1	189.2	242.1	259.1	260.5	165.9	228	145.5	255.1
Os.11014.1.S1_at	95.3	102.6	125.9	214.7	214.1	246.5	193.8	218.6	152.2	116.2	75.5	139.3
Os.11015.1.S1_at	111.3	98.9	133.4	49.2	39.9	52.5	76.9	80.4	50.9	86.5	45.2	78.3
Os.11016.1.S1_x_at	1360.8	1316	1857.2	1313.4	1265.9	1451.9	1688.1	1588.7	1043.2	1658.4	1221.9	2790.6
Os.11018.1.S1_at	258.9	250.4	308.3	3059.4	2832.7	2833.6	1896	2030.8	1568	194.7	404.4	730.1
Os.11019.1.S1_at	579.1	564.2	833.2	1033.6	907.4	921.8	851.7	1066.9	716.9	588.1	444.8	926.4
Os.11021.1.S1_s_at	2377.1	2835.2	3483.3	3157	2859	3457.3	2919.8	3114.3	2233.4	3301.6	2316.3	3731.3
Os.11021.2.A1_at	11.2	11.1	1.5	2.9	0.8	3.1	12.6	5.7	1.8	9	5.9	1.7
Os.11021.2.S1_x_at	1392.5	1621.4	2009.8	1717.1	1690.7	1956.2	1700.2	1687.1	1326.2	2002.4	1449.2	2281.2
Os.11022.1.S1_at	349.3	332.1	458.8	229.9	214.6	215.5	326.1	337.9	188.9	433.4	315.9	549.4
Os.11022.1.S1_x_at	345.6	354.9	357.3	175.7	171.7	178.8	290.6	248.8	172.9	365.1	345.5	547.8
Os.11023.1.S1_a_at	38.3	43.6	82.5	523.9	478.6	463.4	87.8	86.8	37	65.6	107.7	143.4
Os.11023.1.S2_a_at	113.2	143.7	174.5	1038.3	879	948.5	169.6	169.5	92.4	230.2	205.6	427.2
Os.11024.1.S1_at	12.6	12.4	6.2	6.4	5	1	12.2	10.9	9.8	3.9	12.1	6.2
Os.11025.1.S1_at	24.2	23.9	41.4	2.1	12.2	17.6	16.8	18.9	10.8	22.8	17.7	17.2
Os.11026.1.S1_at	1484.7	1633.1	2162.3	2021.6	1721.3	2056.2	1937.4	1876.5	1317.8	1977.2	1226	2178.8
Os.11028.1.S1_at	74.7	83	137.2	103.8	72.9	90.1	107.8	105.7	67	104.8	96.9	126.4
Os.11029.1.S1_at	819.1	1151.2	1359.8	3217.7	3091.7	3810.3	2422.7	2615.9	1748.5	1330.6	558.5	1183.7
Os.11030.1.S1_at	100.4	105.1	118	138.3	138.2	135.4	144.3	134.7	87.5	120.2	89	141.2
Os.11030.2.S1_x_at	133.3	130.6	143.6	128.9	106.5	112.5	127.1	149.8	98.1	122.5	83.2	134.1
Os.11032.1.S1_at	110.2	140.1	164.4	175.3	148.1	196.5	155.1	158.6	114.4	235.5	142.2	288.6
Os.11033.1.S1_at	298.9	349.9	487.6	356.6	317.1	390.1	367.9	411.6	224.7	430.2	204.5	393.4
Os.11034.1.S1_at	651.4	738.5	1021.6	1574.7	1251.1	1632.8	1617.2	1544.2	987.4	888.9	613	1007
Os.11035.1.S1_at	72.2	71.7	90.9	83.7	102	104.2	71.3	95.8	61.9	37.2	56.5	44.7
Os.11036.1.S1_at	500.9	621.8	845.4	1459.5	1291.4	1630.9	1225.3	1256	836.7	620.9	454.1	821.4
Os.11037.1.S1_a_at	4076.1	4714.3	4316.6	4820.4	4520.5	5073.9	5073.7	4749.6	3497.1	4379.9	4214.7	5572
Os.11038.1.S1_at	1850.7	2083	2433.4	4692.1	4328.5	4667.5	3815.4	3880.8	3375.4	1793.9	1576.9	2305.2
Os.11039.1.S1_s_at	10.6	8.4	8.9	6.9	5.4	0.8	5.2	5.9	4.5	4.9	0.3	5.8
Os.11039.2.S1_x_at	21.4	3.5	7	1	6	2.1	11	5.4	13.1	8.1	1.6	2.4
Os.11039.3.S1_at	0.8	0.6	0.7	1.8	0.7	0.4	1.2	4.1	7	0.2	2	3.2
Os.11040.1.S1_x_at	136.1	110.5	154.1	363.2	345.7	368.6	327.4	322.7	245.8	134.2	103.5	147.1
Os.11041.1.S1_s_at	579.8	444.9	624.2	236.3	207.8	177	490	522.5	402.1	483.1	334.3	479.9
Os.11042.1.S1_at	239.2	295.3	392	149.3	118.2	93.7	166.5	184.6	125.3	233.5	184.2	285.3
Os.11043.1.S1_x_at	2244.1	2393.2	3096.9	1657.7	1444.5	1748.5	1731.5	1761.2	1217.7	3216	1861.3	3221.5
Os.11043.2.S1_at	1156.9	1455.6	1340.7	549.1	497.5	545.5	646.3	704.1	451.3	1160.1	855.9	1573.6
Os.11044.1.S1_at	37.1	22.4	20.9	2.4	10.2	24.1	16.1	16.5	25.1	39.1	30.5	32.3
Os.11045.1.S1_s_at	143.3	134	259.2	208.1	179.2	239.3	199	206.6	115.4	178	137.1	302.8
Os.11045.2.S1_s_at	236.7	255.5	411.6	328.2	284.5	430.8	344.1	402.1	225.5	315.7	282.8	536.9
Os.11046.1.S1_at	20.1	29.2	17.9	74.9	72.8	79	156.2	166.9	105.5	29.1	16.6	24.3
Os.11047.1.S1_at	5	2.4	1.1	3.5	9.4	7.8	1	15.2	6.4	1.8	2	1.8
Os.11048.1.A1_at	192.5	226.5	244.2	245.7	214.3	279.8	262.9	242.9	178.6	233.9	147.9	219.7
Os.11049.1.S1_at	2684.2	2734.8	3346.1	2621.3	2418.3	2767	2594.4	2703	2038.2	3336.4	2525	3516.9
Os.11053.1.S1_at	8.7	16	20	89.6	88.4	90.8	36.9	56.1	36.5	18.4	3.9	10.1
Os.11053.1.S1_s_at	50.4	49.6	37.1	87.3	78.2	129.3	75.3	86	43.3	37.8	50.5	35
Os.11054.1.S1_at	388.8	202.2	385.1	523.6	503	443.6	611.2	673.5	343.6	267.9	199.1	487.9
Os.11055.1.S1_at	141.3	117.6	179.1	138.2	122.1	177.6	130.7	125	79.3	206.1	114.6	213.2
Os.11057.1.S1_at	502.1	494.9	832.8	990.1	918.9	1001.1	768.9	796.2	548.5	655.5	441.7	889.8
Os.11058.1.S1_x_at	302.9	289.6	444.9	369.2	356.7	434.3	266.3	299	224.4	237.8	193.7	279.9
Os.11059.1.S1_at	198.1	250.7	314.5	270.4	246.7	314.5	305.9	259.9	182.4	258.3	202.8	313.3
Os.11061.1.S1_at	89.2	88.5	140.3	127.1	107.4	134.2	134.7	121.9	96.7	123.1	63.2	147.5
Os.11062.1.S1_at	467	477.8	663	935.3	874.7	930.8	787.3	800.8	477.5	661.1	370.1	723.9
Os.11064.1.S1_a_at	291.6	300.5	347.4	1228.3	1184.9	1277.2	1359.4	1305.9	780.2	452.4	297.4	570
Os.11064.2.S1_at	16.8	2.6	7.6	16	10.1	11.2	9.8	9.2	3.2	11.4	10.2	13.8
Os.11065.1.A1_at	71.8	95.4	171.4	149.3	110.1	143.8	69.4	74	30	158.9	77.2	154.2
Os.11066.1.S1_at	47.3	38.5	70.4	83.4	73.4	67.5	59.4	70.2	41.9	30	27.4	56.3
Os.11067.1.S1_at	5.8	6.6	0.2	0.3	0.9	0.5	0.2	1.9	5.2	3.2	0.6	5.5
Os.11068.1.S1_a_at	568.6	527.6	773.3	598.1	521.2	645.5	733.7	728.4	463.3	803.9	540	1034.8
Os.11068.3.S1_at	52.2	72	107.8	241.2	205.4	202	91.9	87.6	70.2	147.4	78.9	199.9
Os.11068.4.S1_x_at	242.6	243.1	348.8	203.6	220.1	209.9	318.6	323.7	197.9	322.7	231	463.1
Os.11069.1.S1_at	541.1	605.3	776.3	648.6	720.7	688.7	555.1	476.4	353	699.7	652.4	764.1
Os.1107.1.S1_at	72.2	46.9	117.9	79	69.9	87.1	92	114.1	78	113.5	60.1	164.8
Os.1107.2.S1_s_at	71.4	88.1	128.9	102.5	79.8	96.2	101	99.5	63.6	120.7	79	136.1
Os.11071.1.A1_at	107.5	88.3	146.7	130.9	110.9	139.5	147.8	137.8	79.7	146.6	83	180.2
Os.11071.1.A1_s_at	1066.5	1216	1714.5	1665.2	1315.7	1551.7	1337.9	1378.4	893.9	1646.5	1135.1	1965.5
Os.11072.1.S1_at	4.5	12	19.2	21.4	12.7	14.7	33.1	45.1	12.4	23.6	16.9	36.4
Os.11073.1.S1_at	12.1	2.7	0.8	6.8	6.1	6.3	1	6.4	5.2	3.3	4.6	8.4
Os.11076.1.S1_at	319.8	275.7	388.8	867.3	883.5	931.1	761.4	762.3	488	382.1	252.1	569.8
Os.11078.1.S1_a_at	5082.9	6120.8	6480.4	4507.3	4270	4763.1	5970.4	6115.1	4207.1	5528.8	4341.4	6165.2
Os.11080.1.S1_at	7.7	1.6	0.3	2.6	3.6	0.8	0.5	3.3	0.2	3.6	6.8	4
Os.11083.1.S1_at	633.8	666	880.1	1131.7	997.3	1199.6	1110.1	1095.2	727.2	1117.8	698.5	1252.8
Os.11084.1.S1_at	272.5	306.9	425.2	409.8	344.5	429.1	338.3	345.1	201.2	430.6	280.4	525
Os.11084.2.S1_at	139.6	172.2	191.6	166	155.4	190.5	164.4	162.4	100.3	219.8	170.7	261.8
Os.11084.2.S1_x_at	112.6	113.6	196.7	146.5	141	145.7	145.7	139.1	99.9	177.9	133.5	213.8
Os.11085.1.S1_at	25.5	31.2	44.3	14	15.5	25.9	41.4	19.2	26.9	25.4	27.3	48.4
Os.11087.1.A1_at	394.9	408.5	603.7	191.2	164.6	199.1	309.9	317.2	207.6	542.3	309.4	602.6
Os.11088.1.S1_at	861.9	1047.9	1160.4	1118.5	1044.4	1221.1	922.9	982.1	658.4	1152.4	762.7	1467.9
Os.11089.1.S1_at	120.7	138.4	189.3	203.9	184	257.4	282.2	347.6	211.1	181.3	109.1	241.7
Os.11090.1.S1_at	95.9	166.5	167	192.8	159.5	212.8	185.2	178.8	139	158.4	133.8	246.9
Os.11092.1.S1_at	1839.6	1922.9	2341.9	1158.5	1096.5	1356.3	1378.8	1549.9	977.5	1974.8	1087.8	1906.9
Os.11093.1.S1_at	2463.5	2124.7	3629.5	2880.2	2637.4	2990.7	2456.1	2749.3	1839.8	3993.1	2439.5	4247.1
Os.11094.1.A1_at	480.3	703.2	996.1	1438.5	1184.9	1133.4	2376.9	2431.4	1712.9	914.3	990.3	1320.5
Os.11096.1.S1_at	5.8	13.6	3.3	7.3	2.1	2.4	1	6.1	2.1	5.1	4	6.7
Os.11096.2.S1_x_at	5.7	4.8	3.5	7.7	6.2	4	3.8	3.5	4.7	10.4	5.2	5.8
Os.11097.1.S1_at	483.4	459.1	552	416.4	379.1	452	412.2	453.6	312	513.5	290.1	474.2
Os.11098.1.S1_at	73.6	45.9	111.6	50.7	38.8	37.6	93.4	63.6	32.4	95.1	45.2	82.5
Os.11099.1.S1_x_at	6.1	0.4	7.9	0.7	0.4	0.8	5.7	5.7	3.8	0.5	5.9	10.1
Os.11099.2.S1_x_at	0.8	4.8	1.1	0.7	5.1	0.7	5.1	3	1.3	0.6	0.8	1
Os.11100.1.S1_at	646	671.4	802.3	329.3	242.1	304.8	427.4	426.6	266.3	697.8	464.8	782.4
Os.11101.1.S1_a_at	1373.7	1324.5	1954.4	1516.3	1181.5	1376.4	1291.7	1334.1	995.9	1799.6	1410.1	2172.7
Os.11104.1.S1_at	2093.9	2322.7	2804.7	1749.7	1628.3	1857.3	1691.1	1765.7	1359.9	2352.6	1627.6	2554.1
Os.11106.1.S1_at	59.8	57.8	71.5	241.6	217	271.6	195.7	229.9	186.1	78.1	66.9	127.5
Os.11107.1.S1_at	215.6	264.1	275.7	581.2	465	567.1	418	620.9	381.6	154.6	133.6	186.7
Os.11109.1.S1_at	52.5	194.6	70	71.2	65.2	80.4	72	69.8	55.6	62.3	54.7	42.6
Os.11110.1.S1_at	0.5	1.4	1.5	1	0.9	0.7	0.8	3.9	0.8	2.9	5.1	4.9
Os.11111.1.S1_at	48.7	49.8	69.7	97.2	94.5	97.9	113.3	101.7	64.5	49.5	38.2	71
Os.11111.1.S2_at	199	208.1	269.5	366	338.6	410.1	382.1	388.8	295.8	216.3	136.3	213.2
Os.11112.1.S1_s_at	2.8	11.8	1.3	105.3	83	119.3	152.5	167.1	144.1	2.4	1	11
Os.11114.1.S1_at	1038.1	1205.7	1436.2	834	757.2	891.1	962.7	1004.6	628.2	1243.1	746	1392.2
Os.11115.1.S1_x_at	462.8	571.9	678.1	658.1	548.6	662.1	568.4	575.1	408.6	637.8	464.6	810.6
Os.11115.2.S1_at	120.4	96.1	198.2	174.2	154.5	200	183.7	184.9	110.5	178.7	96.4	245
Os.11117.1.S1_at	164.6	127.6	184.2	137.9	111.6	132.2	198.5	145.5	129.3	174.5	88.2	164.1
Os.11117.1.S2_at	114.3	83.2	178.2	78.3	61.6	73.2	76.7	93.1	40.2	154.9	59.7	122.3
Os.11118.1.S1_at	736	713.4	939.1	1466.2	1264.3	1549.2	1740.1	1452.7	980.7	995.1	1083.7	1588.4
Os.11119.1.S1_a_at	154.3	148.9	270.1	174.5	185.8	234.6	295.8	291	245.8	250.5	169.9	338.6
Os.11120.1.S1_at	61.4	62	81.6	48.8	22.7	42.8	63.5	52.7	39.1	95.4	76.5	132.2
Os.11121.1.S1_at	188.5	267.2	285.4	227.3	241.6	269.1	316.9	328.7	210	226.8	103.1	227.8
Os.11122.1.S1_at	5.2	11.9	12.9	16.1	11	13	13	12	17.8	4.5	7.7	16.3
Os.11123.1.S1_at	223.8	163.5	256.5	317.8	247.6	314	194.5	141.7	120.2	293.1	166.6	266.2
Os.11124.1.S1_at	677.9	651.3	1065.8	552.4	506.6	572.3	768.4	726.7	569.4	692.9	477.6	780.6
Os.11125.1.S1_a_at	106.5	115.9	197.8	188.3	173.6	209.8	177.9	190.8	125.1	673	470.8	903.2
Os.11128.1.S1_at	25	41.1	46	28.4	18.2	23.1	82.2	53.5	27.7	74.6	32.3	58
Os.11129.1.S1_at	2173.6	2121.3	2606.9	844.1	754.3	858.5	1294.4	1170.2	819	1681.4	1237.6	2010
Os.1113.1.S1_at	224.9	287.2	346.1	184	177.8	194	237.6	219.5	140.6	273.9	169.2	327.5
Os.11130.1.S1_at	384.2	417.2	507.5	299	246.8	298	346.4	368.1	224.2	514.5	332	570.9
Os.11132.1.S1_s_at	126.3	141.9	152.5	116.1	105.9	120.7	176.6	145.1	91.1	478	337.1	578.2
Os.11134.1.S1_at	117.7	124.3	175.7	137.1	108.7	144.8	152.8	149.3	93.2	112.5	93.5	134.1
Os.11136.1.S1_at	1565.8	1589.7	1860.1	1439.6	1356.3	1536.4	1649.9	1598.6	1167	1942.5	1311	2099.3
Os.11138.1.S1_a_at	97.3	94.4	181.5	163.2	107.3	168.3	187.9	209.4	114.1	141.8	81.9	136.6
Os.11138.1.S2_a_at	180.5	166.8	254.8	234.4	179.7	250.8	271.5	264.2	162.9	217	126.1	203.7
Os.11138.2.S1_x_at	139.1	170.5	206.9	154.4	160.6	160.2	218.2	221.3	146.6	172.6	62.6	191
Os.11139.1.S1_at	1762.2	1969.7	2154.3	970.6	899.7	1016.4	1189.8	1098.4	782.5	1893.1	1186.9	2000.6
Os.11140.1.S1_at	388.4	455.2	386.5	415.4	387.8	656.1	514.5	599.8	391.2	514	410.3	573.5
Os.11141.1.S1_at	357.7	462.3	600.1	268.1	238	268.9	730.8	857.1	535.1	280.1	175.5	368.4
Os.11142.1.S1_at	4.6	3.8	33	3.6	2.7	3.2	18.6	4.2	7.8	21.6	18.1	36.3
Os.11143.1.S1_at	63.6	54.1	82.7	72.3	75.6	85.2	138.7	137.7	89.8	46	55.9	69.9
Os.11144.1.S1_at	229.8	271.7	302	544.8	480.5	581.5	461.9	463.9	309	368.4	307.3	424.4
Os.11146.1.S1_at	194.1	209.1	293.1	341.4	282.1	341.7	390.2	391.7	261.6	295.4	197.2	311.7
Os.11146.1.S2_at	4.5	9.1	7.7	13.5	15.1	7	18.4	20.9	6	4.5	9.2	9.3
Os.11147.1.S1_at	33.5	24.1	25.7	25.4	26.8	30.8	144.2	123.5	66.3	10.9	13.8	15.2
Os.11148.1.S1_at	124.7	122	156.8	198.4	174.1	219.9	220.8	220.9	129.8	268.3	176.6	253.3
Os.11150.1.S1_at	596	565.9	840.6	809.6	663.1	776.5	447.4	528.2	352	2635.8	1622	2527.5
Os.11151.1.S1_a_at	387.2	368.6	438.5	604.9	541.5	626.1	638.9	662.4	442.6	435	343.8	597.1
Os.11152.1.S1_at	1574.8	1440.8	2126.3	2302.9	2100.9	2411.1	1965.7	1776.3	1148.2	2353.3	1466	2558.8
Os.11153.1.S1_s_at	4.5	11	11.5	1.2	12.1	9.7	19.4	2.6	0.8	5.3	11.3	16.1
Os.11154.1.S1_a_at	19.1	21.1	25.8	21.4	14	29.8	14.5	20.1	12.5	12.9	16.5	32.1
Os.11154.2.S1_x_at	18.4	25.6	31.4	27.3	24.7	20.5	24.2	41.4	15.3	23.7	20.2	21.9
Os.11155.1.S1_at	726.5	756.4	1230.3	398.5	397.4	448.3	754.6	768.6	495.2	1098.5	787.3	1446.7
Os.11156.1.S1_at	8.9	6.3	16.1	10.9	10.8	9.5	17.7	9.1	0.4	15.5	1.6	10.3
Os.11158.1.S1_at	285.4	250.5	463	276.4	269.7	266.9	293.7	292.4	195.4	380.1	167.8	404.7
Os.11159.1.S1_at	1027	1229.5	1401.2	731.6	646	758.2	754.8	752.3	525.1	1289.6	818.3	1384.3
Os.11160.1.S1_at	329.8	323.3	508	286.7	319.7	349.3	275.7	296.8	244.2	565.7	462.6	661.4
Os.11160.1.S2_at	1281.1	1285.8	1541.7	1128.2	976.2	1114.3	1091.3	1052.7	661.8	1798.7	1201.6	1955.5
Os.11161.1.S1_at	19.8	12.4	4.4	14.8	13	11.5	9.9	6.1	5.8	20.8	15.9	11.7
Os.11164.1.S1_at	1990.1	2121.3	2439.6	1761	1561.4	1748.4	2592.4	2523.1	1895.1	2107.8	1952.1	2477.6
Os.11166.1.S1_s_at	211.2	190.4	322.7	144.2	128.2	153.3	438.5	506	369.6	109.7	127.7	213.9
Os.11168.1.S1_at	1705	1715.4	2653.9	1924.3	1822.5	1944.4	1736.1	1921.4	1187.4	2416.7	1385.7	2568.8
Os.11168.1.S1_x_at	2686	2976.2	3414.3	2481.6	2299.4	2525.5	2630.7	2718.6	1765.4	3092.6	2167.8	3515.3
Os.11169.1.S1_a_at	142.9	106.2	164.2	1905.9	1809	2093.8	730.8	622.5	391.4	81	78.7	132.6
Os.11171.1.S1_s_at	165.6	151.7	429.7	295.6	238.3	331.6	235.8	256.8	138.6	289.8	153.8	408.1
Os.11171.2.S1_x_at	577.2	675.5	736.8	574.3	444.3	466.2	449.4	404	259.6	647.3	493.5	739.4
Os.11175.1.S1_at	486.1	528.2	625.1	319.2	294.1	364.7	347.4	420.1	224.6	567.1	354.2	670.3
Os.11176.1.S1_at	146	149.8	185.1	484.9	419.6	579.8	352.6	343.9	228.2	140.1	111.3	208.9
Os.11178.1.S1_at	114.3	149.3	177.2	115.8	102.9	138.2	135.8	137	104	150.1	88.6	169.3
Os.11179.1.S1_at	135	188.9	217.5	66.2	50	87.3	172	180.8	92.2	187	76.4	252.2
Os.11180.1.S1_at	170.8	184.6	248.5	465.4	426.1	506.8	321.7	365.2	287.2	183.8	128.9	278.6
Os.11182.1.S1_at	285.9	311.4	419.8	377.3	361.8	374.8	268.3	243.6	165.2	581.6	397.5	643.1
Os.11183.1.S1_at	0.5	0.2	0.2	4.7	6.4	3.5	0.3	3.5	1.7	2.8	1	0.2
Os.11183.1.S1_s_at	106.2	127.2	212.6	119	97.1	124.2	121.9	124.4	80.7	132.6	102.2	180.7
Os.11184.1.S1_at	490.8	497.5	648.9	838	773	953.8	1225.3	1148.2	809.6	493.9	359.2	595
Os.11185.1.S1_a_at	412.8	441.4	565.2	1375.2	1316.7	1518.9	1281.3	1367.3	886.8	458.3	310.6	548.9
Os.11186.1.S1_at	1041.9	1265.2	1529.1	1833.3	1568.6	1786.5	1726.2	1825.5	1261.2	1594.5	1288.8	2090
Os.11187.1.S1_at	32	29.4	51.8	23.9	24	22.9	48.6	50.1	17.3	34.1	20.4	25.1
Os.11188.1.S1_at	2063.4	2263.6	2694.8	2734	2623.2	3105.2	3069.9	2889	2237.3	2605	2263.1	3466.7
Os.11189.1.S1_at	124.1	128	149.8	67.3	65.6	82.1	95.3	114.3	67.9	96.2	76.5	110.7
Os.11189.2.S1_at	7.9	6.8	12.3	6.7	0.8	7.4	6	5.5	3.3	1.9	6.2	9.6
Os.11190.1.S1_at	296.3	356.2	357.3	346.3	303.1	317.8	332.3	339.5	226.2	146.8	105.5	196.7
Os.11190.1.S1_s_at	869.4	861.9	1191.1	985.6	991.1	1134.4	1204.6	1272.1	879.9	491.7	406.3	687.5
Os.11191.1.S1_at	116.3	113.7	167.8	206.1	188.6	202.1	222.8	247.1	140.8	196.7	163.2	216.9
Os.11192.1.S1_at	20.3	22.7	26	152.6	118.2	158.1	58.4	65.1	45.1	19.2	20.9	25
Os.11193.1.S1_at	144.4	121.3	198.9	249.3	190.6	229.5	909.2	1093.7	713.1	449.1	349.1	827.1
Os.11194.1.S1_at	1103.6	1298.9	1360.5	1257.7	1216	1225.9	2087.5	1974	1250.9	2097	1490.3	2388.5
Os.11195.1.S1_at	222.1	278.6	332.5	1302.1	1122.9	1333.6	520	569.4	358.3	394.8	298.9	491.8
Os.11196.1.S1_at	13.2	12.9	23.8	18.6	29.7	28.9	28.2	24.1	26.4	33.3	28.7	29.6
Os.11197.1.A1_at	2.5	18.1	4.8	15	21.5	20	2.9	10.7	3.5	4.5	1.9	0.9
Os.11197.2.S1_x_at	140.9	125.9	170.2	233.7	205.7	229.6	596.9	785.7	505.3	46.1	45	65.6
Os.11198.1.S1_a_at	196.9	257.1	200	1026.1	717.3	905.2	419.6	534.2	418.3	213.7	145.3	205.6
Os.11198.3.S1_x_at	130	144	158.7	445.1	495.8	473.6	319.8	422.5	299.2	159.5	87.2	200.5
Os.1120.1.S1_at	19.6	17.3	27.5	12.9	12.7	20.2	8.8	13.3	10.6	18.6	7.5	30.9
Os.1120.1.S1_s_at	80.5	68.9	142.4	61.7	51.1	43.1	59.3	55.3	59.5	77	79.6	103.7
Os.11200.1.S1_at	2061.8	2134.5	2846.4	1965.7	1937.8	2292.6	1976.6	2052.9	1463.9	2728.7	1841.9	3003.7
Os.11202.1.S1_at	2818.9	2988.1	3560.2	2029.6	1816.9	2071.9	2413.9	2204.5	1561.5	3225.5	2617.1	3766.2
Os.11203.1.S1_at	156.8	132.3	171.9	1233.3	1319.1	1339.1	466.4	488.1	301.5	212.5	163	250.3
Os.11204.1.S1_at	287	285	397.6	925.5	844.1	944.7	615.9	561	326.4	495.7	340.2	601.8
Os.11205.1.S1_at	175.5	167.1	246.4	596.8	508	663.1	545.8	541.8	368.4	253.6	157.9	302.1
Os.11208.1.S1_at	31.2	38.1	35.3	20.7	18.1	13.4	27	28.9	15.1	24.1	26.2	20.2
Os.11210.1.S1_at	44.4	39	66.5	44.3	38.4	45.3	42.2	35.3	26.1	68.4	47.4	61.2
Os.11211.1.S1_at	593.6	719.7	779.6	630.6	579.7	641.2	792	697.8	446	925.3	677	930.4
Os.11212.1.S1_at	2175.8	2408.4	2673.1	1673.2	1465.5	1686.1	1236.6	1325.5	923.3	2371.1	1953	3008.8
Os.11213.1.S1_at	45.8	38.9	95	25.8	25.2	65.6	51.1	52	50.5	56.9	30.6	60.9
Os.11215.1.S1_a_at	112	89.4	137.4	83.9	81.5	71.6	130.8	118.1	65.9	102.7	67.6	91.3
Os.11216.1.S1_at	198.9	209.3	269.9	265.7	224.2	278.7	212.3	216.3	116.3	223.4	118.9	199.5
Os.11217.1.S1_at	152.4	89.9	203.8	187	167.3	212.3	216.6	209.7	108.4	236.8	121.5	269.3
Os.11218.1.S1_at	334.4	384.3	444.4	544.5	541.3	530.1	3045.1	3013.5	2296.4	858.1	835.4	1508.2
Os.11219.1.S1_at	37.6	45.7	76.5	64.7	77	74.2	68	76.6	59.8	42.3	34.4	38
Os.11220.1.S1_at	6.7	6.9	0.6	3.1	0.1	1.3	3.1	0.2	4.2	0.4	2.5	0.6
Os.11221.1.S1_at	54.5	42.1	81.8	40.7	62.1	44.6	74.6	71.9	43.4	51.9	34.4	63.5
Os.11222.1.S1_at	444.5	476.3	588.7	322	399.5	489.8	233.4	232.2	153.9	341.8	258.6	446.2
Os.11222.2.S1_x_at	675.4	801.1	845.5	314.5	538.5	563.1	364.4	341.3	254.6	381	351	482.6
Os.11223.1.S1_at	938.4	988.8	1383.9	1172.1	1070.9	1198.6	1350.6	1130.7	793.9	1465.3	953	1539.3
Os.11225.1.S1_at	215.1	286.5	337.1	389.9	347.5	418.1	389.4	435.7	288.6	270.4	292	466.9
Os.11226.1.S1_at	965.5	794.6	1212.6	688	703.6	863.7	729.4	747.3	515	639.9	479	638.6
Os.11230.1.S1_s_at	495.1	563.2	687.5	392.9	296.9	505.4	567.6	505.2	337.5	797.9	477.5	853.1
Os.11231.1.S1_at	86.7	80.9	124.4	67.7	56.6	38.4	69.1	66.9	49	75.6	65.5	96.6
Os.11234.1.S1_at	30.8	32.1	26.1	19	21.2	20.4	21.3	25.3	23.7	31.2	14.6	14.3
Os.11234.1.S1_x_at	55.3	46	43.2	9.1	24.7	26	35.1	41.3	28	43.2	8.5	29.9
Os.11236.1.S1_at	696.2	863.4	812.5	778.2	743.6	890.7	1067.9	1161.2	694.3	899.1	615.3	1006.2
Os.11237.1.S1_at	102.1	145.8	172.5	162.8	162.2	172.7	201.8	189.2	109.6	165.4	143.6	208
Os.11238.1.S1_at	93.2	117	120.5	188.7	138.1	141.8	134.8	142.6	118.2	88.5	78.6	120.8
Os.11239.1.S1_at	17.5	10.6	15.8	1.3	6.7	6.6	10.9	10.8	10.6	2.4	15.5	13.8
Os.11239.1.S2_at	12.2	8.1	13.3	10.2	12.4	10.5	14.8	21.1	5.4	13.7	7.4	12.5
Os.11240.1.S1_at	18.9	26.4	16.9	112.3	97.5	127.8	58.4	48.3	24.1	63.4	35.5	55.3
Os.11241.1.S1_at	32.8	56.5	42.9	13	19.3	15.8	35.3	19.7	21.7	32.8	26.8	26.7
Os.11244.1.S1_at	6.7	17.6	0.9	7.4	9.2	2.1	4.6	1.7	1.5	3	16.6	4.1
Os.11244.1.S1_x_at	2.3	6.8	10.5	10.9	4.3	1.9	3.3	0.5	1.3	2.8	2.5	6.9
Os.11244.2.S1_x_at	13.9	10.2	5.2	10	6.6	2.8	9.5	2.5	3.1	6.4	6.1	6.3
Os.11244.3.S1_x_at	5.7	1.7	7.9	1	6.6	1.5	6.6	3	5.1	6.3	5.2	8.2
Os.11245.1.S1_at	125.5	145.4	204.4	138.7	134.9	150.1	120.3	142	80.1	165	134.3	234.9
Os.11245.1.S2_at	760	853.5	1041.5	623.3	538.7	665.3	649.5	636.8	486.4	932.7	548	925.6
Os.11246.1.S1_at	200.8	222.9	323	290.7	256.7	285.4	192.7	235.8	150.1	100.3	98.6	171.1
Os.11247.1.S1_at	42.6	73.1	62.2	72	64.3	97.6	81.1	88.1	44.2	55.4	56.1	82.8
Os.11248.1.S1_at	491.6	605	639.4	853	762.3	860	959.1	932.8	584	558	346	681.6
Os.11249.1.S1_at	142.9	161.8	172.8	102.3	63.2	96.4	104.8	104	66.1	179.9	150.9	230.7
Os.11250.1.S1_at	50.3	26.6	49.6	570.2	533.4	619.3	368.4	542.9	379.4	76.5	80.1	99.1
Os.11251.1.S1_at	12.6	2.7	12.2	14.3	2.4	10.2	54.1	68.3	33.6	5.2	7.5	17.9
Os.11252.1.S1_at	73.2	80.6	124.6	42.7	45.6	37.9	317.4	350.8	197.6	131.2	101.5	172.3
Os.11253.1.S1_at	317.1	309	349.9	139.4	94.2	105.3	229.2	271	147.1	209.2	132.4	209.3
Os.11255.1.S1_at	2305.1	2947.8	3069.4	3850	3827	4587.5	3586.2	3500.7	2680.9	3112.9	2708.8	4103.8
Os.11256.1.S1_at	87.4	78.1	77.9	290.2	242.2	245.4	362.2	403	230.7	71.9	35.1	110.2
Os.11257.1.S1_at	139.5	159.6	154.9	134.6	103.4	156.9	208	201.6	83	127.5	94.7	177.6
Os.11258.1.S1_at	83.2	98.3	112.3	52.1	57.5	68.2	93.2	99.7	47.7	109.1	68.5	140.7
Os.11258.1.S2_at	4.2	19.2	0.6	9.1	7.4	2.5	6.4	4.8	7.6	2.5	8.9	1.5
Os.11259.1.S1_a_at	109.8	179.4	212.7	241.4	215.8	245.7	215.5	201.8	130.5	269.5	143.1	294.9
Os.11259.2.S1_at	57.3	47.7	47.7	42.1	52	60	73.9	58	39.8	66.3	53.7	56
Os.11260.1.S1_at	39.6	48.4	66.3	3218.3	3126.5	3667.1	1800.1	2084.5	1533	508.1	327.5	486.9
Os.11262.1.S1_a_at	173.1	251.9	264.3	169.7	163.8	166.9	144.2	151.8	115.6	425.2	294.7	510.6
Os.11262.2.S1_x_at	546.5	683.1	926.3	512.2	439.7	520.2	284.7	245.4	163.4	1218.5	1035.7	1586.3
Os.11263.1.A1_at	165.5	176.1	297.5	146.2	122.2	180.8	214	253.5	184.6	365.4	298.4	533.5
Os.11264.1.S1_at	187	262.1	381.7	140.9	121	156.8	229.7	252.9	155.7	215.8	149.7	301
Os.11264.2.S1_at	2.4	5.8	0.9	0.6	3.3	2.4	1	0.2	0.3	6.7	4.9	9.5
Os.11265.1.S1_at	1224.6	1565.2	1425.1	3728.8	3511.8	4117.7	2892.2	3286.6	2565.4	1577.5	1107.9	1762.3
Os.11266.1.S1_at	34.2	31.7	59.5	50.2	54.6	41.5	61.9	51.7	31	129	90.8	145.9
Os.11268.1.S1_at	1231.1	1282.8	1862.8	1324.2	1263	1609.9	1621.1	1554.6	1156.2	1709.8	1208.6	2122
Os.11269.1.S1_at	321.2	310.1	391.1	160.1	161.2	190.2	260.6	259.4	157.8	361.4	259.1	439.7
Os.11269.1.S2_at	145.5	147.8	269.8	132.7	134.5	179.8	229.7	192.9	106.3	265.8	124.4	381.6
Os.11271.1.S1_a_at	1.8	4.8	5.9	0.6	1.1	2.6	1.2	0.8	2.3	1.3	1.2	1
Os.11271.2.S1_at	5.4	4.1	4.7	0.3	4.3	1.1	4.5	6.6	0.7	10.7	0.5	3.9
Os.11272.1.S1_at	70.8	82.6	82.9	72	67.1	84.1	173.7	155.1	95.9	88.2	53.1	93.6
Os.11275.1.S1_at	204.4	228.2	306.3	153.7	152.2	169.2	259.6	252.8	140.9	267.8	169.2	328.7
Os.11276.1.S1_at	1038.2	1055.9	1497.6	791.9	705.5	795.1	924.9	1011.1	615.9	1411.3	924.3	1698.8
Os.11277.1.S1_at	22.2	22.6	16.6	32.8	25.6	24.3	39.4	38.6	9	32.3	31.1	35.7
Os.11277.1.S1_s_at	14.8	26.9	18.3	27.1	26.1	30.5	39	31.6	16.6	18.7	21.2	38.7
Os.11281.1.S1_at	14.8	5.6	26.9	26.7	18.7	8.9	31.4	26	17.8	18.4	29.1	17.8
Os.11281.1.S2_at	41.6	47.8	84.7	85.4	73	65.2	97.5	106	63.4	72.4	64.3	74.2
Os.11281.1.S3_at	99.1	93.5	124.5	145.9	137.6	128.2	161.5	165.6	95.3	184.9	104.1	141.8
Os.11282.1.S1_at	1120.9	1203.6	1336.7	2694.2	2547.3	3092.8	2301.8	2362.2	1633.7	919.5	764.4	1214
Os.11283.1.S1_at	26.9	47.9	39.9	20	28.2	19.4	53.9	51.7	26.8	50.3	35.3	41
Os.11284.1.S1_at	392.9	467	588.7	362.8	324	376	521.5	451	279.6	615.5	382.9	696
Os.11286.1.A1_at	130.6	110.3	185.4	41.1	28.9	36.4	169.7	167.6	108.6	138.8	117.3	185.2
Os.11287.1.S1_at	278	257.6	342	1075.7	1046.9	1185.7	853	766.4	648.7	417.3	323.6	643.5
Os.11290.1.S1_at	61.7	40.3	86	139.8	127	127.2	208.9	183.5	145.6	168.7	161.2	257.1
Os.11291.1.S1_at	82.3	117.8	121.8	70.1	69.6	88	120.7	124.1	72.9	111.3	53.4	113.3
Os.11293.1.S1_at	40	31.5	60	82	48.8	87.8	53.6	51.4	29.5	86.8	57.8	71.7
Os.11293.2.S1_x_at	171.6	178.4	268.4	295.8	246.7	313.7	292.7	305.1	201	283.7	195.3	372.4
Os.11296.1.S1_a_at	806.7	803.8	1244.5	416.5	389.7	411.9	1685.7	1660.3	947.1	339.8	312.5	533.4
Os.11297.1.S1_at	2912.5	3837.3	4241.5	4123.1	4046.1	4553.5	3755.2	4238.2	3197.4	4250.2	2997	4622.4
Os.11298.1.S1_at	917.7	944.9	1285.3	1022.5	967.8	1111.5	1211.9	1185.9	814.5	1319.3	940.4	1560.7
Os.11299.1.S1_at	10.3	1.2	5.2	0.5	0.2	0.5	0.6	2.9	0.6	5	0.5	0.3
Os.11299.1.S1_x_at	12	12.8	16.9	13.1	26.8	32.9	15.1	17.1	13.2	21.4	18.5	25.8
Os.11299.2.S1_at	109.1	128.6	153.8	167.7	133.9	194.7	128.9	159	91	182.8	122.5	207.1
Os.11300.1.S1_at	62.6	81.3	79.5	72.9	49.1	66.7	62.3	60.9	49.8	82.2	49	74
Os.11300.1.S2_at	5.9	15.5	10.5	10.6	11	8.1	3	15	5.6	0.4	7	1.4
Os.11300.2.S1_at	273.8	248.1	370.1	203.7	179.2	212.6	359	305.3	163.9	309.9	237.7	444.9
Os.11301.1.S1_at	89.1	84.1	98.8	327.1	290.6	382.2	367.2	335	185.4	181.5	165.5	284.4
Os.11301.1.S1_x_at	157.2	170.8	208.9	477.3	408.2	506.2	528.2	501.6	263.5	329.6	218.9	395
Os.11302.1.S1_at	31.3	30.3	42.8	18.5	11.3	24.5	28	33.6	27.3	32.7	15.8	30.5
Os.11302.2.S1_at	150.2	190.2	211.3	130.4	92.1	103	113.4	134.4	112.9	172.4	101	202.7
Os.11303.1.S1_at	129	160.2	201.7	119.2	112.6	128.1	170.9	160.1	82.1	241.3	208.6	358.6
Os.11303.1.S1_s_at	60.3	55.5	52.1	52.5	46.2	42.8	55.1	43.2	36.5	62.1	68.3	87
Os.11303.2.S1_at	1.2	2.4	2.3	2.2	1.2	0.9	1.6	3.1	0.9	3.6	2.5	8.4
Os.11305.1.S1_at	45	40.8	36	3212.1	3194.8	3429.4	1490.2	1636	1157	97.2	110.8	163.8
Os.11306.1.S1_at	173.1	175.6	229.8	700.7	669.5	810.7	295.9	308.1	180.3	176.1	120.8	221.9
Os.11307.1.S1_at	325.7	364	498.3	175.5	153.9	202.6	384.5	404	300	410.7	369.5	560.8
Os.11308.1.S1_at	239.8	228.6	299.3	186.9	180.6	184.6	297.9	283.6	195.4	249.4	153.9	316.9
Os.11309.1.S1_x_at	180.9	250.9	337.1	316	274.7	317.2	308.6	275.4	154.9	196.2	146.1	350.7
Os.1131.1.S1_at	282.7	242	334.5	190.2	210.4	239.1	294	287.8	162.8	369.6	263.2	471.4
Os.1131.2.S1_x_at	132.4	122.1	134.9	100.5	96.2	99.2	122.8	141.7	83.4	186.1	144.8	216.1
Os.11312.1.S1_at	36.8	37.2	57.7	61.9	58.3	84	90.3	77.9	42.7	62.1	28.4	61
Os.11312.1.S1_s_at	58	58.7	114.1	183.7	156.4	170.2	182.3	186.5	84.7	105.6	44	108.6
Os.11313.1.S1_at	933	891.6	1289	673.8	683.6	705	880.6	836.9	533.3	1005.6	735.1	1411.6
Os.11314.1.S1_at	1295.9	1440.6	1756.7	1156.9	1012.5	1069.3	1103.7	1184.8	731.6	1725.7	1150.8	1953.5
Os.11315.1.S1_at	3738.7	4529	4903.1	2805.6	2317.6	2517.1	3322.3	2938.6	1830.7	6053.8	5444	6879.2
Os.11316.1.S1_at	443.2	592.4	741	430	379.8	426.5	850.3	698.8	434.4	962.6	875.5	1447
Os.11318.1.S1_at	29.2	30.4	43.5	26.1	27.3	26.1	14.5	26.3	14.2	33.6	21.9	31.6
Os.11321.1.S1_at	118.5	112.5	161.6	107.8	70.7	59.7	104.3	96.7	60.2	174.8	119.4	173.8
Os.11322.1.S1_at	246.3	238	329.7	313.5	293.1	344.5	221.9	210.3	125.7	335.5	253	478.8
Os.11323.1.S1_at	247.8	235.6	349.9	5415	5227.9	5978.7	1317.1	1477.6	992.7	333.2	304.2	509.2
Os.11326.1.S1_at	12.5	14.5	19.9	13	11.2	12.5	13.9	11.7	5.3	29.6	16.1	19.7
Os.11327.1.S1_at	968.5	1354.6	1559.4	4739.2	4426.2	5077.7	4128.7	4215.3	3119.5	2316.3	1107.6	1893.5
Os.11328.1.S1_at	202.2	210.6	254.4	219.4	240.1	252.9	232.1	279.7	209	218.4	180.5	355
Os.11329.1.S1_at	176.4	213.9	252.9	205	179.7	247.1	188.2	180.8	133	242.1	132	258.8
Os.11330.1.S1_a_at	2584.2	3226.2	3523.9	4444.7	4453.4	4856.4	4124.5	4308.3	3219.2	3021.9	2523.4	3532.7
Os.11330.1.S1_x_at	2626.1	2837	3506	4376.1	4172	4805.7	4128.5	4371.1	3301.4	2837.9	2616.2	3477.9
Os.11330.1.S2_at	211.7	187.1	298.5	424.2	309.7	387.7	377.9	339.4	217.4	161.2	128.2	241.3
Os.11330.2.S1_x_at	1517.6	1992.2	2638.6	4025.8	3764.3	4004	3215.2	3760.7	2522.2	1474	1501.9	2135.4
Os.11331.1.S1_at	81	82.8	86.5	1101.9	1054.1	1189.7	632.1	552.8	378.6	679	415.3	601
Os.11333.1.S1_s_at	18.5	31.3	30.3	77.7	69.5	72.8	73	54.1	20.4	243.5	124.7	245
Os.11334.1.S1_x_at	52.8	36.3	65.4	244.1	245.4	299.2	158.6	205.9	145.5	41.4	67.3	59.7
Os.11335.1.S1_at	1048.3	816.6	1521.6	412.6	351.6	382	457.7	352.6	196.4	1147.5	805.3	1670.7
Os.11335.3.S1_x_at	384.2	416.9	582.6	2074	1822	2256.1	1429.5	1537.1	1078.7	556.9	441	827.7
Os.11335.4.S1_at	1503.8	1535.1	2465	1841.7	1657.7	1985.8	1823.7	1846.3	1348.9	2064.5	1392.6	2447.7
Os.11336.1.S1_at	177.5	165.7	188	89.3	56.2	96.3	98	90.8	65.7	172.3	95.3	179.3
Os.11337.1.S1_at	1527.9	1519.5	2281.6	1741	1244.7	1309.3	1689.2	1587.4	975.8	2046.3	1145.4	2375.6
Os.11338.1.S1_at	155.6	230	282	171	141.2	156.1	228.3	240.8	160.1	88.7	114.9	144.9
Os.11341.1.S1_a_at	34.2	56.7	56.2	78.7	69.5	104.6	138.3	123.9	119.2	80.3	53.1	101.2
Os.11341.3.S1_at	0.6	4.7	1.4	2.9	0.4	0.6	0.5	0.4	4.6	0.3	3.9	0.3
Os.11341.3.S1_x_at	0.4	0.5	0.4	9.2	0.4	1.1	9.3	1.3	1.2	0.6	0.8	2.8
Os.11342.1.S1_at	728.9	760	986	797.6	697.3	779.8	913.9	871.1	573	841.4	545.1	1000.2
Os.11343.1.S1_at	26.4	30.9	60	23.3	14	17.9	35.1	37.4	17.6	37	15.8	37.5
Os.11344.1.S1_s_at	91.9	113.2	96.1	104.4	79.1	101.1	94.6	58.7	37.1	148.4	83.1	146.8
Os.11346.1.S1_at	930.9	1215.2	1473.1	2535.8	2390.9	2848.3	1854.4	1840.2	1328.1	1052	938.5	1509
Os.11347.1.S1_at	343	375.2	455.5	238.1	228.4	240.6	220.9	281.5	173.5	322.3	176.7	351
Os.11348.1.S1_at	220.1	258.3	286.1	280.2	267.5	282.3	355.7	295	200.8	265.1	162.5	247.7
Os.11349.1.S1_at	0.8	7.8	3.4	0.7	3.6	1	6.8	4.8	2.2	4.2	7.4	5.3
Os.11350.1.S1_x_at	1144.4	1417.9	1622.4	1561.7	1484.8	1780.2	1361.8	1335.9	882.5	1830.7	1059.9	2038.5
Os.11353.1.S1_at	400.3	407.7	471.1	499.1	509.4	526.6	690.9	631.8	457.2	565	423.6	685.6
Os.11354.1.S1_at	86.6	205.6	248.3	259	219.1	257.7	50.8	28.3	22.3	1294.3	1124.9	1734.1
Os.11355.1.S1_at	515.8	567.4	731.5	2648.7	2332.1	2896.2	1522.6	1531	1001.1	1169.9	728.5	1261.2
Os.11356.1.A1_at	6.3	17.4	12.2	21.7	7.3	20	8.1	16.8	12.2	13.7	1.3	11
Os.11357.1.S1_at	285.9	294.1	444.4	599.7	550.8	552.4	529.9	497.5	286.7	560.2	307.1	600.1
Os.11359.1.S1_at	0.6	1	0.4	0.6	0.6	0.3	0.3	0.4	0.3	0.5	0.2	0.3
Os.11360.1.S1_at	5.2	2.1	0.4	6.6	0.8	6	8.5	5.2	1.3	0.8	4.3	6.2
Os.11361.1.S1_at	356.2	313.8	471.6	210.8	184	206.6	195.2	186.4	134.8	254.4	221.3	416.2
Os.11363.1.S1_at	0.1	2.3	0.2	3.7	1.4	3.5	0.2	0.3	1	3.9	6.1	0.5
Os.11364.1.S1_at	460.4	510	617.6	318.8	295.6	400.2	413.5	457.8	296.6	550.8	318.7	523.7
Os.11365.1.S1_at	140.2	264.1	410.5	991.7	776	955.6	344.1	402.5	316.4	635.8	659.4	1063.6
Os.11368.1.S1_at	1277	1534	1464.7	340.4	330.2	396.2	592.9	756.9	503.7	1179.4	851.9	1183.1
Os.11369.1.S1_x_at	7.5	9.7	4.9	7	6.9	3.5	11.8	1.8	1.5	8.1	0.5	1.4
Os.11370.1.S1_at	385.7	396.8	608.9	313.3	327.4	372.6	457.9	465.9	260.2	536.8	349.4	633.9
Os.11371.1.S1_at	0.4	0.4	10.6	2	2.1	4.6	12.1	1.1	0.6	1	1.1	0.6
Os.11372.1.S1_a_at	10.6	9.5	10.9	9.3	3.9	3.3	6.6	7.3	10.9	2.5	3.9	13.1
Os.11372.2.S1_s_at	5.3	7	1.2	8.5	4.4	1	7.1	6.7	4.8	1.6	3.9	7.9
Os.11373.1.S1_at	10.2	0.5	0.7	0.3	2.6	2	0.9	0.9	0.3	4.5	2.1	0.8
Os.11374.1.S1_s_at	3.5	2	7.3	10.8	3.8	3.4	0.6	3.1	1.3	23.1	1.3	3.2
Os.11375.1.S1_at	5.7	5.5	13.2	5.3	5.4	0.3	15.7	9	2.6	16.3	6.1	2
Os.11376.1.S1_at	44.3	29	51.9	104.1	87.7	105.2	105.4	123.1	71.9	42.4	28.5	46.6
Os.11378.1.S1_at	1735.5	1353.3	2440.9	2098.9	1888.6	2447.2	2152.9	2166.3	1615.5	2483.6	1670.6	2623.4
Os.11379.1.S1_at	727.8	637.3	893.4	1806.8	1628.8	1911.8	1268	1290.7	892.8	914	623.6	1066.7
Os.11380.1.S1_s_at	1.2	5.3	3.7	0.4	3.3	1.4	4.4	0.6	0.9	4.8	4.8	0.4
Os.11380.1.S1_x_at	1.1	1.4	0.5	0.6	10.4	1	1	4.1	0.7	3.5	1.9	9.2
Os.11380.2.S1_at	1.7	5.1	6.9	0.5	0.7	4.9	0.5	0.4	3.7	5.6	4.8	1.6
Os.11382.1.S1_at	139.6	139	132	67.2	53.4	43.7	102.2	97	57.3	114.5	49.9	82.7
Os.11383.1.S1_a_at	74.5	74.5	114.3	25	22.1	20.8	32.5	30.4	20.2	107.4	60.7	116.7
Os.11384.1.S1_at	462.4	503	624.9	606	458.2	572.9	766.7	747.4	571.5	629.2	399.9	691.2
Os.11385.1.S1_a_at	299.7	377	439.9	782.3	737.1	864.4	665.3	561.7	354.4	1073	887.4	1334.3
Os.11385.4.A1_at	7.4	6.6	2.2	5.9	5.6	4.3	7.2	4.1	3.7	6.5	4.4	5.6
Os.11386.1.S1_at	3656.3	4747.5	4749.2	5922.7	5827.1	6469.2	5618.8	6223.1	4763.7	4750.9	3350.9	4965.6
Os.11387.1.S1_a_at	162.2	139.3	195.2	48.8	43	49	131.6	97.3	76.6	144.6	122.1	155.6
Os.11388.1.S1_at	108.7	109.8	147.6	35	26.5	32.4	68.3	75.3	43.3	69.8	58.9	110.2
Os.11389.1.S1_at	95.4	101.5	96.9	62.8	61.3	71.6	85	75.9	35	108.1	83	105.4
Os.11390.1.S1_at	257.3	285.6	376.1	400.7	356.2	420.8	338.8	324.7	257.5	267.6	185.2	306.7
Os.11391.1.S1_at	7.6	3.7	9.6	6.4	3.4	8.5	5	7.7	2.5	17.1	14	19.3
Os.11392.1.A1_at	13.7	14.2	15.8	6.9	10.1	14.8	13.3	17.5	17.9	16.9	14.8	14
Os.11392.2.S1_at	277.6	289.5	424.3	194.1	158.7	164.2	249.6	246.8	179.6	304.9	224.9	483.5
Os.11393.1.S1_at	27.3	20.1	41	79.8	93.6	101.1	125.9	113.8	77.7	27.7	18.3	39.2
Os.11393.1.S2_at	1145.1	1182	1543.4	2712.8	2313	3008.3	2673.6	2710.6	1988.5	1368.9	1214.4	1735.2
Os.11394.1.S1_at	77.3	77.3	106.9	5	6.2	7.4	29.9	38.9	21.8	31.6	28.5	32.2
Os.11396.1.S1_at	421.3	507	560.9	1322.7	1292.6	1500.4	1198.2	945.9	663	828	588	1010
Os.11397.1.S1_at	276.1	285.9	420.6	63.9	61.6	73.4	170.8	164.1	116.4	311.5	195.3	389.3
Os.11398.1.S1_at	1516.9	1475.4	1582.1	3385	3050.7	3209.4	2238	2435.2	1350.7	2263.2	1506.1	2999
Os.11399.1.S1_at	311.6	323.5	455.6	386.6	339.9	420	305.3	333.7	220.1	398.3	224.7	400.5
Os.11402.1.S1_at	1340	1357.2	1705.8	1281.7	1182.2	1408.5	1576.2	1581.4	1006	2016.8	1205	2280.2
Os.11403.1.S1_at	261	287	376.7	171.1	176.2	212.7	469.3	375.6	224.5	258	122.1	232.1
Os.11404.1.S1_s_at	183.1	167.8	221.1	57.3	64.3	73.7	160.5	185.4	141.4	244.3	131.4	228.1
Os.11405.1.S1_at	438.8	497.6	597	381.2	361.4	409	359.9	360.9	253.1	608.2	346.8	618.9
Os.11407.1.S1_at	449.5	476.7	582.1	951.8	863.2	1017.3	649	601.7	343.5	1046.2	782.6	1432.1
Os.11408.1.S1_at	13.6	3	10.4	34	50.9	55.5	31.4	44.4	16	16.3	17.7	7.9
Os.11408.1.S2_at	58.6	61.7	113.3	485.9	390.7	533	260.4	308.2	193.7	92.7	58.4	134.1
Os.11409.1.S1_at	74.4	67.3	113.8	197.2	180	281.8	186.7	188.7	136.1	54.6	43	74.9
Os.11411.2.S1_a_at	456.6	593.2	626.9	415	361.8	388.5	590.8	605.6	354.8	638.5	527.3	942.8
Os.11412.1.S1_a_at	527.6	607.5	730.7	369.5	356.2	400.1	355.6	378.6	255.8	786.3	454.2	801.8
Os.11414.1.S1_at	5.3	1.4	0.7	1.3	0.3	0.2	0.8	0.3	0.7	5.4	0.7	0.3
Os.11415.1.S1_at	417.6	494.2	619.1	326.3	284.6	322.2	364.3	372.7	171	684	390.8	732.8
Os.11416.1.S1_at	90.8	91.4	115	47.5	37.8	55.1	86	82.8	58.7	102.7	58.4	129.2
Os.11417.1.S1_at	56.3	58.3	66	138.6	128.6	170.7	151.7	145.8	91.5	38.2	20.1	38.5
Os.11418.1.S1_at	199.1	197.1	264.4	147.4	113.2	155.4	155.2	185.5	102.3	275.7	139.8	277.4
Os.11419.1.S1_at	35.4	37	60.6	43.6	42.1	45.5	55.4	58.6	45.2	54.8	41.5	59.7
Os.11420.1.S1_at	392	477.5	646.6	273.4	258.7	303.9	365.2	371.1	221.3	579.6	246.9	667.4
Os.11421.1.S1_at	60.7	58.2	88.3	86.6	84.1	90.8	184.2	159.9	92.2	64.4	46.9	78.1
Os.11421.2.S1_x_at	90.2	68.1	113.4	148.4	128.4	156.1	199.6	234	154	103.2	65.6	135.2
Os.11422.1.S1_at	164.7	212.9	214.5	63.4	50.6	46.5	132.3	115.3	107	237.5	133.8	284.5
Os.11423.1.S1_at	104.7	103	156.6	139.8	136	147.2	139.6	164.6	107.2	109.3	55.1	117.9
Os.11424.1.S1_x_at	92.4	92.2	140.9	117.8	113.2	126.5	134.3	142.5	88.9	113.4	41.1	142.1
Os.11425.1.S1_at	950.9	985	1300.1	799.1	691.6	808.3	834.7	906.1	588.1	1103	723.7	1299.5
Os.11426.2.S1_x_at	4.7	2.2	0.9	7.6	3.4	0.8	10.6	2.8	3.8	1.9	1.8	8.1
Os.11429.1.S1_at	252.8	267.2	416	176.3	165.6	188.5	213.7	186.7	135.7	399.2	257.2	370.8
Os.11431.1.S1_at	322.9	397.6	435.5	331	294.1	347.3	378.2	359.7	245.4	426.7	267.9	462.2
Os.11431.2.S1_at	8.8	0.8	5.3	1.3	3.8	3.3	11	2.2	9.5	12.9	1.7	4.9
Os.11432.1.S1_s_at	16.5	26.5	35.7	27.3	19.8	21.3	32.7	29.8	27.3	29.5	15.8	47
Os.11432.1.S1_x_at	19	16	25.7	16.4	16.2	17.1	15	18	11.6	24.5	17.6	40.5
Os.11434.1.S1_at	242.6	249.2	346.7	272.5	227.2	291.3	304.9	281.6	238.9	348.7	291.4	395.5
Os.11435.1.S1_at	635	656.1	865.8	628.7	558.2	659.5	767.6	803.6	464.6	854.7	576.2	1140.3
Os.11437.1.S1_at	537.4	655	925.8	1205	1073.5	1305.3	1141.8	1135.1	863	737.2	579.9	1069.8
Os.11439.1.S1_at	314.1	338.5	371.5	340.5	333.6	382.4	386.2	382.1	249.9	461	307.7	522.7
Os.11440.1.S1_at	633.4	738	908.6	1808.4	1709.7	2050.4	1618.4	2164.3	1309	771.6	437.9	927.2
Os.11442.1.S1_at	497.7	513.9	621	732.2	716.9	926.7	1097	1023.1	739.7	628.9	485.9	761.2
Os.11443.1.S1_a_at	180.3	163.3	213.1	33.3	16.4	6.9	90.5	98.1	46	116.7	65.5	102
Os.11444.1.S1_at	861.3	984.4	1306.5	1656.6	1465.5	1689.4	1288.4	1316.4	787.4	1041.7	738.6	1411.4
Os.11445.1.S1_at	1200	1109.4	1420	1406.8	1338.6	1622.5	1186	1129.3	879.2	1405.5	1039.8	1601.2
Os.11446.1.S1_at	1161.5	1186.7	1462.5	2039.5	1837.6	2051.2	1602.3	1586.3	923.2	1610.4	889.2	1456.2
Os.11448.2.S1_x_at	47.6	83.6	102	163.9	133.5	155.9	154.1	126	75.4	80.2	64.7	109
Os.11450.1.S1_at	251.1	202.2	365.3	1959.4	1949.8	2375.4	1265.7	1215	782	697.8	412.1	482
Os.11450.1.S2_a_at	128.6	144.7	211.1	1474.2	1542.2	1869.9	836.5	968.9	633.8	268.6	160	265.6
Os.11450.1.S3_a_at	564.9	726.8	876.7	4489.8	4396.5	5237.4	2825.6	3033.6	2291.4	1485.3	908.9	1440.3
Os.11452.1.S1_at	100.8	105.2	147.4	134.2	143.3	136.4	161.3	140	88.9	145.6	92.3	180.3
Os.11453.1.S1_x_at	14.6	53	22	35.3	27	60.6	38.4	37.1	28	19.4	17.4	33.8
Os.11454.1.S1_x_at	18.6	16.3	24.6	19.1	20	11.3	25.8	25	21.7	30.9	26.5	44.6
Os.11454.2.S1_at	48.1	41.4	57.5	39.6	28.3	34.5	58.4	33.5	28.9	77.1	47.7	86.9
Os.11456.1.S1_at	49.2	75.9	88.9	32	39.4	43.6	44	55.4	41.5	30.7	33.5	44.8
Os.11458.1.S1_at	296.7	293.8	398.8	1099.6	1010.2	1205.1	550.5	564.7	438	456.6	316.6	580.8
Os.11459.1.S1_at	360.8	409.6	671	679.3	568.8	688.1	686	788.6	601.3	464.6	331.1	628.6
Os.11460.1.S1_at	31.4	40	49.1	22.3	20	23.2	30.6	35.4	28.3	36.3	23.7	48
Os.11462.1.S1_at	1197.8	1279.1	1732.4	2921.5	2594.5	2974.8	1162.3	1299	904.2	1150.1	1041.7	1768.8
Os.11463.1.S1_at	615.4	601.6	850.5	392.8	337.1	416.8	532.3	543.6	377.5	749.3	492.3	905.8
Os.11464.1.S1_at	393.5	422.7	550.2	386.3	332.6	398.6	331.6	338	231	572.5	323.5	592.2
Os.11465.1.S1_at	197.9	230.4	265	301.6	309.8	353.6	163.2	172.5	137.7	222	206.2	317.3
Os.11466.1.S1_at	648.6	657	871.9	407.5	362.8	430.7	494.5	511	358.7	829.6	534.9	867.5
Os.11467.1.S1_at	1136.7	1275.4	1424.9	1848.1	1632.2	1827.4	2096.8	1982	1474.9	1406.6	1067.9	1656.2
Os.11468.1.S1_at	89.5	117.4	171.9	395.7	397.5	469.5	509	617.6	423	254.1	176.3	329
Os.11469.1.S1_at	628.4	546.1	717.2	361.2	325.8	352.7	534.9	466.2	327.1	991.8	655.9	993
Os.1147.1.A1_at	107	85.3	145.4	25.5	30.1	28	109	101.9	69.1	130.6	102.2	203.5
Os.11471.1.S1_at	58.5	77.3	131.1	544.3	550.6	624.1	340.7	347.7	273	266.2	261.1	469.8
Os.11472.1.S1_at	0.9	0.2	7.4	3.4	4.3	3.6	0.4	3.7	0.5	6.7	0.6	8.2
Os.11473.1.A1_at	13.3	17	8.3	34.9	60	62.7	43.2	67.4	23.5	42.4	36.1	29.4
Os.11474.1.S1_at	441.6	595.8	893.5	2507.2	2432.8	2778.8	1577	1593.5	1024	1232.4	910.1	1671.8
Os.11475.1.S1_a_at	21.7	5.9	6.1	1.6	9.5	20.7	1	6.1	10.4	6.3	13.9	0.8
Os.11475.1.S1_at	7.5	1.2	3	4	0.4	0.9	13.5	7.1	0.3	3.8	5.4	13.4
Os.11475.2.S1_at	18.9	15.5	19.7	14.7	13.9	11.5	17	19.7	14.8	20.8	18	15.8
Os.11475.3.S1_at	1.5	1.1	6.4	1.5	0.4	0.4	1.1	0.3	5.9	6.5	0.8	1.1
Os.11475.3.S1_x_at	1.3	13.9	0.9	4.5	1.9	2.5	2.1	2.6	1	1.7	8.2	1
Os.11476.1.S1_at	356.1	368.5	462.5	192.8	163.8	210.6	259.3	232.8	143.7	438.7	211	402.9
Os.11477.1.S1_at	333.4	300.7	410.2	735.8	624.3	750.9	934.3	936.4	581.8	252.4	165.6	347.1
Os.11478.1.S1_at	82.5	94.9	133.7	75.6	64	82.2	100	124.7	74.8	103.9	50.4	100.2
Os.11479.1.S1_at	2337.9	2640.2	2966.1	2555.9	2318	2393.9	2676.8	2388	1916.8	3015.1	2124.2	2949.8
Os.1148.1.S1_at	595.9	754	939	891.7	777.8	982.3	719.6	781.2	553.2	949.9	534.3	1033.5
Os.11481.1.S1_s_at	851.8	943.2	1332.1	2019.3	1800.1	2200.9	1731.4	1589.2	1045.4	1290.3	1262.2	1723.5
Os.11483.1.S1_at	333.3	342	474.9	292.9	270.8	310.5	278.3	328.4	193.7	408.7	213.6	393.3
Os.11483.2.S1_at	1.4	6	7	4.9	1.3	1.3	7.3	6.9	4.2	2.5	0.4	8.8
Os.11484.1.S1_at	240.1	227.2	358.9	277.1	257.1	278.7	277.4	222.6	149.5	289	135.6	300.1
Os.11485.1.S1_at	185.7	235.1	313.9	151.2	165.7	165.7	196.3	172.1	118.2	275.3	162.4	344.3
Os.11487.1.S1_s_at	385.1	516.9	588.2	383	337.7	370.8	302.3	335.6	224.3	569.7	311.4	718.7
Os.11488.1.S1_at	490.8	521.5	739.7	275.4	271.4	305.5	583.6	565.3	261	682.8	417.7	791.4
Os.11489.1.S1_a_at	12.1	7.1	11.5	4.9	4.3	1.5	6.5	10.3	4.9	5.3	1.7	6.1
Os.11489.3.S1_x_at	14.8	21.7	7.8	3.1	2.5	1.4	16.9	9.3	5.2	20.1	5.9	2.9
Os.11489.4.S1_x_at	12.3	22.1	13.5	3.2	11.3	3.5	30.7	2.3	21	144.5	66.8	28.8
Os.1149.1.S1_at	366.9	448.2	460.5	309.2	293.9	336.3	455.5	402.4	269.5	427.7	238.2	431.3
Os.11490.1.S1_at	35.3	34.1	44.2	46.3	43.6	42.6	59.5	66.3	34.5	59.7	29.5	60.9
Os.11490.1.S2_at	367.8	399.6	570.1	393.3	339.8	415.7	385.1	406.1	295.1	499.7	336.9	574.9
Os.11491.1.S1_at	16.8	19	26.2	836.1	789.2	847.1	313.9	505	272.6	21.9	14.3	18.1
Os.11493.1.A1_at	66.8	72.7	98.6	62.8	48.7	68.2	85.2	92.7	40.4	64.2	57.5	120.8
Os.11494.1.S1_a_at	161.9	162.2	199.3	186.8	161.8	198.2	157.9	161.7	98.1	219.7	123.3	282.1
Os.11495.1.S1_at	1099.6	1233.6	1429.9	669	393	707.2	817.8	952.8	622.5	1209.5	804.2	1070.1
Os.11496.1.S1_at	962.7	967.3	1272	784.4	619.7	803.3	935.9	1032.9	654.5	1102.3	830	1452.3
Os.11497.1.S1_at	1714.3	1575.6	2194	935.5	848.8	955.4	1016.5	982.5	633.9	2035.1	1418.3	1972.2
Os.11498.1.S1_at	1150.8	1402.9	1562.6	696	739.6	850.7	817.2	895.1	660.8	1442.6	903.8	1750.8
Os.11499.1.S1_at	267	258.9	361.1	305.1	255.9	336.3	258.3	290.5	209.9	490	360	560
Os.115.1.S1_at	329.2	245.8	482.2	427.8	427.6	423.2	453.2	458.2	271.2	518.5	269.1	669.7
Os.1150.1.S1_at	202.3	267.6	294.7	227.9	224.8	254.3	267.3	324.3	198.4	377.6	236.7	392.3
Os.11500.1.S1_at	459.3	504.8	679.8	521.8	460.1	499	484.3	472.5	292.3	601.5	406.3	701.2
Os.11501.1.S1_at	1427.8	1447.5	1882.1	2435.1	2174.9	2570.1	2518.5	2174.2	1626.9	2387.9	1688.7	2621.7
Os.11502.1.S1_at	3236.7	3771.3	4009.5	3797.2	3579.4	4123.4	3447.8	3510.7	2565.6	4151.1	3068.5	4552.5
Os.11503.1.S1_at	1252.6	1366.9	1801.8	1218	1394.1	1434.2	1760.5	1704.3	805.1	1916.5	1049.8	2202.3
Os.11504.1.S1_at	1091.5	1071.3	1573.3	1336.9	1257.5	1483.2	1450.3	1420.5	816.9	1301.1	953.1	1803.4
Os.11505.1.S1_at	333.5	288.6	373.1	427.3	407	417	521.1	477.5	296.2	411.2	303.9	513.4
Os.11506.1.S1_at	18.3	21.8	28.8	8	13.4	18.7	15	12.8	7.1	28.3	17	8.9
Os.1151.1.S1_a_at	2194.2	2069.9	2357.4	2247.7	1768.4	2176.7	2007.5	1835	1286.8	2386.3	1978.1	3040.1
Os.1151.1.S1_at	2598.6	3354.2	3429.5	3137.9	3128.6	3376.5	3444.7	3359.6	2452.1	3385.3	2976.6	4051.1
Os.1151.1.S1_x_at	2819	3097.7	3530.9	3267.8	3002.9	3678.9	3359.2	3244.9	2258.3	3661.4	2753.4	4190.5
Os.1151.2.S1_a_at	3397.4	3165.6	3538.6	3474.4	2952.9	3170.7	3128	2945.9	2276.2	3859.9	3127.4	4487.2
Os.1151.2.S1_at	5.1	1.1	1.1	1.5	7.8	5.7	8.9	9.4	3.6	9.8	12	6.7
Os.1151.2.S2_a_at	27.7	30	15.8	25.1	18.7	31.5	33.8	22.8	15	29.9	17.7	20.6
Os.1151.2.S2_at	3.5	0.4	2.6	1.9	0.3	0.7	5	4	2.4	5.4	0.4	0.3
Os.11510.1.S1_at	231.5	233.8	346.7	202.1	173	183.3	200.8	221.4	109.7	185.4	129.4	322.7
Os.11510.1.S1_s_at	254.2	288.7	376.1	177.4	194.8	216.4	243	246.2	154.8	203.5	213.9	362.8
Os.11511.1.S1_at	1280.9	1108.7	1520.5	1184.3	981	1159.9	1103.1	1109.1	714.9	1275.3	911.2	1739.5
Os.11511.2.S1_at	4.3	0.3	2.6	5.7	4.2	4.3	4.2	5.4	0.1	0.3	4.7	5.7
Os.11511.2.S1_x_at	54	8.8	24.6	40.4	23	40.8	39.2	55	31.6	17.5	33	27.7
Os.11513.1.S1_at	1481.6	1854.9	2070.1	1189.5	1046.5	1255.5	1111.3	1314.4	648.4	1596.5	1198.2	1997
Os.11516.1.S1_s_at	466.3	527.3	630.1	284.3	217.9	297.6	453.9	477.5	370.9	428.1	317.4	566.3
Os.11517.1.S1_at	2757.2	2726	3503.3	1970	1737.1	2090	2010.4	2200.6	1331.3	3140.1	2362.1	3454.6
Os.11518.1.S1_at	80.4	76	65.8	32.1	59.6	43.6	90.7	87.9	68.7	88.3	84.7	91.4
Os.11519.1.S1_a_at	13.3	10	13.1	17.2	12.7	15.3	48	72.2	40	5.6	13.6	19.9
Os.11519.2.S1_x_at	11	33.1	19.5	18.2	16.9	21.6	53.1	71.8	56	23.7	21.2	39.8
Os.11520.1.S1_at	434.6	400.5	454.1	94.8	85.4	86.8	203.4	209.3	145	324.9	227.6	324.6
Os.11522.2.S1_at	12.7	14.1	18.1	20.4	22.9	19.2	23.4	10.5	13.2	23.2	13.9	15.5
Os.11523.1.S1_at	48.9	49.3	71.7	36.4	39.4	50.8	62.2	66.1	49.2	56.5	34.9	98.8
Os.11524.1.S1_at	96.1	115.7	142.1	145.5	118.7	154	175	162.7	90.4	102.2	57.7	97.2
Os.11525.1.S1_s_at	476.8	668.9	675.5	282.4	235.8	292.2	386.4	355.8	287.8	467.9	426.1	653.1
Os.11526.1.S1_at	582.8	674.9	798.8	761.5	705.9	804.1	968.9	885.8	623	774.8	534	864.7
Os.11526.1.S2_at	21.1	15.4	15.4	100.8	97	113.8	48.5	57.2	34.7	63.4	39.5	58.9
Os.11527.1.S1_at	868.8	942.2	1223.3	763.7	718.2	838.6	1005	930.7	572.1	1136.9	816.1	1310.4
Os.11528.1.S1_at	1282.8	1511.9	1742.1	1332.9	1152.5	1451.7	1320.2	1436.5	917.5	1525.3	999.9	1779.9
Os.1153.1.S1_at	814	842.4	1030.6	1166.3	1058.2	1188.2	1262.4	1325	908	964.7	820.1	1523.1
Os.11530.1.S1_at	528.7	666.7	822.6	111.8	93.9	129.6	329.5	300.6	228	563.6	494.5	877.9
Os.11532.1.S1_at	20.6	12.5	27.5	21.7	16.9	20.6	24.5	37.2	14.7	5.5	8.7	13.7
Os.11533.1.S1_at	1094.9	1118.8	1691.6	1513.7	1346.2	1855.9	1542	1598.8	1067.9	1742	1038.7	1993.7
Os.11534.1.S1_at	166.4	184.1	215.7	2906	2669.5	3102.5	1657.1	1897.4	1306.6	209.4	155.5	240.1
Os.11535.1.S1_at	1965.8	2078.1	2699.9	2279.9	2117.2	2456.5	2628.3	2735.2	1778.9	2603.9	1787.2	2875.6
Os.11538.1.S1_at	238.6	289.9	317.9	90.3	93.1	107.7	163	171.8	117.7	204.8	89.8	134
Os.11541.1.S1_at	2939	2732.9	3864.6	3437.8	3163.8	3810.2	3224.9	3352.1	2170.9	4195.9	2658.2	4078.5
Os.11543.1.S1_a_at	1319	1548.5	1790.9	1291.5	1113.6	1325.9	1444.3	1303.6	860.4	1940.3	1369	2176.4
Os.11546.1.S1_at	427.3	457	739	1262.3	1232.8	1316.3	894.6	1009.9	659.7	239.9	291.9	397.6
Os.11547.1.S1_s_at	267.8	319.1	370.7	2117.9	1966.7	2385.5	1012	960.1	619.9	431.2	376.3	709.9
Os.11548.1.S1_at	148.5	147	127	241.4	241.2	287.8	225.6	202.9	125.7	151.2	177.8	171.5
Os.11549.1.S1_at	194.5	196.2	269.4	914.6	868.6	1002.1	498.9	652.9	441.2	76	77.4	141.3
Os.11550.1.S1_at	1.7	0.5	0.9	0.4	4.8	4.1	0.6	0.5	8.6	2.7	3.9	1.5
Os.11551.1.S1_at	221	252.4	379	148.2	147	138.5	411.5	457	327.7	121.5	141.7	174.3
Os.11552.1.S1_at	41.2	46.3	68.7	69.6	58.2	51.8	70.1	69.3	50	33.5	35.8	39.3
Os.11552.1.S2_at	1275.2	1418.8	1880.1	1548.8	1535	1682.4	1655.6	1802	1340.9	935.8	762.8	1289.3
Os.11553.1.S1_at	48	58.3	85.1	22	14.4	21.7	13.3	18.9	17.6	21	33.9	28.6
Os.11554.1.S1_at	16	16.7	36.7	60.5	71.1	69.6	12.3	6	1.6	31.9	10.9	13.5
Os.11555.1.S1_at	9.6	10.7	12.7	4.5	1.5	18.2	12.3	8.2	6.5	23.6	16.8	20.8
Os.11556.1.S1_at	264	292.9	395.5	66.7	52.5	69.2	46.9	49.7	30.6	154.1	130.9	182.6
Os.11557.1.S1_at	70.4	80.5	123.1	73.7	56	72.6	58.6	95	47.2	73.9	68.9	111.4
Os.11558.1.S1_at	234.1	253.1	316.4	272.9	256	275.5	172.7	187	111.9	178	149.3	249.5
Os.11559.1.S1_at	79.5	73.2	117.7	86.4	68.9	80.3	79	97.9	43.2	68.1	86.2	136.8
Os.11561.2.S1_a_at	610.3	314.5	1267.2	495.9	327.1	586.4	762.5	645.7	397.8	855.1	455.7	1235.7
Os.11563.1.S1_at	15.5	9.3	1.2	8.5	5.9	11.4	6.9	3	11.2	12.6	20.7	12.2
Os.11564.1.S1_at	106.3	122.9	136.9	95.9	77	102.2	93.7	82.3	47.6	146.3	80.8	151.5
Os.11565.1.S1_at	796.3	860.8	1187	1251.9	1074.5	1382.9	1919.7	1761.8	1107.7	754.2	512.7	879
Os.11566.1.S1_at	113.8	92.4	144.9	52.7	50.3	79.2	67.3	114.9	58.5	54.6	27.4	58.2
Os.11567.1.S1_a_at	54.7	38.9	45	42.2	35.8	42.8	63.7	59.7	35.9	39.9	43.4	43.9
Os.11567.1.S2_a_at	116.3	119.4	183.6	127.6	90.9	105.5	176.9	172	106.8	152.2	129.3	125.7
Os.11568.1.A1_x_at	121.2	124.6	163.4	45.6	40.1	50.5	78	77.5	41.2	129	108.8	155.8
Os.11568.1.S1_at	13.9	11.5	1.1	1	1.1	1.2	9.5	3.2	8.1	1	14	14.7
Os.11568.2.S1_at	168.7	190.8	278.1	68.3	67.7	72.5	120.2	109.3	92.4	194.1	140.2	223.6
Os.11569.1.S1_at	253	254.8	254.3	31.6	27.6	30.8	108.4	90.9	45.2	220.2	129	190.2
Os.11570.1.S1_at	13.6	25	50.5	144.1	143.2	174.7	64.4	69.6	56.1	39.6	29.8	50.3
Os.11570.1.S1_s_at	62.4	94.8	139.3	591.2	501	626.2	231.1	201.7	126.2	184.7	128.4	233
Os.11572.1.S1_at	413.6	596.9	734.2	309.7	294.7	347.5	539.5	524.3	343.3	563.1	268.3	664.3
Os.11573.2.A1_a_at	5469.8	5785	6133.2	2174.6	1941.5	2103.3	4214.8	4798.8	3358.3	4945.7	3290.3	4775
Os.11573.2.A2_a_at	4743.6	5352.2	6151.5	3318.4	2964.7	3681.9	4999.9	5408.6	3910	5928.8	3726.5	5535.6
Os.11573.5.A1_x_at	4829.8	5139.9	6112.4	2806.6	2494.8	2819	4663	4890.8	3602.6	5373.7	3312.9	5224.3
Os.11573.7.A1_x_at	4997.1	4977.3	5435	2324.7	2176.5	2701.2	3714.1	3956.7	3022.7	4586.4	2912.6	4539.1
Os.11575.1.S1_a_at	27.5	24.7	36.7	22	25.3	21.8	20.8	19.3	13	41.1	15.7	55.2
Os.11575.1.S1_at	81.4	95.5	130.2	93.2	63.9	110.1	62.5	57.4	32.8	136.4	105.1	196.1
Os.11575.2.S1_a_at	1.3	22.5	21.2	13.1	14.4	21.8	7.1	11.6	9	26	12.4	27.5
Os.11575.3.S1_x_at	18.7	26	33.5	56.6	62.2	65.7	22.8	10.7	16.7	81.7	36.9	57.5
Os.11575.4.S1_x_at	17.5	9.8	25.7	41.6	30.4	32.4	13.1	12.9	6.1	40.8	25.5	33.6
Os.11576.1.S1_a_at	598.7	608.6	863.3	1138	1055.6	1247.8	1333.9	1382.4	795.2	898.9	570.1	1125.6
Os.11577.1.S1_a_at	76	78.9	108.5	119.6	99.5	90.4	104.6	104.7	77.2	113.9	75.5	119.8
Os.11578.1.S1_at	417.6	472.2	613.1	137.6	105.5	151	250.2	247.9	155.9	334	349.5	513.5
Os.11580.1.S1_at	100.6	77.9	101.3	120.4	111	135.8	63.9	41.8	37.1	67.3	67.2	96.1
Os.11581.1.S1_at	108.6	90.1	182.6	59.7	77.3	61.8	123.2	135.3	65.5	139.4	92.3	172.2
Os.11582.1.S1_s_at	1218.5	1449.9	1665.6	1292.2	1295.1	1410.6	1192.5	1276.7	937.2	1463.6	962.1	1656.6
Os.11582.2.S1_at	1182	1230.6	1906.1	1606.7	1281.8	1502.6	1230	1396.3	836.1	1691.2	958.9	1955.4
Os.11583.1.S1_at	8.2	5.9	5.4	7.7	1.8	2.8	7.4	9.1	7.3	2.5	3.8	1.1
Os.11584.1.S1_at	361.1	371.1	541.5	682.9	586.8	702	664.1	567.6	408.6	499.2	376.5	680.5
Os.11584.1.S1_s_at	196.1	228.4	294.2	356.5	324.5	358.6	350.9	370.8	233.1	277.6	213.7	404.8
Os.11584.2.S1_x_at	78.1	98.1	146.5	138.9	139.9	149.8	205.9	201	144.3	139.8	119.5	199.6
Os.11585.1.S1_at	48.7	72.7	96.8	98.4	86.7	100.3	111	86.4	57.6	131.4	82.8	145.6
Os.11586.1.S1_at	185.4	199.2	229.6	100.9	54.1	113	121.5	128.8	83.8	129.7	119.9	180.7
Os.11587.1.S1_at	146.6	166.1	178	235.1	182.6	234.2	155.3	166.6	89	156.1	108.1	185.2
Os.11587.2.S1_at	0.9	1	3.3	0.4	0.3	0.4	3	3.8	0.7	12.9	1.9	1.4
Os.11587.2.S1_x_at	82.7	93.5	105.4	105.5	92.2	132.2	105.4	97.6	63.1	98.5	82.7	98.5
Os.11588.1.S1_at	1238.4	1181.1	1709.5	968.5	841.9	988.7	1022.8	946.5	667.8	1319.6	783.4	1351.9
Os.11590.1.S1_at	181.1	202.2	281.8	177.3	148.2	210.3	241.2	229.8	147.6	208.3	151.3	273.5
Os.11590.1.S2_at	495	559.7	719.4	563.3	526	625.1	728	777.4	437.3	616.3	420.4	820.4
Os.11591.1.S1_x_at	659.6	754.3	923.8	809.9	701.9	813.8	987.8	985.1	601.8	789.8	450.6	846.9
Os.11591.2.S1_at	1.4	4.4	8.2	11.4	7.8	14	1	10.5	6.7	37.9	10.5	27.9
Os.11593.1.S1_x_at	183.6	204	277.7	204.5	205.6	239.3	298.9	244.5	151	216	175.8	310.8
Os.11595.1.S1_at	3.4	1.3	2.5	0.7	1	5.5	6.5	0.5	0.7	3.8	1.7	0.5
Os.11595.1.S2_at	3.9	6.4	4.7	8.5	5.9	8.7	4.4	3	0.9	3.9	7.8	3
Os.11595.2.S1_at	2.9	12.9	1.9	5.4	1.4	4.6	2.6	5	2.3	2.6	7.4	6.4
Os.11596.1.S1_at	56.7	90	68.1	51.4	60.9	75.5	63.9	56.1	37.4	101.3	61.5	106.9
Os.11596.1.S2_at	950.3	1048.3	1361	801.3	788.7	936.3	725.7	793.5	533.5	991.1	642.8	1161.6
Os.11597.1.S1_at	247.3	271	283.3	354.9	320.5	377.3	330.3	343.6	214	260	176.1	285.3
Os.11598.1.S1_at	263.9	300.9	392	291.5	257.6	294.7	242.8	252.1	170.8	317.7	165.4	394
Os.11599.1.S1_at	205.5	330.2	379.3	379.6	378.7	474.4	640	634	340	190	209.8	435.6
Os.116.1.S1_at	890	802.8	1070.1	511.5	460	533.1	775.6	694.5	434	932.5	697.2	1020.8
Os.11600.1.S1_at	539.5	538.6	750.3	579.9	481.2	576.6	664.6	631.9	409.2	776.9	492.5	925.2
Os.11601.1.S1_at	73.2	104.4	157.2	98.5	103.7	138.5	152.3	178.6	87.1	91.6	86	195.4
Os.11602.1.S1_at	198.6	264.8	386.4	44.2	41.3	45.1	258.2	305.1	186.4	366.4	205.4	422.5
Os.11603.1.S1_at	576.2	623.6	840.8	541.7	483.4	581	562.4	544	381.4	843.9	531.3	1032.5
Os.11604.1.S1_at	5.9	6.2	16	26.4	21.5	22.1	25.6	39.9	17.4	7.3	9.4	29.2
Os.11604.2.S1_at	36.5	37.1	35.3	136.4	108.2	124.8	181.6	169.3	102.3	115.6	76.6	172.7
Os.11606.1.S1_at	1159.1	1172.8	1479.5	1347.7	1248.6	1440.7	1472.1	1487	904.5	1327.4	771.1	1633.8
Os.11608.1.S1_at	317.2	383.1	474.6	728.5	657.3	736.4	740.9	638.6	429.8	610.8	415.2	743.4
Os.11609.1.S1_at	965.8	1148.5	1506	2462.4	2192.5	2501.1	1920.5	1922.4	1316.9	1672.8	958.5	1869.9
Os.11610.1.S1_at	45.6	57.9	81.3	78.8	66.3	71.4	77.9	83.5	35.4	57.7	60.2	89.6
Os.11610.2.S1_at	255.2	250.8	377	344.2	320.8	405.2	596.4	534.8	355.8	264	165.2	297.4
Os.11611.1.S1_at	87.3	110.5	155.4	34.1	38.6	37.5	74.7	75.7	33.3	86.4	55.1	95.1
Os.11612.1.S1_at	12.2	2.1	9.6	2.9	3.5	8.4	1	5	6.9	5.2	1.2	4.3
Os.11614.1.S1_s_at	591.1	705.9	668.7	380.4	341.7	428.2	518.1	505.6	333.3	765.5	535.9	870.1
Os.11615.1.S1_at	278.8	318.1	385.3	379.1	363.8	461.3	423.4	440.8	235.1	497.2	289.7	526.9
Os.11615.1.S2_at	1002.4	1198	1737.8	1639.4	1488.4	1837.6	1571.6	1657.7	1145.7	1510.5	871.9	1760.7
Os.11616.1.S1_at	512.5	493.4	648.4	338.6	305	350	350	416.4	301.2	510.1	308.5	520.6
Os.11617.1.S1_at	603.3	716.4	867.8	511	442.3	521.7	413	402.5	234.2	1279.3	948.7	1648.8
Os.11618.1.S1_at	147.2	145.2	218.9	30.8	17.7	34.7	81.3	77.5	42.4	112.7	76.1	128.2
Os.11618.2.S1_at	5.9	8.7	10.3	11.2	7.8	5.5	12.6	17.4	3.2	27	13.3	21.6
Os.11619.1.A1_at	498.6	569.3	582.8	2004.1	1912.3	2143.4	1015.3	1263.7	888	351.3	258.6	357
Os.11620.1.S1_a_at	392.6	403.3	550.7	772.6	666.7	777.6	717.7	732.9	464.5	399.5	222.7	478.1
Os.11621.1.S1_at	176.5	202.2	301.1	186.4	106.5	152.2	245.2	250.5	138.6	200	119.6	243.8
Os.11622.1.S1_at	64.3	71.2	100	151.8	132.9	161.8	222.3	241.5	131.5	109.6	64.6	125.4
Os.11623.1.S1_a_at	207	316.9	342.3	283.8	310.5	347.8	477.3	498.7	330.7	302.2	200.2	364.1
Os.11624.1.S1_at	1106.3	1042.9	1461.2	1290.2	1085.3	1266.5	999.3	1020.9	755.8	1603.5	885.3	1609.5
Os.11625.1.S1_at	75.5	62.1	100.7	106	85.1	95.1	102.5	105.3	74	90.3	63.1	79.6
Os.11626.1.S1_at	473.3	641	650.7	539.1	473.4	525.1	658.1	653.5	412.9	719.9	465	810.3
Os.11627.1.S1_at	433	430.6	561.2	374.2	323.6	438	493.1	498.3	393.8	649.1	453.4	764.3
Os.11628.1.S1_at	25.9	27.8	54.7	27.9	20.1	20	40.1	38.6	22	26.5	16.2	28.7
Os.11629.1.S1_at	524.2	569	816.9	975.7	904.1	1009.6	596.7	506.7	280.6	849.2	638	1043.9
Os.11630.1.S1_at	258.1	233	310.7	169.9	160.8	162.9	223.7	202.8	147.1	201.6	131.5	247.1
Os.11630.2.A1_at	6.2	4.9	2.4	3.8	3.4	0.3	1.5	0.3	6.1	1	0.8	0.8
Os.11631.1.S1_at	213.7	215.4	344.8	163.9	149.9	190.4	282.5	287.5	132.4	151.1	108.5	197.9
Os.11632.1.S1_at	1284.1	1424.5	1777.8	2376.2	2251.1	2748.2	2368	2222.1	1512.2	1738.5	1246	2150
Os.11633.3.S1_at	1.7	5.7	3.5	3.9	4.5	2.5	3	10.6	5	2.9	0.8	0.4
Os.11634.1.S1_at	291.8	363	381.2	709.7	634.6	707.1	649.6	604.5	338.9	412	300.6	438.6
Os.11635.1.S1_at	248.9	257.2	316	241.7	232.5	309.8	293.9	313	194.4	216.4	145.9	242.2
Os.11636.1.S1_at	269	296	371.9	395.3	359.5	431	406.5	370.1	244	343.6	176.4	359.3
Os.11637.1.S1_at	338	363.2	407.5	377.7	306	376.9	365.1	294.3	239.3	428	301.2	472.1
Os.11638.1.S1_at	164.7	171.7	245.6	91.1	85	84.3	159	119	82.2	138.6	81.7	153.5
Os.11639.1.S1_at	196.8	235	320.4	589.7	536.3	676.5	311.4	363.4	270.3	449.5	343.5	543.3
Os.11640.1.S1_at	436.8	576.8	596.5	433.9	424.2	463.1	367.7	353.5	295.5	568.3	368.8	589.7
Os.11641.1.S1_at	23.8	23	22.8	12.6	16.9	30.7	20.9	14	11.8	17.8	15.2	12.3
Os.11642.1.S1_at	736.6	736	886.3	845.8	808.2	1013.1	1075.8	1038	741.6	727.7	480.3	934.6
Os.11643.1.S1_at	119.4	119.7	194.4	121	92.7	94.5	168.8	183.1	79.9	170.4	70.5	177.3
Os.11644.1.S1_at	317.5	374.9	327.8	384.3	289.8	352.8	426.1	390.7	289.8	434.8	263.9	484.7
Os.11645.1.S1_at	147.5	151.3	180	190.5	183.2	209.1	250.2	249.6	150.8	194.5	119.8	214
Os.11646.1.S1_at	567	612.8	913.9	451.5	384	478.4	592.5	562.9	386.5	862.2	499.9	922
Os.11647.2.S1_a_at	384.3	580.4	451.6	476.4	443.5	519.3	538.3	529.8	314.9	316.6	197	361.5
Os.11648.1.S1_at	143	203.9	208.6	169.7	186.6	173.3	162.5	145.9	93	228.4	173.7	253.5
Os.11649.1.S1_at	813.4	986.6	1181.3	1203.8	1056.4	1108.9	1039.5	974.1	627.2	832.8	626.4	884
Os.11650.1.S1_at	440.2	413.4	568.5	345.9	261.3	250.9	353.6	381.9	259.6	235.6	171.3	304.1
Os.11651.1.S1_at	170.6	174.4	227.4	740.4	639.8	600.6	697.3	611.2	355.5	364.2	281.3	470.2
Os.11652.1.S1_at	132.5	121	208.5	509.8	419	494.2	296.1	341.1	254.6	197.3	155.4	256.5
Os.11654.1.S1_at	125.5	126.4	178.2	81.2	69.3	76.7	98.9	126.4	81.8	76.9	57.2	85.9
Os.11655.1.S1_at	144.4	167.2	243.6	197.2	161.8	204.4	289.6	265.5	139.9	90.2	80.4	165.1
Os.11656.1.S1_at	1955.4	2134.6	2466.3	3248.6	3150	3404.5	2600.4	2571.8	1919.6	2702.7	2051.4	3080
Os.11657.1.S1_at	640.4	771.4	880.6	3563.7	3374.6	4037.4	2686	2316.6	1878.8	1678.2	1892.3	2736.8
Os.11658.1.S1_at	103.3	81.2	142.5	141.5	111.9	138.9	116.4	116.8	68.8	130	108.8	102.6
Os.11658.1.S2_at	846.6	935.4	1269.4	973.4	866	1046.5	968.7	1055.8	734.3	1001.5	626.9	1101.4
Os.11659.1.S1_at	3.7	2.2	5.1	7.2	10.7	5.8	6.2	5.5	6.4	4.4	4.5	0.2
Os.11660.1.S1_at	115.6	99.1	153.6	236.2	197.7	241	133.8	137.6	84.9	127.4	93.8	132
Os.11661.1.S1_a_at	0.3	2.2	6.6	8.9	0.5	2.6	2.2	1.7	1.1	0.5	7.3	1.2
Os.11662.1.S1_at	305.5	411.4	528.9	528.9	421	512.3	351.8	425.5	262.4	440.1	382.7	512.9
Os.11664.1.S1_at	642.7	580.2	969.7	633.8	621.9	678.5	905.2	964.2	572.9	510.1	295.8	655.7
Os.11665.1.S1_at	55.4	50.4	92.2	96.2	69.9	95.3	72.8	60.4	52.8	71	48.4	100.7
Os.11666.1.S1_at	42.5	64.2	99.4	1515.2	1360.2	1614.5	807.2	837.9	535.6	150.9	106.3	184.5
Os.11666.1.S1_s_at	167.9	160.6	250.3	2033.6	1831.5	2083.6	1353.6	1432.2	907.9	265.6	210.7	355.1
Os.11668.1.S1_at	123.5	107.8	140.8	90.9	94.3	98.2	127.2	127.2	93.1	137.5	111.3	181.8
Os.11669.1.S1_at	602.1	603.6	755.8	787.6	718.4	788.3	894	866.3	600	964.5	606.5	960
Os.11670.1.S1_at	774.7	870	1102.3	638.7	604.2	661.9	936.2	916.9	509.5	980.3	504.4	979.6
Os.11671.1.S1_at	249.1	225.2	314.2	252.5	234	280.4	267.6	263.6	161.6	366.4	215.2	379.3
Os.11673.2.S1_x_at	380.2	447.6	559	256.1	247.7	292.7	454.8	446.1	290.8	356	249.9	404.6
Os.11674.1.S1_at	306.8	260.3	397	222	198.9	227.8	251.2	273.6	184	236.9	146.2	261.4
Os.11675.1.A1_at	117.5	116.3	192.6	417.7	394.7	436.1	588	509.8	356	119.1	106.8	202.5
Os.11677.1.S1_x_at	970.4	1032	1345.4	857.3	751.9	1110.6	867	725.9	549.5	1110.3	770.3	1400.5
Os.11677.2.S1_at	60.7	64.1	85.8	18.5	36.6	50.7	46.1	62.6	46.5	94	49.1	107.7
Os.11678.1.S1_at	5.6	3.4	0.8	8.3	6.8	4	12.3	9.9	8.9	20.7	17.6	25.4
Os.11678.2.S1_at	182.9	155.4	286.3	323.1	289.4	238.6	294	293.7	210.7	321.2	156.8	354.8
Os.11679.1.S1_a_at	103.3	45.7	108	82.7	100.6	96.3	97.2	122.5	89.6	125.9	75.6	143.6
Os.11679.1.S2_a_at	515.9	398.2	759.3	691.6	640.5	714	684.7	718.4	464.8	835.1	475.7	878.5
Os.11681.1.S1_at	18.3	9.4	21	15.1	14.5	14.6	13.5	14.5	15.4	17	11.6	26.3
Os.11682.1.S1_at	39.8	30	35.8	55.6	44.9	87.8	83.8	91.2	67.8	11.7	10.1	19.7
Os.11683.1.S1_at	172.4	182.9	259.7	300.4	260.3	339.5	323.9	348.9	248.9	230.2	145.9	303.9
Os.11684.1.S1_at	367.4	325.5	405.8	473.8	405	488.6	545	491.3	364.5	362.9	284.3	449.1
Os.11685.1.S1_at	10.5	0.9	4.5	0.6	0.2	2.2	0.2	0.3	0.4	0.7	4.7	2
Os.11686.1.S1_at	357.7	388.7	488.7	710.9	621.9	711.9	639.2	624.5	310.6	563.5	366.3	613.8
Os.11686.2.S1_x_at	220.3	220	263.5	352.5	331.4	342.2	332.5	301.7	198.4	290.3	205	342.4
Os.11687.1.S1_a_at	1617.3	1698.3	2151.8	833.1	681.6	832.2	1134.5	929.1	616.2	1966.3	1016.5	1767
Os.11688.1.S1_at	471	537.1	732.9	317.6	278	338.6	350.5	321.4	231.1	657.9	476.4	774.2
Os.11689.1.S1_at	230	218.1	316.1	238.6	388.3	351.2	343.1	345.1	293.4	206.1	166.5	289.9
Os.11689.2.S1_at	4.6	2.6	6.7	0.7	5.4	7.8	1.1	1.1	0.4	1.2	3.7	3.8
Os.11690.1.S1_at	548.8	597.7	826	455.7	387.4	511.2	571.1	585.8	316.9	713.4	421.6	795.1
Os.11691.1.S1_at	328.1	256.8	291.6	303.6	323	316.7	359.9	431.9	293.1	335.2	233.4	333.5
Os.11693.1.S1_at	94.3	113.1	173.5	83.8	76.5	90.7	141.2	138.6	68.6	102.8	67.8	127.4
Os.11694.1.S1_x_at	53.3	70.5	63.6	42.2	36.4	60.2	71.9	72.2	51.1	68.5	77.9	66
Os.11694.2.S1_at	89.2	90.4	101.1	44.1	40	31.1	41.9	45.2	32.5	85.6	52.1	95.6
Os.11696.1.S1_a_at	220.2	339.2	421.5	672.3	605.2	712.8	558.2	609.7	416.7	485.8	313.2	581.5
Os.11696.1.S1_at	269.7	335.7	461.2	711.2	594	823.4	586.3	636.2	412.6	537.5	357.6	643.1
Os.11696.2.S1_x_at	124.9	169.6	215.6	328.2	336.6	412.7	287.7	374.9	250.7	240.2	178.5	298.8
Os.11697.1.S1_at	444.2	382	527.7	207.8	161.2	192.4	230.8	229.9	167.6	392.7	251.3	507.6
Os.11698.1.S1_at	113.8	135.2	176.1	115.6	111.8	120.6	156.7	135.5	104.3	141.1	96.8	158.3
Os.11699.1.S1_at	713.3	757.6	1077.6	585.8	530.3	742.7	597.9	605	379.3	918.9	519.7	1013.4
Os.117.1.S1_at	340.8	359.9	455.4	809.6	715	927.3	584.9	602.4	410.1	489.3	298	514.1
Os.117.2.S1_x_at	245.2	312.6	313.9	475.5	408.6	442.5	330.4	372.5	252.3	277.6	251.6	302.6
Os.11701.1.S1_at	142.6	122.6	240.5	195.5	154.7	172.6	181.7	187.5	108.1	223	94.6	220.7
Os.11702.1.S1_at	400.3	442.5	592.1	441.8	383.7	438.9	544.9	537.6	344.2	495.2	332.2	545.9
Os.11703.1.S1_at	1086.9	1206.1	1674.1	1693.8	1375.9	1488.2	1405.5	1476.5	1062.9	2566.8	2037.1	3144.8
Os.11704.1.S1_at	306.9	353.5	459.6	174.3	138.7	192.6	317.8	286.8	193.6	312	200	348.6
Os.11705.1.S1_at	528.4	491.4	707	504.4	479.8	589.7	664	735.6	481.5	682.9	394.9	744.8
Os.11706.1.S1_at	6.3	0.7	9.4	10.1	3.7	4.3	3.4	10.6	9	6.4	4.1	6
Os.11706.1.S1_x_at	1.6	26.2	15.3	14.2	19.9	25.9	43.7	28.2	9	3.4	13	17.3
Os.11707.1.A1_at	65.4	56.6	100.1	9.2	10.4	12.1	109.3	124.9	86.8	23.3	16.9	26
Os.11708.1.S1_at	26.2	42.8	53.1	26.3	32.6	34.9	38.2	34	27.8	64.3	47.3	85.4
Os.11709.1.S1_at	63.1	57.2	68	78.3	72.4	74.9	84.9	74.8	47.8	71.4	39.8	64.3
Os.11709.1.S2_at	441	533.5	630.2	501.5	456.4	531.1	538.3	514.7	287	592.5	314.3	548.7
Os.11710.1.S1_at	781.9	848.2	955.7	1140.7	1095.3	1187.6	1127.7	1113.2	642.3	1143.9	774.4	1365.6
Os.11711.1.S1_at	39.5	47	24.8	20.2	32.9	24	36	30.4	17.9	49.1	40.1	71.5
Os.11713.1.S1_at	0.2	0.4	0.3	1.2	0.2	0.2	4.3	3.3	2.5	0.3	1.9	2
Os.11713.1.S1_x_at	52.6	53.8	67.2	56.1	47.5	64	53.2	52.7	16.8	58.7	35.3	64.9
Os.11713.2.S1_at	88.3	59.9	71.3	95.4	95.9	101.2	132.4	114.5	77.6	138.7	96.1	135.8
Os.11713.2.S1_x_at	319.2	221	394.8	218.1	228.9	225.4	281.2	312.1	221.1	300.7	223.4	374.7
Os.11713.3.S1_at	268.8	339.6	336.1	280.4	252.8	348.2	321.5	292.7	173.6	313.1	216.7	345.9
Os.11714.1.S1_at	467.4	519.2	653.9	497.4	443.1	551.7	514.6	613.5	385.4	511.1	331	619.3
Os.11715.2.S1_x_at	238.9	241.3	330.7	111.2	87	117.3	174.6	168.7	117.9	279.2	180.5	296.9
Os.11716.1.S1_at	205	177.3	282	103.2	156.5	123.5	198.1	237.9	74.3	164	113.8	139.8
Os.11717.1.S1_a_at	158.5	127.3	273.8	480.4	469.7	497.5	553.3	620.8	361.1	153.4	99.4	196.6
Os.11717.1.S1_at	428.7	436	478.2	846	812.8	918.2	1116.8	1221	754.7	364.1	261.9	414.4
Os.11717.2.S1_at	1.1	0.4	3.3	3.8	1.1	1.9	6.4	5.8	0.9	5.1	0.3	1.6
Os.11718.1.S1_at	352.3	516.1	698.3	454	422.2	480.3	380.6	486.6	296.6	467.7	281.1	525.8
Os.11719.1.S1_at	1070	1214.5	1796.7	2563.1	2390.9	3213	2052.2	2272.4	1256.3	2697.5	2434.2	3384.8
Os.11719.1.S2_at	0.8	0.8	1.8	24.9	22.7	24.9	9	1.2	4	227.7	135.7	293.7
Os.11720.1.S1_a_at	76.6	102.3	144.7	135.2	128.3	148.6	211.9	208.9	143.5	172.3	99.2	159.7
Os.11720.4.A1_at	1	0.9	0.3	1.1	0.5	1.1	0.5	0.5	0.5	0.7	1.2	0.4
Os.11721.1.S1_at	479.8	505.7	644	687.9	623	591.1	699.3	644.5	418.8	635.9	449.4	662.4
Os.11722.1.S1_a_at	572.4	616.2	812.8	539.3	480.4	519.1	437.1	441.9	298.8	685.4	428.9	805.9
Os.11722.3.S1_at	2.7	1.4	3.2	2.7	1.6	0.4	0.8	0.2	3.3	0.3	1.8	2.3
Os.11722.3.S1_x_at	55.2	54.8	62.1	87.7	69.5	69.5	54.9	65.4	29.7	92.3	73.5	108.9
Os.11723.1.S1_s_at	367.3	357.5	462.6	438.5	329.5	425.1	448	425.6	290.3	518.9	272.3	664.4
Os.11723.2.S1_s_at	319.8	377	385.1	255.9	250.5	321.6	424.4	421.9	288.6	408.7	451.1	466.7
Os.11723.3.S1_at	8.4	5.6	4.5	9.9	2.9	10.6	10.8	13.7	4.1	14.2	12.3	12.9
Os.11723.4.S1_x_at	520.6	698.7	739.8	472.1	386.7	425.7	548.8	544.2	311.7	630.5	461.4	773.3
Os.11724.2.S1_s_at	26.4	25.1	38.9	79.9	75.3	113.1	77.2	66.6	43.8	31.3	16.8	42
Os.11724.2.S2_s_at	428.5	422.1	867.5	2148.4	2015.1	2408	1920.3	2042.4	1472	616.9	338.5	611
Os.11725.1.S1_at	49.1	34.3	65.5	35.6	32.1	51.2	75.4	79.2	60.5	56.2	61.7	87.8
Os.11726.1.S1_at	131.3	137.6	192.1	103.8	98	76.9	130.7	164.4	78	173.8	90	238.2
Os.11726.2.S1_x_at	91	89.9	101	39.8	43.2	34.2	69.7	80.1	58.2	86.2	63.7	107.1
Os.1173.1.S1_at	479.5	466.5	509.1	326.4	342	318	336.7	342.8	226.6	505.3	321	519
Os.11730.1.S1_at	230.1	296.6	373.6	1688	1544.6	1776.8	1130.1	1044.4	559.2	371.3	258.1	497.8
Os.11731.1.S1_at	1877	1916.8	2377.9	1642.5	1273.3	1564.6	1630.2	1776.5	1302.3	1762.6	1196.4	2466.5
Os.11732.1.S1_a_at	73.5	121.3	137.8	91	74.1	85.3	170.9	160.2	78.7	136.1	74.6	148
Os.11734.1.S1_a_at	381.8	379	533.9	412.7	387.7	457.2	553.3	558.2	336	516.8	313.3	578.7
Os.11734.3.S1_at	9.5	17.8	8.1	17.6	0.9	8.5	8.9	9.6	11.1	15.5	16.6	12.4
Os.11734.3.S1_x_at	71.2	93.9	77.9	88.2	73.2	91.3	98.4	103.6	89.4	102.9	79.4	99.8
Os.11735.1.S1_at	194.3	202.5	250.4	215	204.9	224.5	183.7	203.6	118.6	174.3	133.8	191.3
Os.11736.1.S1_at	586.4	739.1	850.7	73.6	53.8	68.3	430.9	373	227.7	386.5	269.8	421.7
Os.11737.1.A1_at	248.2	279.2	314.1	261.4	245.9	316.2	262	249	176.2	344.5	169.5	304.4
Os.11738.1.S1_s_at	642.7	763.4	896.3	597.5	554.9	722	713.4	639	419.4	1148.8	826.7	1366.4
Os.11739.2.A1_a_at	512.5	563.7	718.1	562	519	636.4	872.2	810.9	579.3	682.1	487	832.6
Os.11740.1.S1_at	1828.3	1864.1	2309.8	2023.8	1885.6	2060.1	2162.5	2437.9	1521.8	2329.3	1707.2	2644.8
Os.11743.1.S1_at	212.4	239.8	310.5	109.5	88.3	116.9	149.1	162.3	115	255.3	165.7	288.8
Os.11745.1.S1_at	1	0.7	0.1	3.2	0.2	0.5	7.7	3.4	0.6	3.2	0.3	0.1
Os.11745.1.S1_x_at	4.7	0.2	0.6	2	3.2	0.3	0.4	3.6	0.1	5.6	1.7	6.3
Os.11745.2.S1_at	6.2	4.3	8.6	7.5	0.4	3.7	9.3	5.7	2.7	8.2	1.5	12.4
Os.11747.1.S1_at	1322.9	1559.4	2005.1	1557.4	1235.3	1573.4	1696.6	1793.2	1048	2074.7	1538.6	2758.8
Os.11748.2.S1_a_at	144.4	150.4	185	177	171.1	205.7	215.2	190.5	131	211.6	125.7	286.6
Os.11748.2.S2_a_at	104.3	73.1	185.8	152.6	157.9	156.4	169.2	185	78.7	191.9	104.6	196.1
Os.11748.2.S2_at	186.7	184.9	218.5	105	87.5	123.1	166.7	160.1	91.7	82.9	45.1	90
Os.11749.1.S1_at	452.5	462.5	679.6	1460.7	1369.5	1587.5	894	825.2	552.4	1853.6	1147.8	1952.7
Os.1175.1.S1_at	163.7	172.7	288.7	239	225.9	243.7	224.9	220.3	124.3	319.5	158.1	344.4
Os.11750.1.A1_at	1241.2	1407.4	1576.4	658.2	588.2	693.1	1370.9	1162.5	855.3	1599.3	1161.7	1821
Os.11751.1.S1_a_at	538.6	514.5	639.1	1217.3	1086.1	1260.2	768.8	674.4	508.2	975.9	662.9	945.8
Os.11752.1.S1_at	547.2	689.1	730.6	607.6	527.8	634.1	532	530.8	331.7	705.1	502.4	857.4
Os.11753.1.S1_at	1586.9	1825.1	2098.2	875.5	868.6	970	1286.2	1485.8	1034.4	1245.6	769.2	1435.7
Os.11753.2.S1_at	7	12.1	3.4	1.9	0.7	7.5	10	1.5	4.9	15.9	0.6	5.5
Os.11754.1.A1_at	62.3	79.6	59.9	33.5	34.7	16.8	64.9	49.4	38.2	62.1	47.6	30
Os.11755.1.S1_at	83.8	103.4	112.3	79.9	59.8	66.4	69.5	93.8	55.3	131	70.4	142.6
Os.11756.1.S1_at	751.3	850.7	890.2	305.8	291	307.5	582.4	591	442	646.3	512.1	713.6
Os.11756.1.S1_s_at	992	1045	1197.1	492.6	415.2	507.6	759.3	772.5	575.9	830.4	601.8	893.9
Os.11757.1.S1_at	249.9	307	460.4	1126.8	1032.1	1198.9	793.7	844.3	450.3	328.7	253.4	436.2
Os.11757.2.S1_at	63.6	118.1	107.3	254	231.3	322.9	212.5	212.5	146.4	80.1	65.2	120.5
Os.11758.1.S1_at	464.5	550.5	610.7	600.6	543.4	666.6	705.4	662.4	422.8	614.9	466.4	753.2
Os.11759.1.S1_at	358	441.9	496.7	755.6	706.2	773.8	723.1	727.4	491.3	743.9	533	961.7
Os.11760.1.S1_at	385.6	404.5	470.5	351	317.1	371.2	485.8	487	338.3	338.3	240.3	442.7
Os.11760.1.S2_at	5.5	13.4	15.8	8.1	15.3	14.6	8.3	11.6	6.5	7.4	7.1	5.4
Os.11761.1.S1_at	50.9	51.3	59.1	45.8	42.3	50.9	63.5	66.3	49.1	60.6	40.5	50.7
Os.11762.1.S1_x_at	8.1	8.3	9.2	8.6	12.6	6	6.3	11	4.1	7.6	11.1	4.7
Os.11762.1.S2_x_at	56	58.9	69.5	72.5	103.1	96.2	77.8	74.9	65.6	67.3	54.1	66.5
Os.11762.2.S1_x_at	29.2	20.9	28.6	24.2	49.5	32.9	18.7	28.3	28.5	28.6	22.3	10.1
Os.11762.3.A1_at	4.7	14.5	6.2	11.2	14.5	7.6	11	12.6	3.2	7.8	6.8	6.3
Os.11762.5.S1_x_at	18.2	10.8	11.5	15.9	14.5	9.4	16.9	11.7	11.4	10.6	24.4	13.8
Os.11763.1.S1_at	943.2	976.7	1272.2	847.4	789.9	914.4	927.9	920	626.1	1050.6	876	1423.5
Os.11764.1.S1_a_at	443.6	546.8	674.3	612.6	556.6	634.1	640.6	625.8	364	585.5	345.9	591
Os.11765.1.S1_at	125.4	97	154.5	90.1	82.5	102.3	106.8	119.4	56	97	73.7	114.8
Os.11766.1.S1_at	218.9	309.5	348.2	1451	1336.7	1642.5	768	773.2	511	590.2	451.1	704.7
Os.11767.1.S1_at	23.7	12.8	26.7	22	14.9	28.7	25.4	12.3	11.7	27.5	11.5	19.3
Os.11767.1.S1_s_at	123.8	174.6	226.6	146.5	131.7	163.9	208.9	206.2	146.2	198.3	94.3	197
Os.1177.1.S1_a_at	410.6	442.1	441.3	472.4	434.3	530.5	467	520.6	324.6	461	376.2	636
Os.11770.1.S1_at	66.4	71.2	88.8	9	6.4	7.6	98.7	103.7	41.4	13.2	35.5	64.5
Os.11771.1.S1_at	34	28.5	54.3	23.2	20.1	12.7	21.7	24.2	13.1	12.9	16.4	25.4
Os.11772.1.S1_at	146.2	147.6	223.5	420.9	371.2	455.7	301.3	307	197.8	241.2	126.6	256.7
Os.11773.1.S1_at	461.2	721.7	1040.5	1802.7	1651	1926.5	1711.1	1660.9	1151.2	1450.8	1282.9	2099.1
Os.11774.1.S1_s_at	552.6	600.2	1514.1	2273.1	1862.1	2392.2	2131.1	2360.4	1433.1	2092.5	1453	2781.7
Os.11774.1.S1_x_at	631.5	1006	1440.7	3342.3	2533.4	2554.6	2706.8	2506.3	1731.7	3013.5	2548.9	3377
Os.11775.1.S1_a_at	5.8	3.7	1.2	4.8	4.6	2.3	1.2	11.4	0.5	1.1	3.7	19.6
Os.11775.1.S2_at	43.4	55.5	73.3	79.7	63.2	113.1	107.7	92.5	67	85	61.2	156.2
Os.11775.2.S1_at	3.4	14.7	10.8	8.2	8	11.6	1.6	1	1.6	14.4	8.7	7.2
Os.11775.2.S1_x_at	22.6	18.1	20.4	11	18.1	15.8	22.2	16.8	22.1	9.5	30.9	23.2
Os.11777.1.S1_at	244.8	275.1	342.5	321.9	299	341.5	385.6	373.9	209.7	368.3	257.2	433.6
Os.11778.1.S1_a_at	72.7	63	118.4	57.4	51.5	88	155.7	224	106.3	69.3	57.5	77.6
Os.11781.1.S1_at	310.7	315	470.9	4303	4108.7	4909.6	2399.6	2587.1	1968.2	680.2	578.1	1010.6
Os.11782.1.S1_at	157.4	206.1	236	1395.2	1118.7	1350.7	743.4	728	493.9	299.3	202.4	313.6
Os.11783.1.S1_at	42.5	34.1	65.4	48.4	50.9	58.2	57.4	71	32.4	81.7	32.3	62.7
Os.11784.1.S1_at	90.7	142.4	179.3	231.8	200.6	229.2	263.7	255.2	166.7	124.9	103.6	176.4
Os.11785.1.S1_at	54.6	61.4	84.9	53.2	59.4	79.1	117.1	179.2	115.1	37.2	45.7	75.4
Os.11786.1.S1_at	28.2	26	36.5	107	78.4	71.3	103.2	91	69.9	297.1	178.4	349.4
Os.11786.2.S1_at	29.7	17.9	32.2	209	160.4	194.3	178.4	183.7	92.3	583.6	296.9	539.9
Os.11786.2.S1_x_at	41.2	48.7	66.4	216.3	166.9	191	205.1	241.2	142.8	525.7	316.4	550.8
Os.11787.1.S1_at	884.6	827.8	1356.2	668.4	703.3	790.3	1299	1525.2	1155.2	803.7	697.1	1271
Os.11788.1.S1_at	216.3	190.6	242.7	15.3	10.3	11.2	46.2	81.6	50.6	140.9	64.8	133.1
Os.11789.1.S1_at	402.3	531.1	631.1	365.2	326.3	411.4	559.1	657.4	388	423.7	362	644.3
Os.11790.1.S1_at	459.2	499.8	464.7	267.7	223.5	261.7	343.7	278.9	213.4	473.6	275.2	501.3
Os.11791.1.S1_at	449.7	473	575.7	187	159.1	178.4	270.8	265.6	209.8	455.5	333.4	497.4
Os.11793.1.S1_at	396.3	469.4	522.8	1184.1	1070.2	1290.3	945	821.4	474.3	715.4	465.7	828.5
Os.11794.1.S1_at	272.3	329.6	465.1	369.8	362.2	414.9	432.8	466.7	271.4	378	218.6	392.3
Os.11795.1.S1_a_at	1122.5	1359.3	1397.5	1198.7	1463.8	1726.4	2235.5	2118.4	1367.1	1459.6	1100.3	1854.1
Os.11795.1.S1_s_at	1419	1624	2308.5	2284.3	2467.7	2782.6	3037	2942.5	1883.9	2194.8	1252.4	2379.3
Os.11796.1.S1_at	41	48.6	63.6	36.7	44.1	40.7	52.1	52.5	37.8	36.1	27.6	40.4
Os.11798.1.S1_at	36.4	29.8	65.5	193	183.7	220.5	102	109	65.1	41.3	51.3	69.6
Os.11799.1.S1_a_at	89.6	111.5	125.5	72.8	49.6	79.4	113.8	123.6	71	122.4	60.7	119.9
Os.11800.1.S1_at	41.1	42.4	73.5	458.4	422.8	519.4	137.9	156.4	93.2	791.4	511.4	852.1
Os.11800.1.S1_s_at	82	99.4	146.1	665.1	607.9	709.8	272.3	228.9	153.2	1200.4	844.6	1541.1
Os.11801.1.S1_at	224.2	253.4	280.4	256.1	225.6	289.7	283.9	290.3	181.7	333.8	205.3	346.8
Os.11802.1.S1_at	1662.3	2041.2	2152.3	3329.7	3058.3	3560.8	3524.3	3573.4	2537.1	3033.2	2134	3382.7
Os.11803.1.A1_at	69.5	84.4	103.5	219.1	197.5	238.1	147.3	105	71.8	61.5	33	73.5
Os.11804.1.S1_at	75.1	60	86.8	15.1	17	20.4	33.8	34.6	18.9	14.8	18.8	14.1
Os.11805.1.A1_s_at	410.9	439.6	557.4	224.1	225.5	201.7	569	578.2	355.4	452.9	346.9	579.7
Os.11806.1.S1_at	15.7	6.7	15.5	32.9	26.4	37	25.6	34.3	16	18	10.1	24.2
Os.11806.2.S1_x_at	38.6	39.9	56.3	60.3	71.8	78.7	75	85.6	52.6	27.1	20	30.5
Os.11807.1.S1_at	12.9	9.6	12.8	16.8	17.4	15.1	6.1	17.5	6.1	10.6	20.5	8.5
Os.11808.1.S1_at	214.2	228.3	221.5	1548.8	1483.4	1608.9	1065.1	1133.6	611.2	301.3	187.3	343.7
Os.11808.2.S1_at	22.6	21.5	19.3	131.4	145.4	142.4	87.8	74.8	57.3	16.2	1.1	14
Os.11808.2.S1_x_at	24.5	22.7	19.3	224.7	212.1	257.2	138.2	129.8	106	24.8	23.3	23.5
Os.11809.1.S1_at	34.3	27.4	36	58.7	41.9	42.4	34.9	61.2	25	41.7	38.4	34.2
Os.11810.2.S1_a_at	1199.5	1300.7	1478.4	2395	2373.2	2660.4	2621.2	2720.4	1627.4	1195.4	993.9	1776.5
Os.11811.1.S1_at	269	353	336.2	456	430.5	529.3	436.8	449.4	303.8	445.7	247.8	514.8
Os.11812.1.S1_at	75.4	72.9	103.2	686.2	618.8	745.9	58.6	68.7	57.1	81.2	95.7	142.7
Os.11813.1.S1_at	593.6	723.3	835	793.9	661.5	893.5	686	720	497.9	1054.1	736.6	1413.2
Os.11814.1.S1_at	207.8	292.6	252.4	131.5	120.4	142.1	221.2	193.8	132.5	318.4	214.5	313
Os.11816.1.S1_at	63.6	62.3	95.3	332.9	329.3	297.7	210.9	218.7	132.2	133.7	133	197.7
Os.11817.1.S1_a_at	266.8	305.4	398.4	362.4	300.3	361.8	325.1	339.7	247.7	364.3	219.7	419.9
Os.11818.1.S1_at	77.9	124.2	153.2	247	239.9	271.9	197.9	215.8	116.2	121.4	113	149.1
Os.1182.1.S1_x_at	68.8	93	155.2	3162.5	2882.3	3319.3	852.5	767.8	460.6	441.2	411.2	689.1
Os.11820.1.S1_at	274.5	270.8	361.7	195.7	229.2	210	439.2	375.8	219.4	326	212.7	327.3
Os.11820.1.S2_at	416	461.4	571.6	410.5	366.6	418.2	813.2	576.9	364.2	637	326.6	624.2
Os.11821.1.S1_at	294.6	313.4	321.4	364.6	396.4	439.8	370.7	393.4	253.5	416.9	342.5	439
Os.11821.1.S2_at	1717.2	1699.8	2557.2	2641.1	2356.2	2778.7	2592.8	2524.5	1799.6	2233.8	1531.3	2769.5
Os.11822.1.S1_at	331.2	349.3	501	270	252.8	291.4	236.1	273.9	185.6	353.6	194.6	435.2
Os.11823.1.S1_at	8	8.8	14.2	4.4	8.7	12.2	10.6	11.9	10.1	17.3	7.3	5.5
Os.11824.1.S1_a_at	2139.8	2178.7	3094.3	1198.2	1050.6	1219.3	2007.7	1903.6	1317.9	2353	1534.9	2751.2
Os.11824.1.S1_x_at	2306.2	2476.3	3146.9	1172.9	1143.4	1234.3	2094	2085.8	1408.9	2509.9	1522.5	2917.2
Os.11825.1.S1_at	368.6	384.8	594.3	453.7	425.2	529.1	427.7	409.9	268.1	400.6	259.4	577.4
Os.11826.1.S1_at	185.2	185.9	261.7	338.2	342.6	436.2	531	572.5	350.9	163.7	152.7	225.9
Os.11827.1.S1_a_at	293.7	301.2	424.2	404.1	358.4	387.9	507.9	445.1	290.7	598.7	398.7	762
Os.11828.1.S1_at	67.2	66.4	40.1	60.5	39.3	46.2	49.4	51.1	28.1	58.5	52.5	71.5
Os.11828.1.S2_at	218.5	230	285.2	199.5	167.3	199.5	198	181.5	82.9	245.4	120.9	262.5
Os.11829.1.S1_at	10.2	1	9.5	12	15.8	17.3	9	6.4	10.1	7.5	13.1	8.7
Os.11829.1.S2_at	21	21.4	22.1	524.7	470.3	479.1	165.7	116.6	89.5	30.7	17	15.1
Os.11830.1.S1_at	258.1	262.7	364.1	359.2	351.9	417.9	619.3	670	386.1	198.6	93.3	155.5
Os.11831.1.S1_at	19.9	27.1	33.1	85.7	73.1	72.4	84.4	119.4	84	61.1	45.9	72.7
Os.11832.1.S1_at	73.8	74.7	84.2	54.9	52.6	68.7	82.8	82.5	57.9	77	39.6	76.2
Os.11833.1.S1_at	28.1	38	27.4	49.3	56.3	54	68.5	65.4	49.2	22.9	17.9	33.8
Os.11834.1.S1_at	169.2	186.4	254.3	257.4	249.6	338.2	232.6	269.7	167.5	455.1	306.7	475.7
Os.11835.3.S1_x_at	43.6	78.3	121.6	55.9	81.5	71.6	132.3	187.1	71.1	33.4	36	61.4
Os.11835.4.S1_x_at	631.7	738.2	1109	635.3	579.7	629.8	925.9	837.6	808	735.7	566.7	932.6
Os.11836.1.S1_at	26.5	28.6	45.3	31.2	43.7	42.4	41.4	28.4	25.5	44.6	34.8	47.5
Os.11837.1.S1_at	241	229.4	319.5	156.6	96	136.1	278.3	285.2	152	627.5	348.6	551.5
Os.11838.1.S1_at	806.9	825.7	997.6	617.7	598.8	703.3	1043.4	1054.9	743	622.3	384.9	683.2
Os.11839.1.S1_s_at	148.2	145.3	219.8	99.1	96.1	105.9	95.7	105.3	53.8	168.2	93.6	206.7
Os.11840.1.S1_at	469.8	436.1	591.2	504.5	482.7	503.6	592.6	596.6	432.7	1134.1	1004.3	1442
Os.11841.1.S1_at	836.1	726.7	1080.9	685.8	615.2	727	793.4	925.4	572.7	654	433.5	663.8
Os.11843.1.S1_at	108.6	134.4	179.2	328.3	276.5	351.2	231.7	268.5	132.2	95.7	70.3	125.9
Os.11844.1.S1_at	81.2	124.8	151	223.3	207.1	200.9	36.2	54.3	48.8	145.2	172.3	265.3
Os.11845.1.S1_a_at	1675.5	1869.8	2429.6	2806.8	2568.3	2867.1	2512.2	2477.2	1729.7	2392	1475.9	2393.8
Os.11846.1.S1_at	241	234.9	343.5	244.6	227.2	261.9	212.4	225.4	115.7	243.5	157.9	314.5
Os.11847.1.S1_at	281.2	326.9	354.7	158.4	183	177.7	230	227.9	162.9	371.3	221.1	363.7
Os.11848.1.S1_at	1036	795.8	1490.8	1261.2	1249.3	1454.4	1539.7	1476.9	997.5	1461.7	972.2	1825.2
Os.11849.1.S1_at	139.2	173.2	188.6	159.9	169	157	138.1	131.6	101.2	148.7	78.8	163.8
Os.11850.1.S1_at	718.3	744.3	1090.9	715.6	611.3	851.6	909.7	793	492.3	1099	614.1	1266.4
Os.11851.1.S1_at	57.7	72.5	102.9	1913	1801.6	2334	1423.2	1490.1	1040	135.9	116.6	182.3
Os.11854.1.S1_at	320.6	330.2	446.9	179.2	148.2	159.9	223	314.8	168.4	315.9	215	351.2
Os.11855.1.S1_at	18.1	33.2	33.4	47.4	39.7	51.2	49.9	55.2	32.7	23.8	20.9	18.6
Os.11856.1.S1_at	2586.8	3048.5	3789.3	2774.3	2556	3064.3	3290.8	3371.5	1826.5	3623.5	2370.2	4076
Os.11857.1.S1_at	896.3	1041.5	1295	1253.1	1050.8	1171.6	888.5	1010.9	600	946.8	543.7	990.8
Os.11858.1.S1_at	125.7	147.5	150.8	149.8	158.8	188	180.1	172	112	144.2	69.9	166.1
Os.11860.1.S1_at	1142.2	1262.2	1520.3	1666.9	1635.9	1854.4	2160.7	2266.9	1398.2	1227.5	1074.3	1594
Os.11860.1.S2_at	12.3	1.3	12.2	43	41.6	53.8	35.7	39.8	14.2	23.8	16.5	21.8
Os.11862.1.S1_at	214.4	305.1	343.5	298.2	244.9	289.5	287.9	273.8	129	282.9	140.5	311.1
Os.11862.2.S1_at	0.6	1.3	5	5.6	6.7	10.5	7.3	5.9	0.4	7	5.8	8.4
Os.11863.1.S1_x_at	48.9	40.6	58.6	45	39.3	48.3	54.8	49.5	40.5	51.7	20.4	55
Os.11863.2.S1_at	75.3	88	99.7	94.2	84.4	99.3	111.2	83.7	63.3	99.5	74.8	100
Os.11863.3.S1_at	3.8	11.1	1.7	7.9	1.5	3.1	8.2	9.1	3.4	2.5	1.3	18.9
Os.11864.1.S1_at	294.9	398.1	511	707.3	633.7	697.1	458	438.1	304.9	471.6	280.7	535.6
Os.11866.1.S1_at	225.9	276.9	323.2	608.5	520.4	608.7	782.6	773.9	529.5	839.8	640.8	1012
Os.11867.1.S1_at	0.8	0.7	4.6	22.3	13.5	24	0.5	5.8	6.4	7.1	3.3	10.3
Os.11867.2.S1_at	735.2	901.3	998.2	978.9	861.9	975.9	639.8	850.5	617.1	933.5	1045.8	1592.8
Os.11868.1.A1_at	429.6	430	641.3	301	249	323.9	536.3	470.7	315.4	507.2	352.8	698.3
Os.11868.2.S1_at	7.4	4	8.5	13.2	9.8	16.2	13	18.3	9	15.6	11.7	17.2
Os.11868.3.S1_x_at	46.8	55.8	72	46	34.7	42.7	66.4	56.9	33.2	37.2	32.2	43.1
Os.11870.1.S1_at	218.6	220.7	318.6	53.8	54.2	76.2	145.5	177.4	105.5	286	207.1	470.4
Os.11872.1.S1_at	9.5	7.2	7.9	6.7	4.5	4.9	2.5	5.7	5.1	17.1	9.2	6.5
Os.11872.2.S1_at	803.1	847.5	1144.3	1200.5	1044.6	1136.9	1263.4	1322.3	647.3	1198.7	674.6	1268.7
Os.11873.1.S1_at	215.2	225.9	301.5	168.8	188.8	243.8	244.2	260.4	168.7	307.6	180.8	317.7
Os.11874.1.S1_s_at	134.7	167.4	323.8	228	222.2	222.8	152.4	139.7	136	329.2	184.7	338.9
Os.11875.1.S1_a_at	299.2	318.1	448.9	727.9	755.8	914	970.5	1025	717.9	365.9	216.2	412.4
Os.11876.1.S1_s_at	2773.4	3208.3	4146.1	3581.5	3153.2	4285.9	3481.4	3774.3	2569.2	3849.1	2937.1	4461.9
Os.11878.1.S1_at	109.9	158.4	211.4	124.9	84.8	106.6	159.3	144.5	80.9	173	85.9	192.4
Os.11879.1.S1_at	76.1	84.6	121.3	45.4	40.5	54.1	60.1	56.9	26	86.7	48.5	82.5
Os.11881.1.S1_at	4.2	2.1	2.6	0.6	0.2	4.7	1	0.6	0.2	0.7	5.1	0.9
Os.11882.1.S1_at	80.9	88.4	99.8	439.4	414	494.7	324.6	366.7	245.9	62.4	60.5	94.3
Os.11883.1.S1_at	1229.8	1413.6	1463.7	1930.7	1696.2	1992.3	1926.9	2129	1236.8	1333.7	928.3	1631.7
Os.11883.2.S1_at	1513.2	1405.4	2150.8	3090	2766.9	3362.7	2256.2	2366.9	2091	2004.9	1169.8	2209
Os.11884.1.S1_s_at	520.1	481.6	729.7	631.9	618.6	694.9	736.3	737.5	470.2	656.8	431.8	707.8
Os.11885.1.S1_at	525	578	647.4	518	531.8	586.6	439.8	536.8	357.7	1976.5	1547.2	2468.8
Os.11886.1.S1_at	255.5	312.2	396.9	230.3	166.2	227.1	308	292.2	199.2	314.2	210.9	353.7
Os.11888.1.S1_s_at	372.4	352.3	607.9	404.4	352.5	392.2	558.3	504.3	282	464.2	208.5	521.8
Os.11888.3.S1_x_at	596.5	597.2	693.4	316.8	289.1	322.1	664.9	526.8	325.4	611.2	369.9	683.6
Os.11888.4.S1_at	44.8	51.6	50.9	44.3	39.4	46.6	61.6	46.1	34.7	108	71.5	97.3
Os.11889.1.S1_at	11.2	3	12.7	40.2	56.3	33	60.3	53.7	31.7	47.3	49.5	46.2
Os.11889.1.S2_at	134.1	169	183.9	526.2	431.5	579.2	697	563.5	337.7	458.5	258	553.7
Os.1189.1.S1_at	8.8	4.6	5	7.1	7.5	13.2	7	7.4	8.4	11.6	6.2	4.5
[truncated: 55,420 more rows]

## Sheet: GSE37940
!Sample_title	Oryza Sativa Japonica K354 cold stress 2h rep1	Oryza Sativa Japonica K354 cold stress 2h rep2	Oryza Sativa Japonica K354 cold stress 2h rep3	Oryza Sativa Japonica K354 cold stress 24h rep1	Oryza Sativa Japonica K354 cold stress 24h rep2	Oryza Sativa Japonica K354 cold stress 24h rep3	Oryza Sativa Japonica K354 cold stress 12h rep1	Oryza Sativa Japonica K354 cold stress 12h rep2	Oryza Sativa Japonica K354 cold stress 12h rep3	Oryza Sativa Japonica K354 cold stress 48h rep1	Oryza Sativa Japonica K354 cold stress 48h rep2	Oryza Sativa Japonica K354 cold stress 48h rep3	Oryza Sativa Japonica K354 cold stress 6h rep1	Oryza Sativa Japonica K354 cold stress 6h rep2	Oryza Sativa Japonica K354 cold stress 6h rep3	Oryza Sativa Japonica K354 control rep1	Oryza Sativa Japonica K354 control rep2	Oryza Sativa Japonica K354 control rep3	Oryza Sativa Japonica C418 cold stress 2h rep1	Oryza Sativa Japonica C418 cold stress 2h rep2	Oryza Sativa Japonica C418 cold stress 2h rep3	Oryza Sativa Japonica C418 cold stress 24h rep1	Oryza Sativa Japonica C418 cold stress 24h rep2	Oryza Sativa Japonica C418 cold stress 24h rep3	Oryza Sativa Japonica C418 cold stress 12h rep1	Oryza Sativa Japonica C418 cold stress 12h rep2	Oryza Sativa Japonica C418 cold stress 12h rep3	Oryza Sativa Japonica C418 cold stress 48h rep1	Oryza Sativa Japonica C418 cold stress 48h rep2	Oryza Sativa Japonica C418 cold stress 48h rep3	Oryza Sativa Japonica C418 cold stress 6h rep1	Oryza Sativa Japonica C418 cold stress 6h rep2	Oryza Sativa Japonica C418 cold stress 6h rep3	Oryza Sativa Japonica C418 control rep1	Oryza Sativa Japonica C418 control rep2	Oryza Sativa Japonica C418 control rep3
!Sample_geo_accession	GSM930389	GSM930390	GSM930391	GSM930392	GSM930393	GSM930394	GSM930395	GSM930396	GSM930397	GSM930398	GSM930399	GSM930400	GSM930401	GSM930402	GSM930403	GSM930404	GSM930405	GSM930406	GSM930407	GSM930408	GSM930409	GSM930410	GSM930411	GSM930412	GSM930413	GSM930414	GSM930415	GSM930416	GSM930417	GSM930418	GSM930419	GSM930420	GSM930421	GSM930422	GSM930423	GSM930424
!Sample_status	Public on Dec 31 2012	Public on Dec 31 2012	Public on Dec 31 2012	Public on Dec 31 2012	Public on Dec 31 2012	Public on Dec 31 2012	Public on Dec 31 2012	Public on Dec 31 2012	Public on Dec 31 2012	Public on Dec 31 2012	Public on Dec 31 2012	Public on Dec 31 2012	Public on Dec 31 2012	Public on Dec 31 2012	Public on Dec 31 2012	Public on Dec 31 2012	Public on Dec 31 2012	Public on Dec 31 2012	Public on Dec 31 2012	Public on Dec 31 2012	Public on Dec 31 2012	Public on Dec 31 2012	Public on Dec 31 2012	Public on Dec 31 2012	Public on Dec 31 2012	Public on Dec 31 2012	Public on Dec 31 2012	Public on Dec 31 2012	Public on Dec 31 2012	Public on Dec 31 2012	Public on Dec 31 2012	Public on Dec 31 2012	Public on Dec 31 2012	Public on Dec 31 2012	Public on Dec 31 2012	Public on Dec 31 2012
!Sample_submission_date	May 11 2012	May 11 2012	May 11 2012	May 11 2012	May 11 2012	May 11 2012	May 11 2012	May 11 2012	May 11 2012	May 11 2012	May 11 2012	May 11 2012	May 11 2012	May 11 2012	May 11 2012	May 11 2012	May 11 2012	May 11 2012	May 11 2012	May 11 2012	May 11 2012	May 11 2012	May 11 2012	May 11 2012	May 11 2012	May 11 2012	May 11 2012	May 11 2012	May 11 2012	May 11 2012	May 11 2012	May 11 2012	May 11 2012	May 11 2012	May 11 2012	May 11 2012
!Sample_last_update_date	Dec 31 2012	Dec 31 2012	Dec 31 2012	Dec 31 2012	Dec 31 2012	Dec 31 2012	Dec 31 2012	Dec 31 2012	Dec 31 2012	Dec 31 2012	Dec 31 2012	Dec 31 2012	Dec 31 2012	Dec 31 2012	Dec 31 2012	Dec 31 2012	Dec 31 2012	Dec 31 2012	Dec 31 2012	Dec 31 2012	Dec 31 2012	Dec 31 2012	Dec 31 2012	Dec 31 2012	Dec 31 2012	Dec 31 2012	Dec 31 2012	Dec 31 2012	Dec 31 2012	Dec 31 2012	Dec 31 2012	Dec 31 2012	Dec 31 2012	Dec 31 2012	Dec 31 2012	Dec 31 2012
!Sample_type	RNA	RNA	RNA	RNA	RNA	RNA	RNA	RNA	RNA	RNA	RNA	RNA	RNA	RNA	RNA	RNA	RNA	RNA	RNA	RNA	RNA	RNA	RNA	RNA	RNA	RNA	RNA	RNA	RNA	RNA	RNA	RNA	RNA	RNA	RNA	RNA
!Sample_channel_count	1	1	1	1	1	1	1	1	1	1	1	1	1	1	1	1	1	1	1	1	1	1	1	1	1	1	1	1	1	1	1	1	1	1	1	1
!Sample_source_name_ch1	K354(cold tolerant introgression line under C418 genetic background), cold stress(4C), 2h	K354(cold tolerant introgression line under C418 genetic background), cold stress(4C), 2h	K354(cold tolerant introgression line under C418 genetic background), cold stress(4C), 2h	K354(cold tolerant introgression line under C418 genetic background), cold stress(4C), 24h	K354(cold tolerant introgression line under C418 genetic background), cold stress(4C), 24h	K354(cold tolerant introgression line under C418 genetic background), cold stress(4C), 24h	K354(cold tolerant introgression line under C418 genetic background), cold stress(4C), 12h	K354(cold tolerant introgression line under C418 genetic background), cold stress(4C), 12h	K354(cold tolerant introgression line under C418 genetic background), cold stress(4C), 12h	K354(cold tolerant introgression line under C418 genetic background), cold stress(4C), 48h	K354(cold tolerant introgression line under C418 genetic background), cold stress(4C), 48h	K354(cold tolerant introgression line under C418 genetic background), cold stress(4C), 48h	K354(cold tolerant introgression line under C418 genetic background), cold stress(4C), 6h	K354(cold tolerant introgression line under C418 genetic background), cold stress(4C), 6h	K354(cold tolerant introgression line under C418 genetic background), cold stress(4C), 6h	K354(cold tolerant introgression line under C418 genetic background), control	K354(cold tolerant introgression line under C418 genetic background), control	K354(cold tolerant introgression line under C418 genetic background), control	C418(Japonica), cold stress(4C), 2h	C418(Japonica), cold stress(4C), 2h	C418(Japonica), cold stress(4C), 2h	C418(Japonica), cold stress(4C), 24h	C418(Japonica), cold stress(4C), 24h	C418(Japonica), cold stress(4C), 24h	C418(Japonica), cold stress(4C), 12h	C418(Japonica), cold stress(4C), 12h	C418(Japonica), cold stress(4C), 12h	C418(Japonica), cold stress(4C), 48h	C418(Japonica), cold stress(4C), 48h	C418(Japonica), cold stress(4C), 48h	C418(Japonica), cold stress(4C), 6h	C418(Japonica), cold stress(4C), 6h	C418(Japonica), cold stress(4C), 6h	C418(Japonica), control	C418(Japonica), control	C418(Japonica), control
!Sample_organism_ch1	Oryza sativa Japonica Group	Oryza sativa Japonica Group	Oryza sativa Japonica Group	Oryza sativa Japonica Group	Oryza sativa Japonica Group	Oryza sativa Japonica Group	Oryza sativa Japonica Group	Oryza sativa Japonica Group	Oryza sativa Japonica Group	Oryza sativa Japonica Group	Oryza sativa Japonica Group	Oryza sativa Japonica Group	Oryza sativa Japonica Group	Oryza sativa Japonica Group	Oryza sativa Japonica Group	Oryza sativa Japonica Group	Oryza sativa Japonica Group	Oryza sativa Japonica Group	Oryza sativa Japonica Group	Oryza sativa Japonica Group	Oryza sativa Japonica Group	Oryza sativa Japonica Group	Oryza sativa Japonica Group	Oryza sativa Japonica Group	Oryza sativa Japonica Group	Oryza sativa Japonica Group	Oryza sativa Japonica Group	Oryza sativa Japonica Group	Oryza sativa Japonica Group	Oryza sativa Japonica Group	Oryza sativa Japonica Group	Oryza sativa Japonica Group	Oryza sativa Japonica Group	Oryza sativa Japonica Group	Oryza sativa Japonica Group	Oryza sativa Japonica Group
!Sample_characteristics_ch1	treatment: cold stress (4C)	treatment: cold stress (4C)	treatment: cold stress (4C)	treatment: cold stress (4C)	treatment: cold stress (4C)	treatment: cold stress (4C)	treatment: cold stress (4C)	treatment: cold stress (4C)	treatment: cold stress (4C)	treatment: cold stress (4C)	treatment: cold stress (4C)	treatment: cold stress (4C)	treatment: cold stress (4C)	treatment: cold stress (4C)	treatment: cold stress (4C)	treatment: control	treatment: control	treatment: control	treatment: cold stress (4C)	treatment: cold stress (4C)	treatment: cold stress (4C)	treatment: cold stress (4C)	treatment: cold stress (4C)	treatment: cold stress (4C)	treatment: cold stress (4C)	treatment: cold stress (4C)	treatment: cold stress (4C)	treatment: cold stress (4C)	treatment: cold stress (4C)	treatment: cold stress (4C)	treatment: cold stress (4C)	treatment: cold stress (4C)	treatment: cold stress (4C)	treatment: control	treatment: control	treatment: control
!Sample_characteristics_ch1	time: 2h	time: 2h	time: 2h	time: 24h	time: 24h	time: 24h	time: 12h	time: 12h	time: 12h	time: 48h	time: 48h	time: 48h	time: 6h	time: 6h	time: 6h	time: control	time: control	time: control	time: 2h	time: 2h	time: 2h	time: 24h	time: 24h	time: 24h	time: 12h	time: 12h	time: 12h	time: 48h	time: 48h	time: 48h	time: 6h	time: 6h	time: 6h	time: control	time: control	time: control
!Sample_characteristics_ch1	tissue: Shoot	tissue: Shoot	tissue: Shoot	tissue: Shoot	tissue: Shoot	tissue: Shoot	tissue: Shoot	tissue: Shoot	tissue: Shoot	tissue: Shoot	tissue: Shoot	tissue: Shoot	tissue: Shoot	tissue: Shoot	tissue: Shoot	tissue: Shoot	tissue: Shoot	tissue: Shoot	tissue: Shoot	tissue: Shoot	tissue: Shoot	tissue: Shoot	tissue: Shoot	tissue: Shoot	tissue: Shoot	tissue: Shoot	tissue: Shoot	tissue: Shoot	tissue: Shoot	tissue: Shoot	tissue: Shoot	tissue: Shoot	tissue: Shoot	tissue: Shoot	tissue: Shoot	tissue: Shoot
!Sample_characteristics_ch1	genotype: K354, a BC2F6 introgression line with cold tolance derived from a cross between recurrent parent C418 and Bg300 (an indica variety from Sri Lanka)	genotype: K354, a BC2F6 introgression line with cold tolance derived from a cross between recurrent parent C418 and Bg300 (an indica variety from Sri Lanka)	genotype: K354, a BC2F6 introgression line with cold tolance derived from a cross between recurrent parent C418 and Bg300 (an indica variety from Sri Lanka)	genotype: K354, a BC2F6 introgression line with cold tolance derived from a cross between recurrent parent C418 and Bg300 (an indica variety from Sri Lanka)	genotype: K354, a BC2F6 introgression line with cold tolance derived from a cross between recurrent parent C418 and Bg300 (an indica variety from Sri Lanka)	genotype: K354, a BC2F6 introgression line with cold tolance derived from a cross between recurrent parent C418 and Bg300 (an indica variety from Sri Lanka)	genotype: K354, a BC2F6 introgression line with cold tolance derived from a cross between recurrent parent C418 and Bg300 (an indica variety from Sri Lanka)	genotype: K354, a BC2F6 introgression line with cold tolance derived from a cross between recurrent parent C418 and Bg300 (an indica variety from Sri Lanka)	genotype: K354, a BC2F6 introgression line with cold tolance derived from a cross between recurrent parent C418 and Bg300 (an indica variety from Sri Lanka)	genotype: K354, a BC2F6 introgression line with cold tolance derived from a cross between recurrent parent C418 and Bg300 (an indica variety from Sri Lanka)	genotype: K354, a BC2F6 introgression line with cold tolance derived from a cross between recurrent parent C418 and Bg300 (an indica variety from Sri Lanka)	genotype: K354, a BC2F6 introgression line with cold tolance derived from a cross between recurrent parent C418 and Bg300 (an indica variety from Sri Lanka)	genotype: K354, a BC2F6 introgression line with cold tolance derived from a cross between recurrent parent C418 and Bg300 (an indica variety from Sri Lanka)	genotype: K354, a BC2F6 introgression line with cold tolance derived from a cross between recurrent parent C418 and Bg300 (an indica variety from Sri Lanka)	genotype: K354, a BC2F6 introgression line with cold tolance derived from a cross between recurrent parent C418 and Bg300 (an indica variety from Sri Lanka)	genotype: K354, a BC2F6 introgression line with cold tolance derived from a cross between recurrent parent C418 and Bg300 (an indica variety from Sri Lanka)	genotype: K354, a BC2F6 introgression line with cold tolance derived from a cross between recurrent parent C418 and Bg300 (an indica variety from Sri Lanka)	genotype: K354, a BC2F6 introgression line with cold tolance derived from a cross between recurrent parent C418 and Bg300 (an indica variety from Sri Lanka)	genotype: C418, a japonica restorer line	genotype: C418, a japonica restorer line	genotype: C418, a japonica restorer line	genotype: C418, a japonica restorer line	genotype: C418, a japonica restorer line	genotype: C418, a japonica restorer line	genotype: C418, a japonica restorer line	genotype: C418, a japonica restorer line	genotype: C418, a japonica restorer line	genotype: C418, a japonica restorer line	genotype: C418, a japonica restorer line	genotype: C418, a japonica restorer line	genotype: C418, a japonica restorer line	genotype: C418, a japonica restorer line	genotype: C418, a japonica restorer line	genotype: C418, a japonica restorer line	genotype: C418, a japonica restorer line	genotype: C418, a japonica restorer line
!Sample_characteristics_ch1	age: 3-leaf seedling stage	age: 3-leaf seedling stage	age: 3-leaf seedling stage	age: 3-leaf seedling stage	age: 3-leaf seedling stage	age: 3-leaf seedling stage	age: 3-leaf seedling stage	age: 3-leaf seedling stage	age: 3-leaf seedling stage	age: 3-leaf seedling stage	age: 3-leaf seedling stage	age: 3-leaf seedling stage	age: 3-leaf seedling stage	age: 3-leaf seedling stage	age: 3-leaf seedling stage	age: 3-leaf seedling stage	age: 3-leaf seedling stage	age: 3-leaf seedling stage	age: 3-leaf seedling stage	age: 3-leaf seedling stage	age: 3-leaf seedling stage	age: 3-leaf seedling stage	age: 3-leaf seedling stage	age: 3-leaf seedling stage	age: 3-leaf seedling stage	age: 3-leaf seedling stage	age: 3-leaf seedling stage	age: 3-leaf seedling stage	age: 3-leaf seedling stage	age: 3-leaf seedling stage	age: 3-leaf seedling stage	age: 3-leaf seedling stage	age: 3-leaf seedling stage	age: 3-leaf seedling stage	age: 3-leaf seedling stage	age: 3-leaf seedling stage
!Sample_treatment_protocol_ch1	At the 3-leaf stage, plastic cases with the seedlings were transferred to another growth chamber which the temperature was set to 4 掳C constant day/night temperature. Shoot samples were collected at 2h, 6h, 12h, 24h and 48h during cold stress treatment and control. Three biological replicates (each from individual plastic pot) were prepared for microarray analysis. After collection, samples were …	At the 3-leaf stage, plastic cases with the seedlings were transferred to another growth chamber which the temperature was set to 4 掳C constant day/night temperature. Shoot samples were collected at 2h, 6h, 12h, 24h and 48h during cold stress treatment and control. Three biological replicates (each from individual plastic pot) were prepared for microarray analysis. After collection, samples were …	At the 3-leaf stage, plastic cases with the seedlings were transferred to another growth chamber which the temperature was set to 4 掳C constant day/night temperature. Shoot samples were collected at 2h, 6h, 12h, 24h and 48h during cold stress treatment and control. Three biological replicates (each from individual plastic pot) were prepared for microarray analysis. After collection, samples were …	At the 3-leaf stage, plastic cases with the seedlings were transferred to another growth chamber which the temperature was set to 4 掳C constant day/night temperature. Shoot samples were collected at 2h, 6h, 12h, 24h and 48h during cold stress treatment and control. Three biological replicates (each from individual plastic pot) were prepared for microarray analysis. After collection, samples were …	At the 3-leaf stage, plastic cases with the seedlings were transferred to another growth chamber which the temperature was set to 4 掳C constant day/night temperature. Shoot samples were collected at 2h, 6h, 12h, 24h and 48h during cold stress treatment and control. Three biological replicates (each from individual plastic pot) were prepared for microarray analysis. After collection, samples were …	At the 3-leaf stage, plastic cases with the seedlings were transferred to another growth chamber which the temperature was set to 4 掳C constant day/night temperature. Shoot samples were collected at 2h, 6h, 12h, 24h and 48h during cold stress treatment and control. Three biological replicates (each from individual plastic pot) were prepared for microarray analysis. After collection, samples were …	At the 3-leaf stage, plastic cases with the seedlings were transferred to another growth chamber which the temperature was set to 4 掳C constant day/night temperature. Shoot samples were collected at 2h, 6h, 12h, 24h and 48h during cold stress treatment and control. Three biological replicates (each from individual plastic pot) were prepared for microarray analysis. After collection, samples were …	At the 3-leaf stage, plastic cases with the seedlings were transferred to another growth chamber which the temperature was set to 4 掳C constant day/night temperature. Shoot samples were collected at 2h, 6h, 12h, 24h and 48h during cold stress treatment and control. Three biological replicates (each from individual plastic pot) were prepared for microarray analysis. After collection, samples were …	At the 3-leaf stage, plastic cases with the seedlings were transferred to another growth chamber which the temperature was set to 4 掳C constant day/night temperature. Shoot samples were collected at 2h, 6h, 12h, 24h and 48h during cold stress treatment and control. Three biological replicates (each from individual plastic pot) were prepared for microarray analysis. After collection, samples were …	At the 3-leaf stage, plastic cases with the seedlings were transferred to another growth chamber which the temperature was set to 4 掳C constant day/night temperature. Shoot samples were collected at 2h, 6h, 12h, 24h and 48h during cold stress treatment and control. Three biological replicates (each from individual plastic pot) were prepared for microarray analysis. After collection, samples were …	At the 3-leaf stage, plastic cases with the seedlings were transferred to another growth chamber which the temperature was set to 4 掳C constant day/night temperature. Shoot samples were collected at 2h, 6h, 12h, 24h and 48h during cold stress treatment and control. Three biological replicates (each from individual plastic pot) were prepared for microarray analysis. After collection, samples were …	At the 3-leaf stage, plastic cases with the seedlings were transferred to another growth chamber which the temperature was set to 4 掳C constant day/night temperature. Shoot samples were collected at 2h, 6h, 12h, 24h and 48h during cold stress treatment and control. Three biological replicates (each from individual plastic pot) were prepared for microarray analysis. After collection, samples were …	At the 3-leaf stage, plastic cases with the seedlings were transferred to another growth chamber which the temperature was set to 4 掳C constant day/night temperature. Shoot samples were collected at 2h, 6h, 12h, 24h and 48h during cold stress treatment and control. Three biological replicates (each from individual plastic pot) were prepared for microarray analysis. After collection, samples were …	At the 3-leaf stage, plastic cases with the seedlings were transferred to another growth chamber which the temperature was set to 4 掳C constant day/night temperature. Shoot samples were collected at 2h, 6h, 12h, 24h and 48h during cold stress treatment and control. Three biological replicates (each from individual plastic pot) were prepared for microarray analysis. After collection, samples were …	At the 3-leaf stage, plastic cases with the seedlings were transferred to another growth chamber which the temperature was set to 4 掳C constant day/night temperature. Shoot samples were collected at 2h, 6h, 12h, 24h and 48h during cold stress treatment and control. Three biological replicates (each from individual plastic pot) were prepared for microarray analysis. After collection, samples were …	At the 3-leaf stage, plastic cases with the seedlings were transferred to another growth chamber which the temperature was set to 4 掳C constant day/night temperature. Shoot samples were collected at 2h, 6h, 12h, 24h and 48h during cold stress treatment and control. Three biological replicates (each from individual plastic pot) were prepared for microarray analysis. After collection, samples were …	At the 3-leaf stage, plastic cases with the seedlings were transferred to another growth chamber which the temperature was set to 4 掳C constant day/night temperature. Shoot samples were collected at 2h, 6h, 12h, 24h and 48h during cold stress treatment and control. Three biological replicates (each from individual plastic pot) were prepared for microarray analysis. After collection, samples were …	At the 3-leaf stage, plastic cases with the seedlings were transferred to another growth chamber which the temperature was set to 4 掳C constant day/night temperature. Shoot samples were collected at 2h, 6h, 12h, 24h and 48h during cold stress treatment and control. Three biological replicates (each from individual plastic pot) were prepared for microarray analysis. After collection, samples were …	At the 3-leaf stage, plastic cases with the seedlings were transferred to another growth chamber which the temperature was set to 4 掳C constant day/night temperature. Shoot samples were collected at 2h, 6h, 12h, 24h and 48h during cold stress treatment and control. Three biological replicates (each from individual plastic pot) were prepared for microarray analysis. After collection, samples were …	At the 3-leaf stage, plastic cases with the seedlings were transferred to another growth chamber which the temperature was set to 4 掳C constant day/night temperature. Shoot samples were collected at 2h, 6h, 12h, 24h and 48h during cold stress treatment and control. Three biological replicates (each from individual plastic pot) were prepared for microarray analysis. After collection, samples were …	At the 3-leaf stage, plastic cases with the seedlings were transferred to another growth chamber which the temperature was set to 4 掳C constant day/night temperature. Shoot samples were collected at 2h, 6h, 12h, 24h and 48h during cold stress treatment and control. Three biological replicates (each from individual plastic pot) were prepared for microarray analysis. After collection, samples were …	At the 3-leaf stage, plastic cases with the seedlings were transferred to another growth chamber which the temperature was set to 4 掳C constant day/night temperature. Shoot samples were collected at 2h, 6h, 12h, 24h and 48h during cold stress treatment and control. Three biological replicates (each from individual plastic pot) were prepared for microarray analysis. After collection, samples were …	At the 3-leaf stage, plastic cases with the seedlings were transferred to another growth chamber which the temperature was set to 4 掳C constant day/night temperature. Shoot samples were collected at 2h, 6h, 12h, 24h and 48h during cold stress treatment and control. Three biological replicates (each from individual plastic pot) were prepared for microarray analysis. After collection, samples were …	At the 3-leaf stage, plastic cases with the seedlings were transferred to another growth chamber which the temperature was set to 4 掳C constant day/night temperature. Shoot samples were collected at 2h, 6h, 12h, 24h and 48h during cold stress treatment and control. Three biological replicates (each from individual plastic pot) were prepared for microarray analysis. After collection, samples were …	At the 3-leaf stage, plastic cases with the seedlings were transferred to another growth chamber which the temperature was set to 4 掳C constant day/night temperature. Shoot samples were collected at 2h, 6h, 12h, 24h and 48h during cold stress treatment and control. Three biological replicates (each from individual plastic pot) were prepared for microarray analysis. After collection, samples were …	At the 3-leaf stage, plastic cases with the seedlings were transferred to another growth chamber which the temperature was set to 4 掳C constant day/night temperature. Shoot samples were collected at 2h, 6h, 12h, 24h and 48h during cold stress treatment and control. Three biological replicates (each from individual plastic pot) were prepared for microarray analysis. After collection, samples were …	At the 3-leaf stage, plastic cases with the seedlings were transferred to another growth chamber which the temperature was set to 4 掳C constant day/night temperature. Shoot samples were collected at 2h, 6h, 12h, 24h and 48h during cold stress treatment and control. Three biological replicates (each from individual plastic pot) were prepared for microarray analysis. After collection, samples were …	At the 3-leaf stage, plastic cases with the seedlings were transferred to another growth chamber which the temperature was set to 4 掳C constant day/night temperature. Shoot samples were collected at 2h, 6h, 12h, 24h and 48h during cold stress treatment and control. Three biological replicates (each from individual plastic pot) were prepared for microarray analysis. After collection, samples were …	At the 3-leaf stage, plastic cases with the seedlings were transferred to another growth chamber which the temperature was set to 4 掳C constant day/night temperature. Shoot samples were collected at 2h, 6h, 12h, 24h and 48h during cold stress treatment and control. Three biological replicates (each from individual plastic pot) were prepared for microarray analysis. After collection, samples were …	At the 3-leaf stage, plastic cases with the seedlings were transferred to another growth chamber which the temperature was set to 4 掳C constant day/night temperature. Shoot samples were collected at 2h, 6h, 12h, 24h and 48h during cold stress treatment and control. Three biological replicates (each from individual plastic pot) were prepared for microarray analysis. After collection, samples were …	At the 3-leaf stage, plastic cases with the seedlings were transferred to another growth chamber which the temperature was set to 4 掳C constant day/night temperature. Shoot samples were collected at 2h, 6h, 12h, 24h and 48h during cold stress treatment and control. Three biological replicates (each from individual plastic pot) were prepared for microarray analysis. After collection, samples were …	At the 3-leaf stage, plastic cases with the seedlings were transferred to another growth chamber which the temperature was set to 4 掳C constant day/night temperature. Shoot samples were collected at 2h, 6h, 12h, 24h and 48h during cold stress treatment and control. Three biological replicates (each from individual plastic pot) were prepared for microarray analysis. After collection, samples were …	At the 3-leaf stage, plastic cases with the seedlings were transferred to another growth chamber which the temperature was set to 4 掳C constant day/night temperature. Shoot samples were collected at 2h, 6h, 12h, 24h and 48h during cold stress treatment and control. Three biological replicates (each from individual plastic pot) were prepared for microarray analysis. After collection, samples were …	At the 3-leaf stage, plastic cases with the seedlings were transferred to another growth chamber which the temperature was set to 4 掳C constant day/night temperature. Shoot samples were collected at 2h, 6h, 12h, 24h and 48h during cold stress treatment and control. Three biological replicates (each from individual plastic pot) were prepared for microarray analysis. After collection, samples were …	At the 3-leaf stage, plastic cases with the seedlings were transferred to another growth chamber which the temperature was set to 4 掳C constant day/night temperature. Shoot samples were collected at 2h, 6h, 12h, 24h and 48h during cold stress treatment and control. Three biological replicates (each from individual plastic pot) were prepared for microarray analysis. After collection, samples were …	At the 3-leaf stage, plastic cases with the seedlings were transferred to another growth chamber which the temperature was set to 4 掳C constant day/night temperature. Shoot samples were collected at 2h, 6h, 12h, 24h and 48h during cold stress treatment and control. Three biological replicates (each from individual plastic pot) were prepared for microarray analysis. After collection, samples were …
!Sample_growth_protocol_ch1	The sterilized seeds of C418 and K354 were allowed to germinate in distilled water for two days. Well germinated seeds were sown in 6 cm 脳 10 cm plastic pots with a hole at the bottom and filled with soil, which were placed 65 cm 脳 44 cm 脳 14 cm plastic case with nutrient solution following IRRI standard protocol in the growth chamber of Institute of Crop Science of Chinese Academy of Agricultura…	The sterilized seeds of C418 and K354 were allowed to germinate in distilled water for two days. Well germinated seeds were sown in 6 cm 脳 10 cm plastic pots with a hole at the bottom and filled with soil, which were placed 65 cm 脳 44 cm 脳 14 cm plastic case with nutrient solution following IRRI standard protocol in the growth chamber of Institute of Crop Science of Chinese Academy of Agricultura…	The sterilized seeds of C418 and K354 were allowed to germinate in distilled water for two days. Well germinated seeds were sown in 6 cm 脳 10 cm plastic pots with a hole at the bottom and filled with soil, which were placed 65 cm 脳 44 cm 脳 14 cm plastic case with nutrient solution following IRRI standard protocol in the growth chamber of Institute of Crop Science of Chinese Academy of Agricultura…	The sterilized seeds of C418 and K354 were allowed to germinate in distilled water for two days. Well germinated seeds were sown in 6 cm 脳 10 cm plastic pots with a hole at the bottom and filled with soil, which were placed 65 cm 脳 44 cm 脳 14 cm plastic case with nutrient solution following IRRI standard protocol in the growth chamber of Institute of Crop Science of Chinese Academy of Agricultura…	The sterilized seeds of C418 and K354 were allowed to germinate in distilled water for two days. Well germinated seeds were sown in 6 cm 脳 10 cm plastic pots with a hole at the bottom and filled with soil, which were placed 65 cm 脳 44 cm 脳 14 cm plastic case with nutrient solution following IRRI standard protocol in the growth chamber of Institute of Crop Science of Chinese Academy of Agricultura…	The sterilized seeds of C418 and K354 were allowed to germinate in distilled water for two days. Well germinated seeds were sown in 6 cm 脳 10 cm plastic pots with a hole at the bottom and filled with soil, which were placed 65 cm 脳 44 cm 脳 14 cm plastic case with nutrient solution following IRRI standard protocol in the growth chamber of Institute of Crop Science of Chinese Academy of Agricultura…	The sterilized seeds of C418 and K354 were allowed to germinate in distilled water for two days. Well germinated seeds were sown in 6 cm 脳 10 cm plastic pots with a hole at the bottom and filled with soil, which were placed 65 cm 脳 44 cm 脳 14 cm plastic case with nutrient solution following IRRI standard protocol in the growth chamber of Institute of Crop Science of Chinese Academy of Agricultura…	The sterilized seeds of C418 and K354 were allowed to germinate in distilled water for two days. Well germinated seeds were sown in 6 cm 脳 10 cm plastic pots with a hole at the bottom and filled with soil, which were placed 65 cm 脳 44 cm 脳 14 cm plastic case with nutrient solution following IRRI standard protocol in the growth chamber of Institute of Crop Science of Chinese Academy of Agricultura…	The sterilized seeds of C418 and K354 were allowed to germinate in distilled water for two days. Well germinated seeds were sown in 6 cm 脳 10 cm plastic pots with a hole at the bottom and filled with soil, which were placed 65 cm 脳 44 cm 脳 14 cm plastic case with nutrient solution following IRRI standard protocol in the growth chamber of Institute of Crop Science of Chinese Academy of Agricultura…	The sterilized seeds of C418 and K354 were allowed to germinate in distilled water for two days. Well germinated seeds were sown in 6 cm 脳 10 cm plastic pots with a hole at the bottom and filled with soil, which were placed 65 cm 脳 44 cm 脳 14 cm plastic case with nutrient solution following IRRI standard protocol in the growth chamber of Institute of Crop Science of Chinese Academy of Agricultura…	The sterilized seeds of C418 and K354 were allowed to germinate in distilled water for two days. Well germinated seeds were sown in 6 cm 脳 10 cm plastic pots with a hole at the bottom and filled with soil, which were placed 65 cm 脳 44 cm 脳 14 cm plastic case with nutrient solution following IRRI standard protocol in the growth chamber of Institute of Crop Science of Chinese Academy of Agricultura…	The sterilized seeds of C418 and K354 were allowed to germinate in distilled water for two days. Well germinated seeds were sown in 6 cm 脳 10 cm plastic pots with a hole at the bottom and filled with soil, which were placed 65 cm 脳 44 cm 脳 14 cm plastic case with nutrient solution following IRRI standard protocol in the growth chamber of Institute of Crop Science of Chinese Academy of Agricultura…	The sterilized seeds of C418 and K354 were allowed to germinate in distilled water for two days. Well germinated seeds were sown in 6 cm 脳 10 cm plastic pots with a hole at the bottom and filled with soil, which were placed 65 cm 脳 44 cm 脳 14 cm plastic case with nutrient solution following IRRI standard protocol in the growth chamber of Institute of Crop Science of Chinese Academy of Agricultura…	The sterilized seeds of C418 and K354 were allowed to germinate in distilled water for two days. Well germinated seeds were sown in 6 cm 脳 10 cm plastic pots with a hole at the bottom and filled with soil, which were placed 65 cm 脳 44 cm 脳 14 cm plastic case with nutrient solution following IRRI standard protocol in the growth chamber of Institute of Crop Science of Chinese Academy of Agricultura…	The sterilized seeds of C418 and K354 were allowed to germinate in distilled water for two days. Well germinated seeds were sown in 6 cm 脳 10 cm plastic pots with a hole at the bottom and filled with soil, which were placed 65 cm 脳 44 cm 脳 14 cm plastic case with nutrient solution following IRRI standard protocol in the growth chamber of Institute of Crop Science of Chinese Academy of Agricultura…	The sterilized seeds of C418 and K354 were allowed to germinate in distilled water for two days. Well germinated seeds were sown in 6 cm 脳 10 cm plastic pots with a hole at the bottom and filled with soil, which were placed 65 cm 脳 44 cm 脳 14 cm plastic case with nutrient solution following IRRI standard protocol in the growth chamber of Institute of Crop Science of Chinese Academy of Agricultura…	The sterilized seeds of C418 and K354 were allowed to germinate in distilled water for two days. Well germinated seeds were sown in 6 cm 脳 10 cm plastic pots with a hole at the bottom and filled with soil, which were placed 65 cm 脳 44 cm 脳 14 cm plastic case with nutrient solution following IRRI standard protocol in the growth chamber of Institute of Crop Science of Chinese Academy of Agricultura…	The sterilized seeds of C418 and K354 were allowed to germinate in distilled water for two days. Well germinated seeds were sown in 6 cm 脳 10 cm plastic pots with a hole at the bottom and filled with soil, which were placed 65 cm 脳 44 cm 脳 14 cm plastic case with nutrient solution following IRRI standard protocol in the growth chamber of Institute of Crop Science of Chinese Academy of Agricultura…	The sterilized seeds of C418 and K354 were allowed to germinate in distilled water for two days. Well germinated seeds were sown in 6 cm 脳 10 cm plastic pots with a hole at the bottom and filled with soil, which were placed 65 cm 脳 44 cm 脳 14 cm plastic case with nutrient solution following IRRI standard protocol in the growth chamber of Institute of Crop Science of Chinese Academy of Agricultura…	The sterilized seeds of C418 and K354 were allowed to germinate in distilled water for two days. Well germinated seeds were sown in 6 cm 脳 10 cm plastic pots with a hole at the bottom and filled with soil, which were placed 65 cm 脳 44 cm 脳 14 cm plastic case with nutrient solution following IRRI standard protocol in the growth chamber of Institute of Crop Science of Chinese Academy of Agricultura…	The sterilized seeds of C418 and K354 were allowed to germinate in distilled water for two days. Well germinated seeds were sown in 6 cm 脳 10 cm plastic pots with a hole at the bottom and filled with soil, which were placed 65 cm 脳 44 cm 脳 14 cm plastic case with nutrient solution following IRRI standard protocol in the growth chamber of Institute of Crop Science of Chinese Academy of Agricultura…	The sterilized seeds of C418 and K354 were allowed to germinate in distilled water for two days. Well germinated seeds were sown in 6 cm 脳 10 cm plastic pots with a hole at the bottom and filled with soil, which were placed 65 cm 脳 44 cm 脳 14 cm plastic case with nutrient solution following IRRI standard protocol in the growth chamber of Institute of Crop Science of Chinese Academy of Agricultura…	The sterilized seeds of C418 and K354 were allowed to germinate in distilled water for two days. Well germinated seeds were sown in 6 cm 脳 10 cm plastic pots with a hole at the bottom and filled with soil, which were placed 65 cm 脳 44 cm 脳 14 cm plastic case with nutrient solution following IRRI standard protocol in the growth chamber of Institute of Crop Science of Chinese Academy of Agricultura…	The sterilized seeds of C418 and K354 were allowed to germinate in distilled water for two days. Well germinated seeds were sown in 6 cm 脳 10 cm plastic pots with a hole at the bottom and filled with soil, which were placed 65 cm 脳 44 cm 脳 14 cm plastic case with nutrient solution following IRRI standard protocol in the growth chamber of Institute of Crop Science of Chinese Academy of Agricultura…	The sterilized seeds of C418 and K354 were allowed to germinate in distilled water for two days. Well germinated seeds were sown in 6 cm 脳 10 cm plastic pots with a hole at the bottom and filled with soil, which were placed 65 cm 脳 44 cm 脳 14 cm plastic case with nutrient solution following IRRI standard protocol in the growth chamber of Institute of Crop Science of Chinese Academy of Agricultura…	The sterilized seeds of C418 and K354 were allowed to germinate in distilled water for two days. Well germinated seeds were sown in 6 cm 脳 10 cm plastic pots with a hole at the bottom and filled with soil, which were placed 65 cm 脳 44 cm 脳 14 cm plastic case with nutrient solution following IRRI standard protocol in the growth chamber of Institute of Crop Science of Chinese Academy of Agricultura…	The sterilized seeds of C418 and K354 were allowed to germinate in distilled water for two days. Well germinated seeds were sown in 6 cm 脳 10 cm plastic pots with a hole at the bottom and filled with soil, which were placed 65 cm 脳 44 cm 脳 14 cm plastic case with nutrient solution following IRRI standard protocol in the growth chamber of Institute of Crop Science of Chinese Academy of Agricultura…	The sterilized seeds of C418 and K354 were allowed to germinate in distilled water for two days. Well germinated seeds were sown in 6 cm 脳 10 cm plastic pots with a hole at the bottom and filled with soil, which were placed 65 cm 脳 44 cm 脳 14 cm plastic case with nutrient solution following IRRI standard protocol in the growth chamber of Institute of Crop Science of Chinese Academy of Agricultura…	The sterilized seeds of C418 and K354 were allowed to germinate in distilled water for two days. Well germinated seeds were sown in 6 cm 脳 10 cm plastic pots with a hole at the bottom and filled with soil, which were placed 65 cm 脳 44 cm 脳 14 cm plastic case with nutrient solution following IRRI standard protocol in the growth chamber of Institute of Crop Science of Chinese Academy of Agricultura…	The sterilized seeds of C418 and K354 were allowed to germinate in distilled water for two days. Well germinated seeds were sown in 6 cm 脳 10 cm plastic pots with a hole at the bottom and filled with soil, which were placed 65 cm 脳 44 cm 脳 14 cm plastic case with nutrient solution following IRRI standard protocol in the growth chamber of Institute of Crop Science of Chinese Academy of Agricultura…	The sterilized seeds of C418 and K354 were allowed to germinate in distilled water for two days. Well germinated seeds were sown in 6 cm 脳 10 cm plastic pots with a hole at the bottom and filled with soil, which were placed 65 cm 脳 44 cm 脳 14 cm plastic case with nutrient solution following IRRI standard protocol in the growth chamber of Institute of Crop Science of Chinese Academy of Agricultura…	The sterilized seeds of C418 and K354 were allowed to germinate in distilled water for two days. Well germinated seeds were sown in 6 cm 脳 10 cm plastic pots with a hole at the bottom and filled with soil, which were placed 65 cm 脳 44 cm 脳 14 cm plastic case with nutrient solution following IRRI standard protocol in the growth chamber of Institute of Crop Science of Chinese Academy of Agricultura…	The sterilized seeds of C418 and K354 were allowed to germinate in distilled water for two days. Well germinated seeds were sown in 6 cm 脳 10 cm plastic pots with a hole at the bottom and filled with soil, which were placed 65 cm 脳 44 cm 脳 14 cm plastic case with nutrient solution following IRRI standard protocol in the growth chamber of Institute of Crop Science of Chinese Academy of Agricultura…	The sterilized seeds of C418 and K354 were allowed to germinate in distilled water for two days. Well germinated seeds were sown in 6 cm 脳 10 cm plastic pots with a hole at the bottom and filled with soil, which were placed 65 cm 脳 44 cm 脳 14 cm plastic case with nutrient solution following IRRI standard protocol in the growth chamber of Institute of Crop Science of Chinese Academy of Agricultura…	The sterilized seeds of C418 and K354 were allowed to germinate in distilled water for two days. Well germinated seeds were sown in 6 cm 脳 10 cm plastic pots with a hole at the bottom and filled with soil, which were placed 65 cm 脳 44 cm 脳 14 cm plastic case with nutrient solution following IRRI standard protocol in the growth chamber of Institute of Crop Science of Chinese Academy of Agricultura…	The sterilized seeds of C418 and K354 were allowed to germinate in distilled water for two days. Well germinated seeds were sown in 6 cm 脳 10 cm plastic pots with a hole at the bottom and filled with soil, which were placed 65 cm 脳 44 cm 脳 14 cm plastic case with nutrient solution following IRRI standard protocol in the growth chamber of Institute of Crop Science of Chinese Academy of Agricultura…
!Sample_molecule_ch1	total RNA	total RNA	total RNA	total RNA	total RNA	total RNA	total RNA	total RNA	total RNA	total RNA	total RNA	total RNA	total RNA	total RNA	total RNA	total RNA	total RNA	total RNA	total RNA	total RNA	total RNA	total RNA	total RNA	total RNA	total RNA	total RNA	total RNA	total RNA	total RNA	total RNA	total RNA	total RNA	total RNA	total RNA	total RNA	total RNA
!Sample_extract_protocol_ch1	RNA preparation was processed as recommended by the Instruction of Affymetrix (Affymetrix GeneChip Expression Analysis Technical Manual, Affymetrix). Briefly total RNA was isolated from liquid nitrogen frozen sample using TRIZOL reagent and the following steps were then processed in the CapitalBio Corporation, Beijing.	RNA preparation was processed as recommended by the Instruction of Affymetrix (Affymetrix GeneChip Expression Analysis Technical Manual, Affymetrix). Briefly total RNA was isolated from liquid nitrogen frozen sample using TRIZOL reagent and the following steps were then processed in the CapitalBio Corporation, Beijing.	RNA preparation was processed as recommended by the Instruction of Affymetrix (Affymetrix GeneChip Expression Analysis Technical Manual, Affymetrix). Briefly total RNA was isolated from liquid nitrogen frozen sample using TRIZOL reagent and the following steps were then processed in the CapitalBio Corporation, Beijing.	RNA preparation was processed as recommended by the Instruction of Affymetrix (Affymetrix GeneChip Expression Analysis Technical Manual, Affymetrix). Briefly total RNA was isolated from liquid nitrogen frozen sample using TRIZOL reagent and the following steps were then processed in the CapitalBio Corporation, Beijing.	RNA preparation was processed as recommended by the Instruction of Affymetrix (Affymetrix GeneChip Expression Analysis Technical Manual, Affymetrix). Briefly total RNA was isolated from liquid nitrogen frozen sample using TRIZOL reagent and the following steps were then processed in the CapitalBio Corporation, Beijing.	RNA preparation was processed as recommended by the Instruction of Affymetrix (Affymetrix GeneChip Expression Analysis Technical Manual, Affymetrix). Briefly total RNA was isolated from liquid nitrogen frozen sample using TRIZOL reagent and the following steps were then processed in the CapitalBio Corporation, Beijing.	RNA preparation was processed as recommended by the Instruction of Affymetrix (Affymetrix GeneChip Expression Analysis Technical Manual, Affymetrix). Briefly total RNA was isolated from liquid nitrogen frozen sample using TRIZOL reagent and the following steps were then processed in the CapitalBio Corporation, Beijing.	RNA preparation was processed as recommended by the Instruction of Affymetrix (Affymetrix GeneChip Expression Analysis Technical Manual, Affymetrix). Briefly total RNA was isolated from liquid nitrogen frozen sample using TRIZOL reagent and the following steps were then processed in the CapitalBio Corporation, Beijing.	RNA preparation was processed as recommended by the Instruction of Affymetrix (Affymetrix GeneChip Expression Analysis Technical Manual, Affymetrix). Briefly total RNA was isolated from liquid nitrogen frozen sample using TRIZOL reagent and the following steps were then processed in the CapitalBio Corporation, Beijing.	RNA preparation was processed as recommended by the Instruction of Affymetrix (Affymetrix GeneChip Expression Analysis Technical Manual, Affymetrix). Briefly total RNA was isolated from liquid nitrogen frozen sample using TRIZOL reagent and the following steps were then processed in the CapitalBio Corporation, Beijing.	RNA preparation was processed as recommended by the Instruction of Affymetrix (Affymetrix GeneChip Expression Analysis Technical Manual, Affymetrix). Briefly total RNA was isolated from liquid nitrogen frozen sample using TRIZOL reagent and the following steps were then processed in the CapitalBio Corporation, Beijing.	RNA preparation was processed as recommended by the Instruction of Affymetrix (Affymetrix GeneChip Expression Analysis Technical Manual, Affymetrix). Briefly total RNA was isolated from liquid nitrogen frozen sample using TRIZOL reagent and the following steps were then processed in the CapitalBio Corporation, Beijing.	RNA preparation was processed as recommended by the Instruction of Affymetrix (Affymetrix GeneChip Expression Analysis Technical Manual, Affymetrix). Briefly total RNA was isolated from liquid nitrogen frozen sample using TRIZOL reagent and the following steps were then processed in the CapitalBio Corporation, Beijing.	RNA preparation was processed as recommended by the Instruction of Affymetrix (Affymetrix GeneChip Expression Analysis Technical Manual, Affymetrix). Briefly total RNA was isolated from liquid nitrogen frozen sample using TRIZOL reagent and the following steps were then processed in the CapitalBio Corporation, Beijing.	RNA preparation was processed as recommended by the Instruction of Affymetrix (Affymetrix GeneChip Expression Analysis Technical Manual, Affymetrix). Briefly total RNA was isolated from liquid nitrogen frozen sample using TRIZOL reagent and the following steps were then processed in the CapitalBio Corporation, Beijing.	RNA preparation was processed as recommended by the Instruction of Affymetrix (Affymetrix GeneChip Expression Analysis Technical Manual, Affymetrix). Briefly total RNA was isolated from liquid nitrogen frozen sample using TRIZOL reagent and the following steps were then processed in the CapitalBio Corporation, Beijing.	RNA preparation was processed as recommended by the Instruction of Affymetrix (Affymetrix GeneChip Expression Analysis Technical Manual, Affymetrix). Briefly total RNA was isolated from liquid nitrogen frozen sample using TRIZOL reagent and the following steps were then processed in the CapitalBio Corporation, Beijing.	RNA preparation was processed as recommended by the Instruction of Affymetrix (Affymetrix GeneChip Expression Analysis Technical Manual, Affymetrix). Briefly total RNA was isolated from liquid nitrogen frozen sample using TRIZOL reagent and the following steps were then processed in the CapitalBio Corporation, Beijing.	RNA preparation was processed as recommended by the Instruction of Affymetrix (Affymetrix GeneChip Expression Analysis Technical Manual, Affymetrix). Briefly total RNA was isolated from liquid nitrogen frozen sample using TRIZOL reagent and the following steps were then processed in the CapitalBio Corporation, Beijing.	RNA preparation was processed as recommended by the Instruction of Affymetrix (Affymetrix GeneChip Expression Analysis Technical Manual, Affymetrix). Briefly total RNA was isolated from liquid nitrogen frozen sample using TRIZOL reagent and the following steps were then processed in the CapitalBio Corporation, Beijing.	RNA preparation was processed as recommended by the Instruction of Affymetrix (Affymetrix GeneChip Expression Analysis Technical Manual, Affymetrix). Briefly total RNA was isolated from liquid nitrogen frozen sample using TRIZOL reagent and the following steps were then processed in the CapitalBio Corporation, Beijing.	RNA preparation was processed as recommended by the Instruction of Affymetrix (Affymetrix GeneChip Expression Analysis Technical Manual, Affymetrix). Briefly total RNA was isolated from liquid nitrogen frozen sample using TRIZOL reagent and the following steps were then processed in the CapitalBio Corporation, Beijing.	RNA preparation was processed as recommended by the Instruction of Affymetrix (Affymetrix GeneChip Expression Analysis Technical Manual, Affymetrix). Briefly total RNA was isolated from liquid nitrogen frozen sample using TRIZOL reagent and the following steps were then processed in the CapitalBio Corporation, Beijing.	RNA preparation was processed as recommended by the Instruction of Affymetrix (Affymetrix GeneChip Expression Analysis Technical Manual, Affymetrix). Briefly total RNA was isolated from liquid nitrogen frozen sample using TRIZOL reagent and the following steps were then processed in the CapitalBio Corporation, Beijing.	RNA preparation was processed as recommended by the Instruction of Affymetrix (Affymetrix GeneChip Expression Analysis Technical Manual, Affymetrix). Briefly total RNA was isolated from liquid nitrogen frozen sample using TRIZOL reagent and the following steps were then processed in the CapitalBio Corporation, Beijing.	RNA preparation was processed as recommended by the Instruction of Affymetrix (Affymetrix GeneChip Expression Analysis Technical Manual, Affymetrix). Briefly total RNA was isolated from liquid nitrogen frozen sample using TRIZOL reagent and the following steps were then processed in the CapitalBio Corporation, Beijing.	RNA preparation was processed as recommended by the Instruction of Affymetrix (Affymetrix GeneChip Expression Analysis Technical Manual, Affymetrix). Briefly total RNA was isolated from liquid nitrogen frozen sample using TRIZOL reagent and the following steps were then processed in the CapitalBio Corporation, Beijing.	RNA preparation was processed as recommended by the Instruction of Affymetrix (Affymetrix GeneChip Expression Analysis Technical Manual, Affymetrix). Briefly total RNA was isolated from liquid nitrogen frozen sample using TRIZOL reagent and the following steps were then processed in the CapitalBio Corporation, Beijing.	RNA preparation was processed as recommended by the Instruction of Affymetrix (Affymetrix GeneChip Expression Analysis Technical Manual, Affymetrix). Briefly total RNA was isolated from liquid nitrogen frozen sample using TRIZOL reagent and the following steps were then processed in the CapitalBio Corporation, Beijing.	RNA preparation was processed as recommended by the Instruction of Affymetrix (Affymetrix GeneChip Expression Analysis Technical Manual, Affymetrix). Briefly total RNA was isolated from liquid nitrogen frozen sample using TRIZOL reagent and the following steps were then processed in the CapitalBio Corporation, Beijing.	RNA preparation was processed as recommended by the Instruction of Affymetrix (Affymetrix GeneChip Expression Analysis Technical Manual, Affymetrix). Briefly total RNA was isolated from liquid nitrogen frozen sample using TRIZOL reagent and the following steps were then processed in the CapitalBio Corporation, Beijing.	RNA preparation was processed as recommended by the Instruction of Affymetrix (Affymetrix GeneChip Expression Analysis Technical Manual, Affymetrix). Briefly total RNA was isolated from liquid nitrogen frozen sample using TRIZOL reagent and the following steps were then processed in the CapitalBio Corporation, Beijing.	RNA preparation was processed as recommended by the Instruction of Affymetrix (Affymetrix GeneChip Expression Analysis Technical Manual, Affymetrix). Briefly total RNA was isolated from liquid nitrogen frozen sample using TRIZOL reagent and the following steps were then processed in the CapitalBio Corporation, Beijing.	RNA preparation was processed as recommended by the Instruction of Affymetrix (Affymetrix GeneChip Expression Analysis Technical Manual, Affymetrix). Briefly total RNA was isolated from liquid nitrogen frozen sample using TRIZOL reagent and the following steps were then processed in the CapitalBio Corporation, Beijing.	RNA preparation was processed as recommended by the Instruction of Affymetrix (Affymetrix GeneChip Expression Analysis Technical Manual, Affymetrix). Briefly total RNA was isolated from liquid nitrogen frozen sample using TRIZOL reagent and the following steps were then processed in the CapitalBio Corporation, Beijing.	RNA preparation was processed as recommended by the Instruction of Affymetrix (Affymetrix GeneChip Expression Analysis Technical Manual, Affymetrix). Briefly total RNA was isolated from liquid nitrogen frozen sample using TRIZOL reagent and the following steps were then processed in the CapitalBio Corporation, Beijing.
!Sample_label_ch1	biotin	biotin	biotin	biotin	biotin	biotin	biotin	biotin	biotin	biotin	biotin	biotin	biotin	biotin	biotin	biotin	biotin	biotin	biotin	biotin	biotin	biotin	biotin	biotin	biotin	biotin	biotin	biotin	biotin	biotin	biotin	biotin	biotin	biotin	biotin	biotin
!Sample_label_protocol_ch1	Biotin-tagged cRNA was generated from an in vitro transcription reaction using the MessageAmpTM II aRNA Amplification Kit and then fragmented into strands of 35 to 200 bases in length following the Affymetrix鈥檚 protocol.	Biotin-tagged cRNA was generated from an in vitro transcription reaction using the MessageAmpTM II aRNA Amplification Kit and then fragmented into strands of 35 to 200 bases in length following the Affymetrix鈥檚 protocol.	Biotin-tagged cRNA was generated from an in vitro transcription reaction using the MessageAmpTM II aRNA Amplification Kit and then fragmented into strands of 35 to 200 bases in length following the Affymetrix鈥檚 protocol.	Biotin-tagged cRNA was generated from an in vitro transcription reaction using the MessageAmpTM II aRNA Amplification Kit and then fragmented into strands of 35 to 200 bases in length following the Affymetrix鈥檚 protocol.	Biotin-tagged cRNA was generated from an in vitro transcription reaction using the MessageAmpTM II aRNA Amplification Kit and then fragmented into strands of 35 to 200 bases in length following the Affymetrix鈥檚 protocol.	Biotin-tagged cRNA was generated from an in vitro transcription reaction using the MessageAmpTM II aRNA Amplification Kit and then fragmented into strands of 35 to 200 bases in length following the Affymetrix鈥檚 protocol.	Biotin-tagged cRNA was generated from an in vitro transcription reaction using the MessageAmpTM II aRNA Amplification Kit and then fragmented into strands of 35 to 200 bases in length following the Affymetrix鈥檚 protocol.	Biotin-tagged cRNA was generated from an in vitro transcription reaction using the MessageAmpTM II aRNA Amplification Kit and then fragmented into strands of 35 to 200 bases in length following the Affymetrix鈥檚 protocol.	Biotin-tagged cRNA was generated from an in vitro transcription reaction using the MessageAmpTM II aRNA Amplification Kit and then fragmented into strands of 35 to 200 bases in length following the Affymetrix鈥檚 protocol.	Biotin-tagged cRNA was generated from an in vitro transcription reaction using the MessageAmpTM II aRNA Amplification Kit and then fragmented into strands of 35 to 200 bases in length following the Affymetrix鈥檚 protocol.	Biotin-tagged cRNA was generated from an in vitro transcription reaction using the MessageAmpTM II aRNA Amplification Kit and then fragmented into strands of 35 to 200 bases in length following the Affymetrix鈥檚 protocol.	Biotin-tagged cRNA was generated from an in vitro transcription reaction using the MessageAmpTM II aRNA Amplification Kit and then fragmented into strands of 35 to 200 bases in length following the Affymetrix鈥檚 protocol.	Biotin-tagged cRNA was generated from an in vitro transcription reaction using the MessageAmpTM II aRNA Amplification Kit and then fragmented into strands of 35 to 200 bases in length following the Affymetrix鈥檚 protocol.	Biotin-tagged cRNA was generated from an in vitro transcription reaction using the MessageAmpTM II aRNA Amplification Kit and then fragmented into strands of 35 to 200 bases in length following the Affymetrix鈥檚 protocol.	Biotin-tagged cRNA was generated from an in vitro transcription reaction using the MessageAmpTM II aRNA Amplification Kit and then fragmented into strands of 35 to 200 bases in length following the Affymetrix鈥檚 protocol.	Biotin-tagged cRNA was generated from an in vitro transcription reaction using the MessageAmpTM II aRNA Amplification Kit and then fragmented into strands of 35 to 200 bases in length following the Affymetrix鈥檚 protocol.	Biotin-tagged cRNA was generated from an in vitro transcription reaction using the MessageAmpTM II aRNA Amplification Kit and then fragmented into strands of 35 to 200 bases in length following the Affymetrix鈥檚 protocol.	Biotin-tagged cRNA was generated from an in vitro transcription reaction using the MessageAmpTM II aRNA Amplification Kit and then fragmented into strands of 35 to 200 bases in length following the Affymetrix鈥檚 protocol.	Biotin-tagged cRNA was generated from an in vitro transcription reaction using the MessageAmpTM II aRNA Amplification Kit and then fragmented into strands of 35 to 200 bases in length following the Affymetrix鈥檚 protocol.	Biotin-tagged cRNA was generated from an in vitro transcription reaction using the MessageAmpTM II aRNA Amplification Kit and then fragmented into strands of 35 to 200 bases in length following the Affymetrix鈥檚 protocol.	Biotin-tagged cRNA was generated from an in vitro transcription reaction using the MessageAmpTM II aRNA Amplification Kit and then fragmented into strands of 35 to 200 bases in length following the Affymetrix鈥檚 protocol.	Biotin-tagged cRNA was generated from an in vitro transcription reaction using the MessageAmpTM II aRNA Amplification Kit and then fragmented into strands of 35 to 200 bases in length following the Affymetrix鈥檚 protocol.	Biotin-tagged cRNA was generated from an in vitro transcription reaction using the MessageAmpTM II aRNA Amplification Kit and then fragmented into strands of 35 to 200 bases in length following the Affymetrix鈥檚 protocol.	Biotin-tagged cRNA was generated from an in vitro transcription reaction using the MessageAmpTM II aRNA Amplification Kit and then fragmented into strands of 35 to 200 bases in length following the Affymetrix鈥檚 protocol.	Biotin-tagged cRNA was generated from an in vitro transcription reaction using the MessageAmpTM II aRNA Amplification Kit and then fragmented into strands of 35 to 200 bases in length following the Affymetrix鈥檚 protocol.	Biotin-tagged cRNA was generated from an in vitro transcription reaction using the MessageAmpTM II aRNA Amplification Kit and then fragmented into strands of 35 to 200 bases in length following the Affymetrix鈥檚 protocol.	Biotin-tagged cRNA was generated from an in vitro transcription reaction using the MessageAmpTM II aRNA Amplification Kit and then fragmented into strands of 35 to 200 bases in length following the Affymetrix鈥檚 protocol.	Biotin-tagged cRNA was generated from an in vitro transcription reaction using the MessageAmpTM II aRNA Amplification Kit and then fragmented into strands of 35 to 200 bases in length following the Affymetrix鈥檚 protocol.	Biotin-tagged cRNA was generated from an in vitro transcription reaction using the MessageAmpTM II aRNA Amplification Kit and then fragmented into strands of 35 to 200 bases in length following the Affymetrix鈥檚 protocol.	Biotin-tagged cRNA was generated from an in vitro transcription reaction using the MessageAmpTM II aRNA Amplification Kit and then fragmented into strands of 35 to 200 bases in length following the Affymetrix鈥檚 protocol.	Biotin-tagged cRNA was generated from an in vitro transcription reaction using the MessageAmpTM II aRNA Amplification Kit and then fragmented into strands of 35 to 200 bases in length following the Affymetrix鈥檚 protocol.	Biotin-tagged cRNA was generated from an in vitro transcription reaction using the MessageAmpTM II aRNA Amplification Kit and then fragmented into strands of 35 to 200 bases in length following the Affymetrix鈥檚 protocol.	Biotin-tagged cRNA was generated from an in vitro transcription reaction using the MessageAmpTM II aRNA Amplification Kit and then fragmented into strands of 35 to 200 bases in length following the Affymetrix鈥檚 protocol.	Biotin-tagged cRNA was generated from an in vitro transcription reaction using the MessageAmpTM II aRNA Amplification Kit and then fragmented into strands of 35 to 200 bases in length following the Affymetrix鈥檚 protocol.	Biotin-tagged cRNA was generated from an in vitro transcription reaction using the MessageAmpTM II aRNA Amplification Kit and then fragmented into strands of 35 to 200 bases in length following the Affymetrix鈥檚 protocol.	Biotin-tagged cRNA was generated from an in vitro transcription reaction using the MessageAmpTM II aRNA Amplification Kit and then fragmented into strands of 35 to 200 bases in length following the Affymetrix鈥檚 protocol.
!Sample_taxid_ch1	39947	39947	39947	39947	39947	39947	39947	39947	39947	39947	39947	39947	39947	39947	39947	39947	39947	39947	39947	39947	39947	39947	39947	39947	39947	39947	39947	39947	39947	39947	39947	39947	39947	39947	39947	39947
!Sample_hyb_protocol	cRNA was then hybridized to the Affymetrix rice genome array containing 48,564 japonica and 1,260 indica sequences at 45 掳C with rotation for 16h (Affymetrix GeneChip Hybridization Oven 640). The GeneChip arrays were washed and then stained on the Affymetrix Fluidics Station 450 followed by scanning on Affymetrix GeneChip Scanner 3000. All above mentioned experiment steps were processed in Capita…	cRNA was then hybridized to the Affymetrix rice genome array containing 48,564 japonica and 1,260 indica sequences at 45 掳C with rotation for 16h (Affymetrix GeneChip Hybridization Oven 640). The GeneChip arrays were washed and then stained on the Affymetrix Fluidics Station 450 followed by scanning on Affymetrix GeneChip Scanner 3000. All above mentioned experiment steps were processed in Capita…	cRNA was then hybridized to the Affymetrix rice genome array containing 48,564 japonica and 1,260 indica sequences at 45 掳C with rotation for 16h (Affymetrix GeneChip Hybridization Oven 640). The GeneChip arrays were washed and then stained on the Affymetrix Fluidics Station 450 followed by scanning on Affymetrix GeneChip Scanner 3000. All above mentioned experiment steps were processed in Capita…	cRNA was then hybridized to the Affymetrix rice genome array containing 48,564 japonica and 1,260 indica sequences at 45 掳C with rotation for 16h (Affymetrix GeneChip Hybridization Oven 640). The GeneChip arrays were washed and then stained on the Affymetrix Fluidics Station 450 followed by scanning on Affymetrix GeneChip Scanner 3000. All above mentioned experiment steps were processed in Capita…	cRNA was then hybridized to the Affymetrix rice genome array containing 48,564 japonica and 1,260 indica sequences at 45 掳C with rotation for 16h (Affymetrix GeneChip Hybridization Oven 640). The GeneChip arrays were washed and then stained on the Affymetrix Fluidics Station 450 followed by scanning on Affymetrix GeneChip Scanner 3000. All above mentioned experiment steps were processed in Capita…	cRNA was then hybridized to the Affymetrix rice genome array containing 48,564 japonica and 1,260 indica sequences at 45 掳C with rotation for 16h (Affymetrix GeneChip Hybridization Oven 640). The GeneChip arrays were washed and then stained on the Affymetrix Fluidics Station 450 followed by scanning on Affymetrix GeneChip Scanner 3000. All above mentioned experiment steps were processed in Capita…	cRNA was then hybridized to the Affymetrix rice genome array containing 48,564 japonica and 1,260 indica sequences at 45 掳C with rotation for 16h (Affymetrix GeneChip Hybridization Oven 640). The GeneChip arrays were washed and then stained on the Affymetrix Fluidics Station 450 followed by scanning on Affymetrix GeneChip Scanner 3000. All above mentioned experiment steps were processed in Capita…	cRNA was then hybridized to the Affymetrix rice genome array containing 48,564 japonica and 1,260 indica sequences at 45 掳C with rotation for 16h (Affymetrix GeneChip Hybridization Oven 640). The GeneChip arrays were washed and then stained on the Affymetrix Fluidics Station 450 followed by scanning on Affymetrix GeneChip Scanner 3000. All above mentioned experiment steps were processed in Capita…	cRNA was then hybridized to the Affymetrix rice genome array containing 48,564 japonica and 1,260 indica sequences at 45 掳C with rotation for 16h (Affymetrix GeneChip Hybridization Oven 640). The GeneChip arrays were washed and then stained on the Affymetrix Fluidics Station 450 followed by scanning on Affymetrix GeneChip Scanner 3000. All above mentioned experiment steps were processed in Capita…	cRNA was then hybridized to the Affymetrix rice genome array containing 48,564 japonica and 1,260 indica sequences at 45 掳C with rotation for 16h (Affymetrix GeneChip Hybridization Oven 640). The GeneChip arrays were washed and then stained on the Affymetrix Fluidics Station 450 followed by scanning on Affymetrix GeneChip Scanner 3000. All above mentioned experiment steps were processed in Capita…	cRNA was then hybridized to the Affymetrix rice genome array containing 48,564 japonica and 1,260 indica sequences at 45 掳C with rotation for 16h (Affymetrix GeneChip Hybridization Oven 640). The GeneChip arrays were washed and then stained on the Affymetrix Fluidics Station 450 followed by scanning on Affymetrix GeneChip Scanner 3000. All above mentioned experiment steps were processed in Capita…	cRNA was then hybridized to the Affymetrix rice genome array containing 48,564 japonica and 1,260 indica sequences at 45 掳C with rotation for 16h (Affymetrix GeneChip Hybridization Oven 640). The GeneChip arrays were washed and then stained on the Affymetrix Fluidics Station 450 followed by scanning on Affymetrix GeneChip Scanner 3000. All above mentioned experiment steps were processed in Capita…	cRNA was then hybridized to the Affymetrix rice genome array containing 48,564 japonica and 1,260 indica sequences at 45 掳C with rotation for 16h (Affymetrix GeneChip Hybridization Oven 640). The GeneChip arrays were washed and then stained on the Affymetrix Fluidics Station 450 followed by scanning on Affymetrix GeneChip Scanner 3000. All above mentioned experiment steps were processed in Capita…	cRNA was then hybridized to the Affymetrix rice genome array containing 48,564 japonica and 1,260 indica sequences at 45 掳C with rotation for 16h (Affymetrix GeneChip Hybridization Oven 640). The GeneChip arrays were washed and then stained on the Affymetrix Fluidics Station 450 followed by scanning on Affymetrix GeneChip Scanner 3000. All above mentioned experiment steps were processed in Capita…	cRNA was then hybridized to the Affymetrix rice genome array containing 48,564 japonica and 1,260 indica sequences at 45 掳C with rotation for 16h (Affymetrix GeneChip Hybridization Oven 640). The GeneChip arrays were washed and then stained on the Affymetrix Fluidics Station 450 followed by scanning on Affymetrix GeneChip Scanner 3000. All above mentioned experiment steps were processed in Capita…	cRNA was then hybridized to the Affymetrix rice genome array containing 48,564 japonica and 1,260 indica sequences at 45 掳C with rotation for 16h (Affymetrix GeneChip Hybridization Oven 640). The GeneChip arrays were washed and then stained on the Affymetrix Fluidics Station 450 followed by scanning on Affymetrix GeneChip Scanner 3000. All above mentioned experiment steps were processed in Capita…	cRNA was then hybridized to the Affymetrix rice genome array containing 48,564 japonica and 1,260 indica sequences at 45 掳C with rotation for 16h (Affymetrix GeneChip Hybridization Oven 640). The GeneChip arrays were washed and then stained on the Affymetrix Fluidics Station 450 followed by scanning on Affymetrix GeneChip Scanner 3000. All above mentioned experiment steps were processed in Capita…	cRNA was then hybridized to the Affymetrix rice genome array containing 48,564 japonica and 1,260 indica sequences at 45 掳C with rotation for 16h (Affymetrix GeneChip Hybridization Oven 640). The GeneChip arrays were washed and then stained on the Affymetrix Fluidics Station 450 followed by scanning on Affymetrix GeneChip Scanner 3000. All above mentioned experiment steps were processed in Capita…	cRNA was then hybridized to the Affymetrix rice genome array containing 48,564 japonica and 1,260 indica sequences at 45 掳C with rotation for 16h (Affymetrix GeneChip Hybridization Oven 640). The GeneChip arrays were washed and then stained on the Affymetrix Fluidics Station 450 followed by scanning on Affymetrix GeneChip Scanner 3000. All above mentioned experiment steps were processed in Capita…	cRNA was then hybridized to the Affymetrix rice genome array containing 48,564 japonica and 1,260 indica sequences at 45 掳C with rotation for 16h (Affymetrix GeneChip Hybridization Oven 640). The GeneChip arrays were washed and then stained on the Affymetrix Fluidics Station 450 followed by scanning on Affymetrix GeneChip Scanner 3000. All above mentioned experiment steps were processed in Capita…	cRNA was then hybridized to the Affymetrix rice genome array containing 48,564 japonica and 1,260 indica sequences at 45 掳C with rotation for 16h (Affymetrix GeneChip Hybridization Oven 640). The GeneChip arrays were washed and then stained on the Affymetrix Fluidics Station 450 followed by scanning on Affymetrix GeneChip Scanner 3000. All above mentioned experiment steps were processed in Capita…	cRNA was then hybridized to the Affymetrix rice genome array containing 48,564 japonica and 1,260 indica sequences at 45 掳C with rotation for 16h (Affymetrix GeneChip Hybridization Oven 640). The GeneChip arrays were washed and then stained on the Affymetrix Fluidics Station 450 followed by scanning on Affymetrix GeneChip Scanner 3000. All above mentioned experiment steps were processed in Capita…	cRNA was then hybridized to the Affymetrix rice genome array containing 48,564 japonica and 1,260 indica sequences at 45 掳C with rotation for 16h (Affymetrix GeneChip Hybridization Oven 640). The GeneChip arrays were washed and then stained on the Affymetrix Fluidics Station 450 followed by scanning on Affymetrix GeneChip Scanner 3000. All above mentioned experiment steps were processed in Capita…	cRNA was then hybridized to the Affymetrix rice genome array containing 48,564 japonica and 1,260 indica sequences at 45 掳C with rotation for 16h (Affymetrix GeneChip Hybridization Oven 640). The GeneChip arrays were washed and then stained on the Affymetrix Fluidics Station 450 followed by scanning on Affymetrix GeneChip Scanner 3000. All above mentioned experiment steps were processed in Capita…	cRNA was then hybridized to the Affymetrix rice genome array containing 48,564 japonica and 1,260 indica sequences at 45 掳C with rotation for 16h (Affymetrix GeneChip Hybridization Oven 640). The GeneChip arrays were washed and then stained on the Affymetrix Fluidics Station 450 followed by scanning on Affymetrix GeneChip Scanner 3000. All above mentioned experiment steps were processed in Capita…	cRNA was then hybridized to the Affymetrix rice genome array containing 48,564 japonica and 1,260 indica sequences at 45 掳C with rotation for 16h (Affymetrix GeneChip Hybridization Oven 640). The GeneChip arrays were washed and then stained on the Affymetrix Fluidics Station 450 followed by scanning on Affymetrix GeneChip Scanner 3000. All above mentioned experiment steps were processed in Capita…	cRNA was then hybridized to the Affymetrix rice genome array containing 48,564 japonica and 1,260 indica sequences at 45 掳C with rotation for 16h (Affymetrix GeneChip Hybridization Oven 640). The GeneChip arrays were washed and then stained on the Affymetrix Fluidics Station 450 followed by scanning on Affymetrix GeneChip Scanner 3000. All above mentioned experiment steps were processed in Capita…	cRNA was then hybridized to the Affymetrix rice genome array containing 48,564 japonica and 1,260 indica sequences at 45 掳C with rotation for 16h (Affymetrix GeneChip Hybridization Oven 640). The GeneChip arrays were washed and then stained on the Affymetrix Fluidics Station 450 followed by scanning on Affymetrix GeneChip Scanner 3000. All above mentioned experiment steps were processed in Capita…	cRNA was then hybridized to the Affymetrix rice genome array containing 48,564 japonica and 1,260 indica sequences at 45 掳C with rotation for 16h (Affymetrix GeneChip Hybridization Oven 640). The GeneChip arrays were washed and then stained on the Affymetrix Fluidics Station 450 followed by scanning on Affymetrix GeneChip Scanner 3000. All above mentioned experiment steps were processed in Capita…	cRNA was then hybridized to the Affymetrix rice genome array containing 48,564 japonica and 1,260 indica sequences at 45 掳C with rotation for 16h (Affymetrix GeneChip Hybridization Oven 640). The GeneChip arrays were washed and then stained on the Affymetrix Fluidics Station 450 followed by scanning on Affymetrix GeneChip Scanner 3000. All above mentioned experiment steps were processed in Capita…	cRNA was then hybridized to the Affymetrix rice genome array containing 48,564 japonica and 1,260 indica sequences at 45 掳C with rotation for 16h (Affymetrix GeneChip Hybridization Oven 640). The GeneChip arrays were washed and then stained on the Affymetrix Fluidics Station 450 followed by scanning on Affymetrix GeneChip Scanner 3000. All above mentioned experiment steps were processed in Capita…	cRNA was then hybridized to the Affymetrix rice genome array containing 48,564 japonica and 1,260 indica sequences at 45 掳C with rotation for 16h (Affymetrix GeneChip Hybridization Oven 640). The GeneChip arrays were washed and then stained on the Affymetrix Fluidics Station 450 followed by scanning on Affymetrix GeneChip Scanner 3000. All above mentioned experiment steps were processed in Capita…	cRNA was then hybridized to the Affymetrix rice genome array containing 48,564 japonica and 1,260 indica sequences at 45 掳C with rotation for 16h (Affymetrix GeneChip Hybridization Oven 640). The GeneChip arrays were washed and then stained on the Affymetrix Fluidics Station 450 followed by scanning on Affymetrix GeneChip Scanner 3000. All above mentioned experiment steps were processed in Capita…	cRNA was then hybridized to the Affymetrix rice genome array containing 48,564 japonica and 1,260 indica sequences at 45 掳C with rotation for 16h (Affymetrix GeneChip Hybridization Oven 640). The GeneChip arrays were washed and then stained on the Affymetrix Fluidics Station 450 followed by scanning on Affymetrix GeneChip Scanner 3000. All above mentioned experiment steps were processed in Capita…	cRNA was then hybridized to the Affymetrix rice genome array containing 48,564 japonica and 1,260 indica sequences at 45 掳C with rotation for 16h (Affymetrix GeneChip Hybridization Oven 640). The GeneChip arrays were washed and then stained on the Affymetrix Fluidics Station 450 followed by scanning on Affymetrix GeneChip Scanner 3000. All above mentioned experiment steps were processed in Capita…	cRNA was then hybridized to the Affymetrix rice genome array containing 48,564 japonica and 1,260 indica sequences at 45 掳C with rotation for 16h (Affymetrix GeneChip Hybridization Oven 640). The GeneChip arrays were washed and then stained on the Affymetrix Fluidics Station 450 followed by scanning on Affymetrix GeneChip Scanner 3000. All above mentioned experiment steps were processed in Capita…
!Sample_scan_protocol	GeneChip Operating Software (GCOS1.4) was used to analyze the hybridization data. The scanned images were firstly examined by visual inspection then satisfactory images were analyzed to generate raw data saved as CEL files using the default settings of GCOS1.4.	GeneChip Operating Software (GCOS1.4) was used to analyze the hybridization data. The scanned images were firstly examined by visual inspection then satisfactory images were analyzed to generate raw data saved as CEL files using the default settings of GCOS1.4.	GeneChip Operating Software (GCOS1.4) was used to analyze the hybridization data. The scanned images were firstly examined by visual inspection then satisfactory images were analyzed to generate raw data saved as CEL files using the default settings of GCOS1.4.	GeneChip Operating Software (GCOS1.4) was used to analyze the hybridization data. The scanned images were firstly examined by visual inspection then satisfactory images were analyzed to generate raw data saved as CEL files using the default settings of GCOS1.4.	GeneChip Operating Software (GCOS1.4) was used to analyze the hybridization data. The scanned images were firstly examined by visual inspection then satisfactory images were analyzed to generate raw data saved as CEL files using the default settings of GCOS1.4.	GeneChip Operating Software (GCOS1.4) was used to analyze the hybridization data. The scanned images were firstly examined by visual inspection then satisfactory images were analyzed to generate raw data saved as CEL files using the default settings of GCOS1.4.	GeneChip Operating Software (GCOS1.4) was used to analyze the hybridization data. The scanned images were firstly examined by visual inspection then satisfactory images were analyzed to generate raw data saved as CEL files using the default settings of GCOS1.4.	GeneChip Operating Software (GCOS1.4) was used to analyze the hybridization data. The scanned images were firstly examined by visual inspection then satisfactory images were analyzed to generate raw data saved as CEL files using the default settings of GCOS1.4.	GeneChip Operating Software (GCOS1.4) was used to analyze the hybridization data. The scanned images were firstly examined by visual inspection then satisfactory images were analyzed to generate raw data saved as CEL files using the default settings of GCOS1.4.	GeneChip Operating Software (GCOS1.4) was used to analyze the hybridization data. The scanned images were firstly examined by visual inspection then satisfactory images were analyzed to generate raw data saved as CEL files using the default settings of GCOS1.4.	GeneChip Operating Software (GCOS1.4) was used to analyze the hybridization data. The scanned images were firstly examined by visual inspection then satisfactory images were analyzed to generate raw data saved as CEL files using the default settings of GCOS1.4.	GeneChip Operating Software (GCOS1.4) was used to analyze the hybridization data. The scanned images were firstly examined by visual inspection then satisfactory images were analyzed to generate raw data saved as CEL files using the default settings of GCOS1.4.	GeneChip Operating Software (GCOS1.4) was used to analyze the hybridization data. The scanned images were firstly examined by visual inspection then satisfactory images were analyzed to generate raw data saved as CEL files using the default settings of GCOS1.4.	GeneChip Operating Software (GCOS1.4) was used to analyze the hybridization data. The scanned images were firstly examined by visual inspection then satisfactory images were analyzed to generate raw data saved as CEL files using the default settings of GCOS1.4.	GeneChip Operating Software (GCOS1.4) was used to analyze the hybridization data. The scanned images were firstly examined by visual inspection then satisfactory images were analyzed to generate raw data saved as CEL files using the default settings of GCOS1.4.	GeneChip Operating Software (GCOS1.4) was used to analyze the hybridization data. The scanned images were firstly examined by visual inspection then satisfactory images were analyzed to generate raw data saved as CEL files using the default settings of GCOS1.4.	GeneChip Operating Software (GCOS1.4) was used to analyze the hybridization data. The scanned images were firstly examined by visual inspection then satisfactory images were analyzed to generate raw data saved as CEL files using the default settings of GCOS1.4.	GeneChip Operating Software (GCOS1.4) was used to analyze the hybridization data. The scanned images were firstly examined by visual inspection then satisfactory images were analyzed to generate raw data saved as CEL files using the default settings of GCOS1.4.	GeneChip Operating Software (GCOS1.4) was used to analyze the hybridization data. The scanned images were firstly examined by visual inspection then satisfactory images were analyzed to generate raw data saved as CEL files using the default settings of GCOS1.4.	GeneChip Operating Software (GCOS1.4) was used to analyze the hybridization data. The scanned images were firstly examined by visual inspection then satisfactory images were analyzed to generate raw data saved as CEL files using the default settings of GCOS1.4.	GeneChip Operating Software (GCOS1.4) was used to analyze the hybridization data. The scanned images were firstly examined by visual inspection then satisfactory images were analyzed to generate raw data saved as CEL files using the default settings of GCOS1.4.	GeneChip Operating Software (GCOS1.4) was used to analyze the hybridization data. The scanned images were firstly examined by visual inspection then satisfactory images were analyzed to generate raw data saved as CEL files using the default settings of GCOS1.4.	GeneChip Operating Software (GCOS1.4) was used to analyze the hybridization data. The scanned images were firstly examined by visual inspection then satisfactory images were analyzed to generate raw data saved as CEL files using the default settings of GCOS1.4.	GeneChip Operating Software (GCOS1.4) was used to analyze the hybridization data. The scanned images were firstly examined by visual inspection then satisfactory images were analyzed to generate raw data saved as CEL files using the default settings of GCOS1.4.	GeneChip Operating Software (GCOS1.4) was used to analyze the hybridization data. The scanned images were firstly examined by visual inspection then satisfactory images were analyzed to generate raw data saved as CEL files using the default settings of GCOS1.4.	GeneChip Operating Software (GCOS1.4) was used to analyze the hybridization data. The scanned images were firstly examined by visual inspection then satisfactory images were analyzed to generate raw data saved as CEL files using the default settings of GCOS1.4.	GeneChip Operating Software (GCOS1.4) was used to analyze the hybridization data. The scanned images were firstly examined by visual inspection then satisfactory images were analyzed to generate raw data saved as CEL files using the default settings of GCOS1.4.	GeneChip Operating Software (GCOS1.4) was used to analyze the hybridization data. The scanned images were firstly examined by visual inspection then satisfactory images were analyzed to generate raw data saved as CEL files using the default settings of GCOS1.4.	GeneChip Operating Software (GCOS1.4) was used to analyze the hybridization data. The scanned images were firstly examined by visual inspection then satisfactory images were analyzed to generate raw data saved as CEL files using the default settings of GCOS1.4.	GeneChip Operating Software (GCOS1.4) was used to analyze the hybridization data. The scanned images were firstly examined by visual inspection then satisfactory images were analyzed to generate raw data saved as CEL files using the default settings of GCOS1.4.	GeneChip Operating Software (GCOS1.4) was used to analyze the hybridization data. The scanned images were firstly examined by visual inspection then satisfactory images were analyzed to generate raw data saved as CEL files using the default settings of GCOS1.4.	GeneChip Operating Software (GCOS1.4) was used to analyze the hybridization data. The scanned images were firstly examined by visual inspection then satisfactory images were analyzed to generate raw data saved as CEL files using the default settings of GCOS1.4.	GeneChip Operating Software (GCOS1.4) was used to analyze the hybridization data. The scanned images were firstly examined by visual inspection then satisfactory images were analyzed to generate raw data saved as CEL files using the default settings of GCOS1.4.	GeneChip Operating Software (GCOS1.4) was used to analyze the hybridization data. The scanned images were firstly examined by visual inspection then satisfactory images were analyzed to generate raw data saved as CEL files using the default settings of GCOS1.4.	GeneChip Operating Software (GCOS1.4) was used to analyze the hybridization data. The scanned images were firstly examined by visual inspection then satisfactory images were analyzed to generate raw data saved as CEL files using the default settings of GCOS1.4.	GeneChip Operating Software (GCOS1.4) was used to analyze the hybridization data. The scanned images were firstly examined by visual inspection then satisfactory images were analyzed to generate raw data saved as CEL files using the default settings of GCOS1.4.
!Sample_description	K354, a BC2F6 introgression line with cold tolance derived from a cross between recurrent parent C418 and Bg300 (an indica variety from Sri Lanka)	K354, a BC2F6 introgression line with cold tolance derived from a cross between recurrent parent C418 and Bg300 (an indica variety from Sri Lanka)	K354, a BC2F6 introgression line with cold tolance derived from a cross between recurrent parent C418 and Bg300 (an indica variety from Sri Lanka)	K354, a BC2F6 introgression line with cold tolance derived from a cross between recurrent parent C418 and Bg300 (an indica variety from Sri Lanka)	K354, a BC2F6 introgression line with cold tolance derived from a cross between recurrent parent C418 and Bg300 (an indica variety from Sri Lanka)	K354, a BC2F6 introgression line with cold tolance derived from a cross between recurrent parent C418 and Bg300 (an indica variety from Sri Lanka)	K354, a BC2F6 introgression line with cold tolance derived from a cross between recurrent parent C418 and Bg300 (an indica variety from Sri Lanka)	K354, a BC2F6 introgression line with cold tolance derived from a cross between recurrent parent C418 and Bg300 (an indica variety from Sri Lanka)	K354, a BC2F6 introgression line with cold tolance derived from a cross between recurrent parent C418 and Bg300 (an indica variety from Sri Lanka)	K354, a BC2F6 introgression line with cold tolance derived from a cross between recurrent parent C418 and Bg300 (an indica variety from Sri Lanka)	K354, a BC2F6 introgression line with cold tolance derived from a cross between recurrent parent C418 and Bg300 (an indica variety from Sri Lanka)	K354, a BC2F6 introgression line with cold tolance derived from a cross between recurrent parent C418 and Bg300 (an indica variety from Sri Lanka)	K354, a BC2F6 introgression line with cold tolance derived from a cross between recurrent parent C418 and Bg300 (an indica variety from Sri Lanka)	K354, a BC2F6 introgression line with cold tolance derived from a cross between recurrent parent C418 and Bg300 (an indica variety from Sri Lanka)	K354, a BC2F6 introgression line with cold tolance derived from a cross between recurrent parent C418 and Bg300 (an indica variety from Sri Lanka)	K354, a BC2F6 introgression line with cold tolance derived from a cross between recurrent parent C418 and Bg300 (an indica variety from Sri Lanka)	K354, a BC2F6 introgression line with cold tolance derived from a cross between recurrent parent C418 and Bg300 (an indica variety from Sri Lanka)	K354, a BC2F6 introgression line with cold tolance derived from a cross between recurrent parent C418 and Bg300 (an indica variety from Sri Lanka)	A japonica restorer line, C418, which is the male parent of many elite japonica commercial hybrid cultivars widely grown in North China	A japonica restorer line, C418, which is the male parent of many elite japonica commercial hybrid cultivars widely grown in North China	A japonica restorer line, C418, which is the male parent of many elite japonica commercial hybrid cultivars widely grown in North China	A japonica restorer line, C418, which is the male parent of many elite japonica commercial hybrid cultivars widely grown in North China	A japonica restorer line, C418, which is the male parent of many elite japonica commercial hybrid cultivars widely grown in North China	A japonica restorer line, C418, which is the male parent of many elite japonica commercial hybrid cultivars widely grown in North China	A japonica restorer line, C418, which is the male parent of many elite japonica commercial hybrid cultivars widely grown in North China	A japonica restorer line, C418, which is the male parent of many elite japonica commercial hybrid cultivars widely grown in North China	A japonica restorer line, C418, which is the male parent of many elite japonica commercial hybrid cultivars widely grown in North China	A japonica restorer line, C418, which is the male parent of many elite japonica commercial hybrid cultivars widely grown in North China	A japonica restorer line, C418, which is the male parent of many elite japonica commercial hybrid cultivars widely grown in North China	A japonica restorer line, C418, which is the male parent of many elite japonica commercial hybrid cultivars widely grown in North China	A japonica restorer line, C418, which is the male parent of many elite japonica commercial hybrid cultivars widely grown in North China	A japonica restorer line, C418, which is the male parent of many elite japonica commercial hybrid cultivars widely grown in North China	A japonica restorer line, C418, which is the male parent of many elite japonica commercial hybrid cultivars widely grown in North China	A japonica restorer line, C418, which is the male parent of many elite japonica commercial hybrid cultivars widely grown in North China	A japonica restorer line, C418, which is the male parent of many elite japonica commercial hybrid cultivars widely grown in North China	A japonica restorer line, C418, which is the male parent of many elite japonica commercial hybrid cultivars widely grown in North China
!Sample_data_processing	MAS 5.0	MAS 5.0	MAS 5.0	MAS 5.0	MAS 5.0	MAS 5.0	MAS 5.0	MAS 5.0	MAS 5.0	MAS 5.0	MAS 5.0	MAS 5.0	MAS 5.0	MAS 5.0	MAS 5.0	MAS 5.0	MAS 5.0	MAS 5.0	MAS 5.0	MAS 5.0	MAS 5.0	MAS 5.0	MAS 5.0	MAS 5.0	MAS 5.0	MAS 5.0	MAS 5.0	MAS 5.0	MAS 5.0	MAS 5.0	MAS 5.0	MAS 5.0	MAS 5.0	MAS 5.0	MAS 5.0	MAS 5.0
!Sample_platform_id	GPL2025	GPL2025	GPL2025	GPL2025	GPL2025	GPL2025	GPL2025	GPL2025	GPL2025	GPL2025	GPL2025	GPL2025	GPL2025	GPL2025	GPL2025	GPL2025	GPL2025	GPL2025	GPL2025	GPL2025	GPL2025	GPL2025	GPL2025	GPL2025	GPL2025	GPL2025	GPL2025	GPL2025	GPL2025	GPL2025	GPL2025	GPL2025	GPL2025	GPL2025	GPL2025	GPL2025
!Sample_contact_name	Fan,,Zhang	Fan,,Zhang	Fan,,Zhang	Fan,,Zhang	Fan,,Zhang	Fan,,Zhang	Fan,,Zhang	Fan,,Zhang	Fan,,Zhang	Fan,,Zhang	Fan,,Zhang	Fan,,Zhang	Fan,,Zhang	Fan,,Zhang	Fan,,Zhang	Fan,,Zhang	Fan,,Zhang	Fan,,Zhang	Fan,,Zhang	Fan,,Zhang	Fan,,Zhang	Fan,,Zhang	Fan,,Zhang	Fan,,Zhang	Fan,,Zhang	Fan,,Zhang	Fan,,Zhang	Fan,,Zhang	Fan,,Zhang	Fan,,Zhang	Fan,,Zhang	Fan,,Zhang	Fan,,Zhang	Fan,,Zhang	Fan,,Zhang	Fan,,Zhang
!Sample_contact_institute	CAAS	CAAS	CAAS	CAAS	CAAS	CAAS	CAAS	CAAS	CAAS	CAAS	CAAS	CAAS	CAAS	CAAS	CAAS	CAAS	CAAS	CAAS	CAAS	CAAS	CAAS	CAAS	CAAS	CAAS	CAAS	CAAS	CAAS	CAAS	CAAS	CAAS	CAAS	CAAS	CAAS	CAAS	CAAS	CAAS
!Sample_contact_address	12 South Zhong-Guan-Cun St.	12 South Zhong-Guan-Cun St.	12 South Zhong-Guan-Cun St.	12 South Zhong-Guan-Cun St.	12 South Zhong-Guan-Cun St.	12 South Zhong-Guan-Cun St.	12 South Zhong-Guan-Cun St.	12 South Zhong-Guan-Cun St.	12 South Zhong-Guan-Cun St.	12 South Zhong-Guan-Cun St.	12 South Zhong-Guan-Cun St.	12 South Zhong-Guan-Cun St.	12 South Zhong-Guan-Cun St.	12 South Zhong-Guan-Cun St.	12 South Zhong-Guan-Cun St.	12 South Zhong-Guan-Cun St.	12 South Zhong-Guan-Cun St.	12 South Zhong-Guan-Cun St.	12 South Zhong-Guan-Cun St.	12 South Zhong-Guan-Cun St.	12 South Zhong-Guan-Cun St.	12 South Zhong-Guan-Cun St.	12 South Zhong-Guan-Cun St.	12 South Zhong-Guan-Cun St.	12 South Zhong-Guan-Cun St.	12 South Zhong-Guan-Cun St.	12 South Zhong-Guan-Cun St.	12 South Zhong-Guan-Cun St.	12 South Zhong-Guan-Cun St.	12 South Zhong-Guan-Cun St.	12 South Zhong-Guan-Cun St.	12 South Zhong-Guan-Cun St.	12 South Zhong-Guan-Cun St.	12 South Zhong-Guan-Cun St.	12 South Zhong-Guan-Cun St.	12 South Zhong-Guan-Cun St.
!Sample_contact_city	Beijing	Beijing	Beijing	Beijing	Beijing	Beijing	Beijing	Beijing	Beijing	Beijing	Beijing	Beijing	Beijing	Beijing	Beijing	Beijing	Beijing	Beijing	Beijing	Beijing	Beijing	Beijing	Beijing	Beijing	Beijing	Beijing	Beijing	Beijing	Beijing	Beijing	Beijing	Beijing	Beijing	Beijing	Beijing	Beijing
!Sample_contact_state	Beijing	Beijing	Beijing	Beijing	Beijing	Beijing	Beijing	Beijing	Beijing	Beijing	Beijing	Beijing	Beijing	Beijing	Beijing	Beijing	Beijing	Beijing	Beijing	Beijing	Beijing	Beijing	Beijing	Beijing	Beijing	Beijing	Beijing	Beijing	Beijing	Beijing	Beijing	Beijing	Beijing	Beijing	Beijing	Beijing
!Sample_contact_zip/postal_code	100081	100081	100081	100081	100081	100081	100081	100081	100081	100081	100081	100081	100081	100081	100081	100081	100081	100081	100081	100081	100081	100081	100081	100081	100081	100081	100081	100081	100081	100081	100081	100081	100081	100081	100081	100081
!Sample_contact_country	China	China	China	China	China	China	China	China	China	China	China	China	China	China	China	China	China	China	China	China	China	China	China	China	China	China	China	China	China	China	China	China	China	China	China	China
!Sample_supplementary_file	ftp://ftp.ncbi.nlm.nih.gov/pub/geo/DATA/supplementary/samples/GSM930nnn/GSM930389/GSM930389_I-1-L-1_Rice_.CEL.gz	ftp://ftp.ncbi.nlm.nih.gov/pub/geo/DATA/supplementary/samples/GSM930nnn/GSM930390/GSM930390_I-1-L-2_Rice_.CEL.gz	ftp://ftp.ncbi.nlm.nih.gov/pub/geo/DATA/supplementary/samples/GSM930nnn/GSM930391/GSM930391_I-1-L-3_Rice_.CEL.gz	ftp://ftp.ncbi.nlm.nih.gov/pub/geo/DATA/supplementary/samples/GSM930nnn/GSM930392/GSM930392_I-2-L-1_Rice_.CEL.gz	ftp://ftp.ncbi.nlm.nih.gov/pub/geo/DATA/supplementary/samples/GSM930nnn/GSM930393/GSM930393_I-2-L-2_Rice_.CEL.gz	ftp://ftp.ncbi.nlm.nih.gov/pub/geo/DATA/supplementary/samples/GSM930nnn/GSM930394/GSM930394_I-2-L-3_Rice_.CEL.gz	ftp://ftp.ncbi.nlm.nih.gov/pub/geo/DATA/supplementary/samples/GSM930nnn/GSM930395/GSM930395_I-3-L-1_Rice_.CEL.gz	ftp://ftp.ncbi.nlm.nih.gov/pub/geo/DATA/supplementary/samples/GSM930nnn/GSM930396/GSM930396_I-3-L-2_Rice_.CEL.gz	ftp://ftp.ncbi.nlm.nih.gov/pub/geo/DATA/supplementary/samples/GSM930nnn/GSM930397/GSM930397_I-3-L-3_Rice_.CEL.gz	ftp://ftp.ncbi.nlm.nih.gov/pub/geo/DATA/supplementary/samples/GSM930nnn/GSM930398/GSM930398_I-4-L-1_Rice_.CEL.gz	ftp://ftp.ncbi.nlm.nih.gov/pub/geo/DATA/supplementary/samples/GSM930nnn/GSM930399/GSM930399_I-4-L-2_Rice_.CEL.gz	ftp://ftp.ncbi.nlm.nih.gov/pub/geo/DATA/supplementary/samples/GSM930nnn/GSM930400/GSM930400_I-4-L-3_Rice_.CEL.gz	ftp://ftp.ncbi.nlm.nih.gov/pub/geo/DATA/supplementary/samples/GSM930nnn/GSM930401/GSM930401_I-5-L-1_Rice_.CEL.gz	ftp://ftp.ncbi.nlm.nih.gov/pub/geo/DATA/supplementary/samples/GSM930nnn/GSM930402/GSM930402_I-5-L-2_Rice_.CEL.gz	ftp://ftp.ncbi.nlm.nih.gov/pub/geo/DATA/supplementary/samples/GSM930nnn/GSM930403/GSM930403_I-5-L-3_Rice_.CEL.gz	ftp://ftp.ncbi.nlm.nih.gov/pub/geo/DATA/supplementary/samples/GSM930nnn/GSM930404/GSM930404_I-6-L-1_Rice_.CEL.gz	ftp://ftp.ncbi.nlm.nih.gov/pub/geo/DATA/supplementary/samples/GSM930nnn/GSM930405/GSM930405_I-6-L-2_Rice_.CEL.gz	ftp://ftp.ncbi.nlm.nih.gov/pub/geo/DATA/supplementary/samples/GSM930nnn/GSM930406/GSM930406_I-6-L-3_Rice_.CEL.gz	ftp://ftp.ncbi.nlm.nih.gov/pub/geo/DATA/supplementary/samples/GSM930nnn/GSM930407/GSM930407_R-1-L-1_Rice_.CEL.gz	ftp://ftp.ncbi.nlm.nih.gov/pub/geo/DATA/supplementary/samples/GSM930nnn/GSM930408/GSM930408_R-1-L-2_Rice_.CEL.gz	ftp://ftp.ncbi.nlm.nih.gov/pub/geo/DATA/supplementary/samples/GSM930nnn/GSM930409/GSM930409_R-1-L-3_Rice_.CEL.gz	ftp://ftp.ncbi.nlm.nih.gov/pub/geo/DATA/supplementary/samples/GSM930nnn/GSM930410/GSM930410_R-2-L-1_Rice_.CEL.gz	ftp://ftp.ncbi.nlm.nih.gov/pub/geo/DATA/supplementary/samples/GSM930nnn/GSM930411/GSM930411_R-2-L-2_Rice_.CEL.gz	ftp://ftp.ncbi.nlm.nih.gov/pub/geo/DATA/supplementary/samples/GSM930nnn/GSM930412/GSM930412_R-2-L-3_Rice_.CEL.gz	ftp://ftp.ncbi.nlm.nih.gov/pub/geo/DATA/supplementary/samples/GSM930nnn/GSM930413/GSM930413_R-3-L-1_Rice_.CEL.gz	ftp://ftp.ncbi.nlm.nih.gov/pub/geo/DATA/supplementary/samples/GSM930nnn/GSM930414/GSM930414_R-3-L-2_Rice_.CEL.gz	ftp://ftp.ncbi.nlm.nih.gov/pub/geo/DATA/supplementary/samples/GSM930nnn/GSM930415/GSM930415_R-3-L-3_Rice_.CEL.gz	ftp://ftp.ncbi.nlm.nih.gov/pub/geo/DATA/supplementary/samples/GSM930nnn/GSM930416/GSM930416_R-4-L-1_Rice_.CEL.gz	ftp://ftp.ncbi.nlm.nih.gov/pub/geo/DATA/supplementary/samples/GSM930nnn/GSM930417/GSM930417_R-4-L-2_Rice_.CEL.gz	ftp://ftp.ncbi.nlm.nih.gov/pub/geo/DATA/supplementary/samples/GSM930nnn/GSM930418/GSM930418_R-4-L-3_Rice_.CEL.gz	ftp://ftp.ncbi.nlm.nih.gov/pub/geo/DATA/supplementary/samples/GSM930nnn/GSM930419/GSM930419_R-5-L-1_Rice_.CEL.gz	ftp://ftp.ncbi.nlm.nih.gov/pub/geo/DATA/supplementary/samples/GSM930nnn/GSM930420/GSM930420_R-5-L-2_Rice_.CEL.gz	ftp://ftp.ncbi.nlm.nih.gov/pub/geo/DATA/supplementary/samples/GSM930nnn/GSM930421/GSM930421_R-5-L-3_Rice_.CEL.gz	ftp://ftp.ncbi.nlm.nih.gov/pub/geo/DATA/supplementary/samples/GSM930nnn/GSM930422/GSM930422_R-6-L-1_Rice_.CEL.gz	ftp://ftp.ncbi.nlm.nih.gov/pub/geo/DATA/supplementary/samples/GSM930nnn/GSM930423/GSM930423_R-6-L-2_Rice_.CEL.gz	ftp://ftp.ncbi.nlm.nih.gov/pub/geo/DATA/supplementary/samples/GSM930nnn/GSM930424/GSM930424_R-6-L-3_Rice_.CEL.gz
!Sample_data_row_count	57381	57381	57381	57381	57381	57381	57381	57381	57381	57381	57381	57381	57381	57381	57381	57381	57381	57381	57381	57381	57381	57381	57381	57381	57381	57381	57381	57381	57381	57381	57381	57381	57381	57381	57381	57381
!series_matrix_table_begin
ID_REF	GSM930389	GSM930390	GSM930391	GSM930392	GSM930393	GSM930394	GSM930395	GSM930396	GSM930397	GSM930398	GSM930399	GSM930400	GSM930401	GSM930402	GSM930403	GSM930404	GSM930405	GSM930406	GSM930407	GSM930408	GSM930409	GSM930410	GSM930411	GSM930412	GSM930413	GSM930414	GSM930415	GSM930416	GSM930417	GSM930418	GSM930419	GSM930420	GSM930421	GSM930422	GSM930423	GSM930424
AFFX-BioB-3_at	270.14	306.64	312.07	402.33	380.51	349.89	385.88	422.8	407.85	582.4	603.63	500.62	311.5	283.55	337.01	270.76	261.94	281.84	253.13	315.72	294.92	441.75	413.78	421.94	329.5	345.19	282.86	503.32	738.73	594.69	318.53	292.37	259.29	250.6	260.36	236.51
AFFX-BioB-5_at	230.82	252.36	254.49	326.6	301.39	287.85	310	320.94	329.01	442.48	442.06	358.75	266.21	245.51	278.47	240.43	224.71	249.9	211.95	238.4	232.84	318	315.97	322.98	274.63	301.04	240.8	403.58	540.56	414.72	258.48	221.85	224.42	215.59	219.1	217.08
AFFX-BioB-M_at	281.72	301.46	310.04	429.45	384.26	375.65	372.07	414.53	404.58	604.92	604.02	481.9	320.84	308.8	329.23	277.52	268.9	278.88	276.79	313.59	301.42	442.93	435.57	419.46	346.95	366.71	310.73	555.63	718.08	611.09	324.31	305.05	282.85	264.74	254.98	260.67
AFFX-BioC-3_at	627.34	689.06	681.28	946.89	899.48	847.33	868.58	895.79	888.27	1207.73	1259.45	1084.04	767.98	707.68	788.95	623.57	617.87	672.56	570.45	641.23	664.36	885.39	900.28	894.58	706.56	772.98	654.45	1094.31	1485.17	1190.36	713.54	658.54	602.71	566.48	606.63	562.92
AFFX-BioC-5_at	465.99	532.33	520.87	677.24	649.55	603.44	637.38	659.28	655.46	923.57	930.21	767.67	542.59	520.15	559.62	486.1	479.55	510	417.92	480.87	466.63	654.43	674.55	671.28	540.06	583.05	475.94	795.21	1058.51	887.8	515.45	469.17	448.35	419.55	453.02	426.25
AFFX-BioDn-3_at	2456.17	2718.92	2664	3144.12	3264.86	2982.69	3209.07	3032.15	3272.78	3713.44	3763.53	3230.76	2775.18	2626.61	2742.59	2657.95	2510.88	2797.52	2135.86	2345.82	2380.04	3294.26	3135.72	3080.81	2669.77	2888.1	2393.62	3108.41	4160.78	3743.07	2520.97	2435.14	2334.34	2212.93	2524.45	2231.43
AFFX-BioDn-5_at	1465.9	1495.81	1413.8	2024.38	1961.37	1897.05	1879.27	1860.74	1944.66	2482.49	2674.36	2153.02	1774.76	1674.68	1680.06	1453.39	1498.95	1493.48	1313.39	1409.75	1456.24	1989.21	2021.94	1841.17	1524.72	1790.94	1486.4	2204.03	2770.87	2410.82	1496.28	1562.6	1306.28	1347.15	1426.45	1338.04
AFFX-CreX-3_at	8884.58	9321.87	9268.42	9794.87	10101.1	9831.89	9403.19	9038.52	10042.1	10453.6	10703.7	9151.35	8962.99	8554.6	8676.85	8692.03	8351.58	9075.81	9224.23	9428.96	9287.66	10187.3	9846.51	10213.2	9348.03	9469.96	8949.02	9568.8	10439.7	10461.4	9019.78	9121.64	9203.55	8514.44	8762.33	8492.58
AFFX-CreX-5_at	7718.07	8153.59	7933.03	8816.27	8569.87	8690.03	8129.64	7989.79	8669.26	9095.73	9599.29	7894.31	8021.37	7797.17	7779.92	7751.29	7476.34	7919.11	7960.64	7827.73	7931.69	8771.68	8607.49	8519.61	7784.4	8103.1	7559.33	8456.47	9271.33	8940.08	7701.21	7755.74	7661.14	7535.62	7626.18	7387.79
AFFX-DapX-3_at	1560.68	1497.28	1317.67	2496.37	2706.77	2169.01	2249.44	2268.07	2013.84	3499.77	3369.16	3006.91	1451.56	1900.55	1784.82	1560.06	1655.72	1512.71	1345.6	1359.52	1334.23	2671.45	2575.95	2713.09	2119.59	2356.34	1907.34	3231.92	3109.71	3325.5	2095.78	1844.03	1900.75	1363.66	1520.1	1557.92
AFFX-DapX-5_at	438.52	452.17	429.21	1208.6	1315.58	937.11	932.93	912.1	408.28	1343.48	1607.73	1384.21	525.4	715.09	739.98	501.85	627.13	488.5	515.97	525.83	505.41	1116.01	1149.86	1261.96	796.92	956.89	734.28	1633.92	1050.3	1384.51	783.29	565.31	734.82	445.15	442.32	571.1
AFFX-DapX-M_at	764.11	741.97	652.1	1665.3	1784.02	1479.98	1403.55	1258.63	922.88	1948.7	2022.15	1770.99	871.76	1146.82	1123.9	868.9	998.55	849.21	758.88	749.63	721.3	1600.74	1675.95	1692.87	1188.2	1476.83	1124.14	2109.13	1653.58	1759.36	1192.9	991.57	1070.02	776.77	790.85	879.8
AFFX-LysX-3_at	404.98	365	342.63	620.52	625.2	571.91	555.69	599.21	501.17	1027.49	993.62	877.88	393.63	503.8	468.63	397.07	425.28	395.62	342.38	350.81	316.25	700.3	646.44	637.37	503.26	592.27	474.98	1047.45	1091.79	936.38	506.03	493.32	437.6	389.39	381.36	369.63
AFFX-LysX-5_at	148.61	131.98	129.54	223.68	215.84	179.31	190.11	208.6	180.01	374.55	363.22	293.4	135.98	161.93	154.46	117.24	124.33	114.18	138.59	134.35	132.09	243.42	224.73	223.53	182.21	194.4	160.64	405.43	412.71	365.14	189.79	172.12	153.83	141.58	127.57	126.43
AFFX-LysX-M_at	238.34	226.71	225.79	316.88	346.41	276.74	313.85	349.62	301.93	619.94	555.13	461	214.81	265.48	251.06	233.56	205.54	223.38	202.95	202.58	187.56	396.85	350.62	376.56	305.16	329.43	257.04	571.84	630.01	599.62	294.24	262.75	248.34	218.35	224.73	206.64
AFFX-Mgr-actin-3_at	33.35	35.16	35.26	39.82	31.24	40.75	34.94	35.8	29.17	47.24	32.18	29.07	34.74	34.79	40.8	32.14	39.9	33.7	37.03	33.06	35.6	28.16	38.51	53.84	38.06	33.12	34.64	38.34	37.36	38.95	41.75	31.98	39.98	36.89	41.15	39.96
AFFX-Mgr-actin-5_at	20.3	21.64	26.28	32.08	23.98	28.79	19.62	19.55	16.41	35.21	23.88	22.85	22.79	21.19	21.3	21.91	21.7	21.43	20.26	20.39	16.71	41.46	27.72	24.25	19.18	20.61	18.95	28.33	31.84	36.36	21.93	21.3	26.91	19.16	24.61	21.92
AFFX-Mgr-actin-M_at	38.64	40.84	34.17	40	46.85	42.29	53.95	45.93	36.52	47.09	43.42	44.56	42.16	45.45	42.45	39.78	33.99	44.29	34.49	33.34	40.41	37.49	41.48	41.62	47.31	45.44	47.38	44.63	46.33	40.14	34.64	40.92	35.64	36.32	34.12	35.64
AFFX-Mgr-ef1a-3_at	57.1	46.12	52.93	68.54	62.76	70.14	65.54	49.81	43.61	47.45	39.62	50.43	60.51	68.23	67.12	68.23	71.67	67.71	47.33	45.29	44.08	51.92	47.96	50.08	56.02	64.95	54.51	45.05	49.29	48.08	51.86	64.57	68	61.25	58.09	58.54
AFFX-Mgr-ef1a-3_x_at	46.31	42.68	41.5	46.72	52.2	58.27	46.44	31.18	35.1	36.95	40.74	34.04	51.14	48.12	50.55	51.68	56.29	52.73	31.34	36.15	38.93	42.44	37.9	48.69	45.07	48.08	46.99	29	35.42	35.65	45.31	39.66	45.29	48.49	48.93	47.59
AFFX-Mgr-ef1a-5_at	72.26	54.48	61.57	91.62	80.52	85.47	92.92	57.14	57.34	90.94	79.36	83.45	82.68	93.57	77.75	63.96	68.14	76.9	55.05	49.63	54.02	64.2	72.14	91.79	70.82	71.04	75.44	93.74	90.58	72.34	62.96	74.05	84.6	60.97	61.83	61.75
AFFX-Mgr-ef1a-M_at	23.7	18.33	20.89	22.94	24.91	31.88	25.58	19.46	16.68	17.07	18.57	15.63	25.14	23.79	24.59	18.63	25.33	19.14	23.69	24.47	24.67	29.26	22.04	26.89	22.32	20.68	24.59	24.17	19.43	23.03	22.22	23.55	25.44	23.8	21.52	23.36
AFFX-Mgr-gapdh-3_at	78.92	68.87	73.79	61.48	62.5	63.26	95.51	57.06	56.23	47.64	45.34	61.58	98.38	108.02	95.5	96.94	96.82	105.45	60.14	66.33	68.34	50.48	57.04	55.55	63.61	61.13	59.23	37.61	48.94	46.11	69.78	63.66	67.91	74.86	91.47	80.36
AFFX-Mgr-gapdh-5_at	28.18	30.77	28.54	28.48	30.22	29.07	32.16	24.19	22.89	32.15	31.03	35.09	32.65	29.93	34.88	30.21	26.16	30.64	27.22	26.12	27.61	29.73	26.62	36.64	33.4	34.38	32.36	34.14	38.49	33.47	33.58	29.21	35.15	26.45	27.75	31.8
AFFX-Mgr-gapdh-M_at	13.87	12.8	11.15	14.32	9.86	12.56	10.1	10.69	12.14	10.87	10.69	13.1	8.56	10.3	12.57	9.99	10.47	10.56	13.09	16.69	11.16	14.56	14.66	15.49	12.95	11.6	8.94	10.98	14.73	15.01	9.56	9.57	13.53	12.52	15.37	11.27
AFFX-OS-18SrRNA_s_at	6064.49	6684.92	6476.68	8068.37	7030.35	8477.38	7070.65	7440.55	3935.92	7461.9	8447.43	8269.42	7269.2	7586.42	7340.75	6876.66	6662.75	6942.2	6605.01	6500.5	7016.97	7873.34	8185.2	7688.6	6659.98	7160.19	7376.99	8311.28	7979.29	8661.89	6555.43	6835.88	6955.61	6814.43	7495.42	7132.88
AFFX-OS-25SrRNA_s_at	934.69	852.26	814.99	5304.92	5628.28	5517.6	2175.6	1891.82	1871.89	6333.08	5583.67	5808.11	1197.77	1200.27	1008.24	650.57	600.74	711.66	1475.15	1293.21	1067.93	5280.84	4997.16	5599.43	4278.54	3557.74	3398.78	6975.6	5216.71	6681.96	2007.59	1573.82	1976.45	968.98	1005.4	925.33
AFFX-OS-5.8SrRNA_at	99.72	111.75	107.16	1075.84	1116.67	1234.07	426.96	347.03	329.43	2488.76	1424.69	2070.2	222.02	198.02	176.1	100.51	89.27	84.53	79.22	84.03	61.6	648.18	802.96	579.89	422	339.95	333.74	1672.08	1025.62	1352.27	149.8	147.58	147.51	63.05	57.59	69.78
AFFX-Os-actin-3_at	2437.09	2228.84	2157.67	3854.35	2341.83	3767.25	2289.43	2254.24	2002.23	1417.07	1961.58	1636.49	2448.61	2616.67	2343.65	2135.89	1942.88	2246.17	1998.9	2080.8	2195.34	2140.66	2683.87	2012.11	1983.09	1855.29	1850.62	1332.31	1758.5	1678.89	2323.53	2370.27	2458.33	2149.36	2231.07	2177.04
AFFX-Os-actin-3_s_at	2842.88	2777.87	2696.28	4666.23	2900.23	4805.37	2690.29	3302.71	2780.28	1711.54	2662.06	1933.47	2719.08	3115.83	2689.74	2529.3	2494.79	2616.29	2700.55	2834.56	2887.89	2812.57	3425.43	2568.51	2372.07	2291.87	2386.32	1769.83	2491.83	2231.24	2797.48	2773.73	2896.42	2587.45	2646.74	2784.9
AFFX-Os-actin-5_s_at	240.54	247.64	217.1	517.7	441.63	481.34	329.11	337.46	231.42	265.23	295.59	483.93	339.64	338.05	361.62	270.06	256.73	284.65	223.37	233.19	220.75	314.45	412.22	370.66	306.09	304.55	316.85	387.78	406.52	379.15	262.2	310.54	283.82	254.67	270.35	264.46
AFFX-Os-actin-M_s_at	955.36	872.51	864.93	1725.47	909	1691.73	811.8	1083.92	951.44	533.99	883.24	584.22	900.78	996.34	881.64	697.76	659.49	709.32	859.48	847.43	877.85	875.07	1183.81	778.04	668.41	610.67	626.56	555.4	914.88	750.69	769.48	783.46	848.11	767.24	750.83	803.51
AFFX-Os-ef1a-3_at	5.35	2.38	2.58	2.65	1.8	2.72	3.83	4.61	4.09	1.37	3.36	3.46	1.23	1.68	4.86	2.2	4.65	4.33	4.41	4.28	3.38	4.16	2.65	5.01	3.01	3.87	4.26	3.67	3.11	2.19	3.57	3.86	3.36	6.04	5.4	7.32
AFFX-Os-ef1a-5_at	71.43	62.14	53.02	85.81	75.34	108.57	68.82	63.53	53.24	52.51	51.93	63.17	67.56	84.08	73.88	55.64	69.37	77.39	65.82	63.05	65.88	71.93	80.26	83.12	69.29	70.78	82.37	63.29	58.19	55.9	57.89	59.48	86.35	71.86	68.64	79.76
AFFX-Os-ef1a-M_at	25.04	25.01	27.78	24.58	26.81	30.98	31.8	21.8	28.79	21.56	24.14	32.33	29.2	30.11	26.62	26.31	27.37	25.52	20.85	29.98	25.08	29.37	28.89	26.6	28.98	23.15	25.49	24.78	25.28	32.56	26.48	27.32	30.32	29.5	27.02	25.82
AFFX-Os-gapdh-3_at	46.19	40.45	46.91	42.31	45.25	46.11	55.75	38.85	39.08	39.54	36.02	47.87	57.87	48.23	50.86	45.75	52.26	50.95	42.72	45.42	44.38	46.02	51.98	48.39	53.3	58.81	49.54	45.51	41.66	48.99	55.89	47.9	47.91	51.18	55.06	48.09
AFFX-Os-gapdh-5_at	23.89	28.15	26.86	25.82	23.27	20.16	31.95	26.9	28.46	20.97	27.61	32.81	31.6	28.66	32.92	16.89	18.69	21.33	22.83	22.81	25.65	20.61	20.83	27.08	20.27	20.12	20.6	24.09	23.29	16.3	21.6	23.78	23.26	15.59	19.93	19.9
AFFX-Os-gapdh-M_at	24.46	27.5	22.49	22.32	24.52	26.96	27.06	30.59	28.56	28.85	23.37	27.07	26.82	26.76	24.43	29.47	27.47	29.87	24.77	27.83	25.01	27.37	27.09	25.68	23.52	26.65	25.94	27.99	28.75	25.56	30.79	30.33	25.07	26.71	27.28	30.18
AFFX-Os-r2-Bs-dap-3_at	2703.41	2521.04	2346.14	3827.06	4291.78	3470.56	3614.11	3588.38	3192.64	4881.67	4865.49	4296.85	2531.73	3309.44	3023.85	2705.71	2861.78	2813.5	2469.54	2393.26	2315.95	4396.77	3873.79	4131.85	3447.65	3780.65	3201.5	4492.36	4639.85	4904.46	3640.83	3076.38	3300.87	2574.13	2756.47	2673.78
AFFX-Os-r2-Bs-dap-5_at	509.25	549.08	486.68	1407.35	1529.98	1128.98	1074.95	1053.15	465.11	1574.35	1833.12	1605.81	594.52	830.56	863.45	576.97	735.97	568.25	603.23	574.04	594.06	1347.63	1366.23	1451.88	915.52	1173.02	840.64	1969.34	1246.01	1634.59	927.79	678.43	842.21	522.69	497.8	637.06
AFFX-Os-r2-Bs-dap-M_at	1149.2	1098.65	1026.7	2373.35	2513.11	2020.04	2015.01	1926.98	1354.03	2757.88	2977.1	2641.38	1291.66	1759.16	1700.51	1314.42	1531.38	1317.03	1172.3	1126.92	1120.85	2313.1	2351.44	2398.1	1775.38	2133.61	1701.98	2949.44	2502.53	2696.33	1809.44	1490.31	1622.51	1202.28	1169.61	1348.86
AFFX-Os-r2-Bs-lys-3_at	337.67	304.56	286.65	545.4	560.85	478.28	471.41	522.9	447.8	905.66	895.37	773.54	341.56	422.98	420.21	342.8	368.6	322.26	318.01	297.91	296.77	637.35	574.41	600.45	469	538.32	445.59	965.28	1031.6	885.1	489.02	431.25	393.64	340.89	334.54	318.14
AFFX-Os-r2-Bs-lys-5_at	245.06	213.15	212.21	343.63	342.83	301.37	316.86	336	286.43	630.46	619.93	485.43	222.07	271.6	257.1	217.96	213.71	207	219.48	215.12	196.83	428.79	388.08	381.83	297.08	323.75	273.99	653.56	717.25	630.55	315.54	269.72	255.46	218.42	212.87	200.44
AFFX-Os-r2-Bs-lys-M_at	314.4	307.92	279.83	414.55	463.72	354.78	453.71	451.07	398.13	816.55	712.68	615.53	308.41	340.64	356.07	319.61	285.25	291.19	261.3	268.42	258.75	524.02	469.26	465.34	382.52	427.41	360.88	730.87	832.27	789.32	381.46	348.81	331.91	291.93	309.74	277.85
AFFX-Os-r2-Bs-phe-3_at	402.68	322.11	301.38	630.22	630.37	552.54	586	579.56	464	988.91	981.45	871.74	364.96	485.46	454.46	386.36	373.52	387.19	344.41	342.79	310.86	688.54	657.42	657.77	513.39	551.24	484.03	1112.7	1039.62	925.78	548.55	467.21	441.79	367.27	379.59	374.78
AFFX-Os-r2-Bs-phe-5_at	349.85	335.68	312.22	545.69	568.51	470.72	502.01	533.59	397.87	929.66	883.9	736.47	351.25	422.46	399.34	324.42	343.86	314.89	322.92	324.33	304.72	624.36	573.48	591.45	470.77	513.04	441.75	962.8	910.63	855.53	456.11	386.86	404.56	323.18	311.63	314.68
AFFX-Os-r2-Bs-phe-M_at	287.93	263.36	260.36	448.23	447.55	406.88	402.78	445.28	369.07	749.94	744.79	607.47	272.91	312.65	312.19	253.12	273.34	270.93	259.23	248.84	238.05	533.37	502.4	493.98	390.96	432.47	360.42	830.82	840.97	792.78	392.66	332.41	297.54	268.51	275.49	249.24
AFFX-Os-r2-Bs-thr-3_s_at	613.82	585.73	559.79	1012.62	1109.08	924.54	949.8	1004.32	839.81	1771.81	1733.5	1398.33	552.61	760.25	690.92	570.67	592.12	584.7	568.9	550.8	526.66	1181.45	1126.72	1141.82	845.9	975.18	754	1738.32	1581.13	1708.69	820.96	708.31	712.13	542.72	561.75	561.68
AFFX-Os-r2-Bs-thr-5_s_at	162.91	198.24	185.23	446.51	527.04	341.58	345.61	387.36	145.6	558.93	643.44	465.01	147.39	217.79	234.29	168.19	195.15	138.09	218.66	193.33	201.75	503.41	458.28	484.92	318.86	406.97	272.93	588.76	251.89	491.34	252.08	188.36	213.52	148.23	108.89	198.83
AFFX-Os-r2-Bs-thr-M_s_at	294.06	301.03	276.11	602.1	694.42	516.36	518.3	569.49	407.75	880.36	911.55	723.95	284.85	387.17	366.46	302	337.9	306.33	303.76	289.57	276.39	681.92	664.05	662.49	454.38	557.56	426.94	886.54	676.74	799.09	420.43	343.15	358.45	271.26	264.96	300.3
AFFX-Os-r2-Ec-bioB-3_at	293.31	330.7	337.77	428.35	399.71	359.55	386.73	450.02	444.74	570.17	572.58	527.96	329.97	301.43	362.79	297.16	277.08	287.44	271.67	315.67	286.94	451.08	431.24	429.23	345.09	383.55	321.34	525.21	665.73	627.89	357.37	312.77	270.51	263.77	298.48	277.93
AFFX-Os-r2-Ec-bioB-5_at	212.16	240.05	236.6	305.05	295.56	263.14	285.15	312.83	291.69	395.06	386.19	362.38	221.77	218.36	225.96	196.95	190.24	227.85	196.6	215.13	209.4	313.32	289.42	292.8	234.11	272.71	220.28	379.37	478.98	395.85	234.19	209.87	190.91	195.88	206.5	196.35
AFFX-Os-r2-Ec-bioB-M_at	368.32	397.93	388.1	486.88	484.55	396.68	489.25	483.11	500.68	693.28	658.09	612.14	412.85	368.04	424.21	384.16	362.49	398.47	321.8	352.92	334.01	496.8	460.17	504	404.01	430.01	385.01	609.47	751.77	709.49	407.72	381.23	331.18	330.89	377.06	348.05
AFFX-Os-r2-Ec-bioC-3_at	802.15	900.75	885.54	1150.84	1117.84	1002.17	1093.26	1160.8	1159.77	1431.07	1430.48	1355.1	948.17	882.48	974.32	806.32	821.75	864.72	751.64	853.03	833.46	1104.12	1097.36	1104.72	930.56	1006.48	903.77	1338.17	1715.78	1480.04	909.12	908.84	797.54	727.98	830.52	798.17
AFFX-Os-r2-Ec-bioC-5_at	550.14	602.4	589.43	843.94	748.99	681.48	743.46	783.46	799.58	1065.34	1087.86	1115.82	634.83	582.25	668.56	558.34	543.59	569.7	502.41	568.33	538.29	783	796.89	778.73	634.01	684.14	589.44	1012.07	1261.24	1034.27	630.85	569.37	488.25	468.6	507.56	505.46
AFFX-Os-r2-Ec-bioD-3_at	4484.5	4745.12	4750.96	5369.98	5282.6	4881.3	5021.87	5236.13	5220.72	5946.26	5765.89	5814.94	4628.72	4408.8	4728.38	4397.12	4237.72	4636.8	4273.12	4701.76	4573.79	5514.09	5278.62	5486.49	4817.01	4956.32	4483.15	5211.1	6229.58	6229.22	4669.1	4557.28	4421.28	3819.62	4401.85	4341.85
AFFX-Os-r2-Ec-bioD-5_at	1971.73	2172.48	2097.38	2672.79	2546.12	2419.99	2502.87	2605.22	2734.35	3426.2	3215.43	3169.99	2189.59	2038.96	2209.22	1983.79	1937.32	2083.36	1936.65	2045.74	2054.29	2815.46	2681.86	2593.38	2225.32	2426.8	2129.63	3010.87	3723.38	3486.67	2262.81	2156.24	1952.94	1815.9	2084.24	1923.81
AFFX-Os-r2-P1-cre-3_s_at	10576.1	11086.4	10968.9	11740.2	11419.3	11710.8	10935.7	10747.3	11747.3	12021.7	11937.5	11126.9	10623.3	10358.5	10594.9	10311.4	10203.1	10423.7	10947	11179.9	11114.1	11871.9	11554.1	11582.2	11310.1	11415.3	11040	11350.1	12014.7	12105	11197.8	11103	10952.8	10228	10466.5	10419.5
AFFX-Os-r2-P1-cre-5_s_at	9212.89	9769.94	9672.16	10444.6	10089.9	10102.2	9686.4	9909.63	10407.2	10464.5	10483.1	9970.68	9392.71	9262.85	9375.93	9445.41	9357.87	9626.72	9348.37	9616.49	9501.24	10444.6	9809.25	10047.5	9438.88	9627.57	9608.93	9910.37	10686.4	10401.6	9535.72	9256.93	9324.92	8928.44	9367.9	9395
AFFX-Os-TrpnX-3_at	14.67	15.89	13.66	15.28	20.61	18.38	16.74	16.27	9.77	25.48	12.36	26.05	16.39	12.43	17.38	12.2	16.47	14.05	14.79	12.92	14.88	17.1	21.96	17.8	14.53	15.37	16.11	20.66	21.75	28.96	15.39	16.04	14.97	9.35	10.4	13.86
AFFX-Os-TrpnX-5_at	8.74	11.44	11.23	11	7.33	11.32	10.71	6.49	9.51	7.21	9.91	11.89	9.94	13.86	12.25	7.99	6.32	9.58	8.97	9.51	8.62	10.15	7.78	10.04	13.48	10.57	9.3	10.67	10.22	7.05	10.94	10.08	10.58	10.68	8.42	7.73
AFFX-Os-TrpnX-M_at	19.29	11.98	16.32	20.83	17.97	21.69	15.49	16.93	13.18	20.16	21.34	24.91	18.95	16.66	16.99	15.66	17.98	12.95	18.81	18.84	16.97	17.74	23.26	19.44	20.05	16.51	13.9	20.9	20.94	21.46	21.05	19.38	19.63	18.3	21.66	13.97
AFFX-Os_18SrRNA_at	7197.1	8016.2	7599.11	9378.46	8484.44	9567.11	8223.65	8596.56	4690.66	9116.16	9898.37	9631.6	8303.08	8638.59	8378.11	7803.67	7512.08	7845.27	7644.84	7689.95	8167.48	9290.98	9257.2	9123.15	8106.9	8522.44	8734.13	9820.57	8972.65	9976.62	8403.09	8010.09	8486.64	7791.1	8682.13	8341.22
AFFX-Os_28SrRNA_at	3154.34	3715.98	3586.39	8120.71	7731.25	8377.4	5183.88	5066.69	3830.44	8056.18	8052.2	8017.91	3868.93	4023.75	3800.86	3113.06	2753.73	3305.95	4650.52	4281.23	4111.47	7776.93	7660.76	7664.81	6874.88	6405.09	6532.15	8762.75	6498.4	8006.17	4782.83	4634.46	5203.8	4161.13	3849.01	4650.05
AFFX-Os_Actin_3_at	2131.99	2037.94	1953.2	3562.39	2199.97	3608.12	2056.28	2449.31	2043.7	1265.86	2011.63	1527.09	2146.66	2397.51	2214.1	1938.63	1909.03	2005.8	1927.21	2039.79	2063.32	2049.87	2559.83	1818.69	1705.66	1692.2	1742.55	1310.31	1893.35	1600.02	1977.58	2097.83	2050.85	1979.85	1928.9	2096.62
AFFX-Os_Actin_5_f_at	570	615.6	583.86	984.58	811.5	962.74	598.96	699.72	564.49	676.26	828.75	681.95	598.86	645.31	649	408.34	362.1	424.13	629.03	552.68	587.64	737.68	802.74	691.69	570.12	526.02	556.95	686.9	836.3	700.42	389	482.45	561.46	409.05	372.97	415.17
AFFX-Os_Actin_M_s_at	562.22	539.59	531.31	1233.72	623.84	1162.96	538.44	726.08	600.38	364.03	628.81	434.31	602.6	653.49	612.71	470.87	435.42	458.09	540.66	552.69	570.12	609.93	817.32	522.75	478.87	432.71	468.62	373.14	601.52	487.39	458.59	512.83	550.09	491.69	460.88	517.73
AFFX-Os_Cyph_3_at	243.64	207.01	177.34	201.76	152.4	228.28	191.12	163.24	172.93	138.96	159.54	144.07	195.92	191.42	195.24	354.59	330.88	334.98	181.9	183.85	187.8	154.78	165.83	160.23	166.5	151.3	166.55	186.99	167.78	166.29	183.39	163.94	235.48	357.04	292.81	328.88
AFFX-Os_Cyph_5_at	188.31	170.11	155.05	204.37	187.96	210.33	198.43	174.03	173.06	185.22	195.8	212.41	236.88	240.43	231.6	312.05	320.23	304.93	145.6	140.72	149.58	147.77	165.61	166.74	168.68	164.58	179.69	216.45	232.3	176.59	176.95	156.84	187.6	263.8	240.33	254.06
AFFX-Os_Cyph_M_at	217.84	219.77	196.71	220.17	223.14	233.32	234.88	193.85	189.89	175.48	177.43	157.7	217.41	217.83	228.79	305.99	267.75	279.78	175.47	170.33	181.03	170.14	184.99	180.65	191.97	183.75	200.8	161.58	194.82	177.45	205.46	166.73	228.75	269.95	250.25	263.57
AFFX-Os_Gapdh_3_at	4957.52	5020.21	4727.52	5142.07	5473.01	5699.04	4682.31	4494.37	4643.31	3903.1	4082.37	3626.57	4629.53	4862.92	4452.89	6493.86	6183.82	6665.88	4474.77	4663.47	4661.07	5071.85	4824	5115.1	4839.58	4616.86	5009.6	4275.47	3887.88	4317.83	4555.18	4556.15	5336.14	6500.79	6353.02	6802.16
AFFX-Os_Gapdh_5_at	1387.45	1461.82	1219.75	1720.94	1974.11	1907.54	1498.91	1321.65	1289.67	1162.41	1204.55	1037.79	1704.41	1821.06	1610.36	2524.01	1951.45	2537.79	1224.56	1131.58	1264.35	1408.66	1427.25	1339.37	1270.05	1094.05	1390.97	1411.86	1233.63	1046.94	896.93	1124.83	1553.1	2249.65	1971.41	2379.61
AFFX-Os_Gapdh_M_at	2015.39	2104.32	1838.2	2502.08	2633.03	2674.26	2095.02	2074.37	2106.53	1597.21	1780.95	1511.05	2200.12	2355.81	2140.67	3465.66	2876.09	3417.61	1776.02	1817.28	1899.24	2112.25	2122.47	2046.4	1844.72	1629.81	2066.27	2060.37	1899.78	1585.77	1518.73	1685.68	2232.21	3201.58	2931.2	3452.96
AFFX-Os_Ubiquitin_3_s_at	10615.9	10586.4	10249.6	10186.5	10027.4	10170.9	9986.74	10115.9	9853.82	10813.3	11129.8	11038	10429.4	10636.3	10166.4	9570.07	9605.25	9796.06	10399.1	10314.7	10160.7	9874.93	9795.49	9799.18	9609.65	9366.96	9359.37	10988.3	11089.9	11052	10158.2	9805.04	10556.8	9901.6	10016.2	9897.65
AFFX-Os_Ubiquitin_5_f_at	10926.2	11061.9	10583.6	10550.1	11010.7	11051.7	9489.02	9869.48	9703.55	11020.8	11637	11451.7	10577.2	10919.7	10554	9144.47	8702.53	9428.39	11402.1	10867.7	10786.5	10790.7	9950.56	10392.3	9783.77	9103.94	9848.33	12000.6	11909.8	11807.2	10109.6	9786.8	11662.7	9829.72	9317.37	9753.75
AFFX-Os_Ubiquitin_M_f_at	10447.6	10610.3	10209.7	10023.5	10460.4	10608.8	8792.92	9307.24	9195.14	10444.2	11102	10836.3	10003.5	10291	9988.05	8652.79	8238.83	9007.65	10762.5	10336.2	10278.7	10277.9	9407.97	9987.69	9295.77	8671.25	9256.39	11202	11333.6	11255.8	9277.54	9469.72	11090.7	9260.1	8823.26	9192.55
AFFX-PheX-3_at	462.06	434.53	403.32	669.96	705.17	580.99	659.09	678.93	560.74	1138.54	1123.36	965.3	423.38	549.43	518.52	453.1	441.11	476.21	421.27	414.91	382.27	790.07	726.53	749.4	614.26	636.72	523.04	1130.38	1136.61	1147.66	614.87	540.08	514.99	405.64	443.96	421.24
AFFX-PheX-5_at	293.47	273.76	256.52	432.83	455.18	374.83	407.32	451.35	333.52	786.11	754.62	604.59	276.35	328.61	309.41	257.49	259.18	265.6	267.98	272.4	252.57	523.43	492.84	508.23	374.03	412.12	353.36	805.4	767.01	723.71	353.56	328.32	316.67	264.19	257.02	253.53
AFFX-PheX-M_at	222.59	198.35	192.46	346.17	345.17	312.43	316.75	350.31	275.78	553.63	586.32	442.53	184.98	242.28	236.98	179.49	194.62	181.95	205.24	204.45	189.47	409.89	389.25	374.23	285.54	315.38	277.14	673.64	630.44	586.62	292.73	242.98	230.91	191.78	195.55	183.86
AFFX-r2-Bs-dap-3_at	1643.35	1277.16	1148.73	2590.26	2603.1	2428.21	2358.05	2085.86	1807.48	3172.74	3230.35	2892.81	1704.15	2203.95	2003.44	1613.65	1880.21	1628.46	1199.95	1234.55	1190.49	2422.09	2536.9	2492.27	1969.6	2402.15	2028.83	3308.82	3229.76	2731.84	2111.18	1812.82	1766.77	1454.37	1587.05	1535.13
AFFX-r2-Bs-dap-5_at	344.31	361.6	301.28	1077.91	1133.79	853.8	782.28	720.07	343.45	1084.28	1251.57	1135.3	442.71	606.52	621.35	384.48	532.64	382.1	381	367.31	379.44	964.6	1017.79	1014.62	669.9	904.11	668.52	1449.21	830.88	1114.02	709.56	515.63	566.86	355.23	361.09	447.28
AFFX-r2-Bs-dap-M_at	751.94	619.39	546.23	1755.76	1729.22	1622.45	1459.91	1185.37	893.59	1812.63	2101.63	1825.16	922.92	1369.79	1172.22	904.72	1142.01	887.18	667.82	694.47	669.57	1539.22	1674.18	1602.24	1171.8	1493.01	1221.37	2452.9	1894.35	1730.14	1197.35	1100.17	1071.45	799.39	773.58	906.78
AFFX-r2-Bs-lys-3_at	287.41	257.22	236.33	450.92	472.71	386.58	413.91	407.81	385.05	769.27	750.73	619.2	283.82	366.12	345.84	277.81	280.73	257.87	266.02	252.44	247.34	531.87	488.22	507.33	395.5	436.63	365.93	853.21	858.76	785.99	404.14	347.53	334.67	268.23	278.34	259.84
AFFX-r2-Bs-lys-5_at	187.96	167.31	153.23	259.67	259.04	229.43	224.21	256.83	218.81	476.47	432.41	335.59	163.94	201.21	179.16	153.1	157.78	144.04	178.61	162.88	155.81	314.26	296.91	297.77	228.15	255.7	205.7	511.15	529.93	454.6	223.52	203.71	203.1	173.41	154.3	153
AFFX-r2-Bs-lys-M_at	138.72	118.69	115.17	205.7	222.52	203.38	195.57	175.29	168.09	362.65	347.61	259.51	141.53	187.12	172.3	123.08	143.62	114.69	132.43	127.05	125.29	256.33	234.92	219.25	188.88	215.06	177.87	406.51	389.29	351.3	195.76	178.25	156.02	131.52	129.24	132.66
AFFX-r2-Bs-phe-3_at	302.68	275.4	254.91	491.85	487.46	454.78	457.51	412.21	383.96	795.25	795.14	634.9	318.03	383.93	346.8	298.78	315.66	307.3	283.88	278.98	238.26	530.93	544.62	535.77	403.91	471.24	373.65	870.13	814.41	750.42	436.34	400.32	367.53	303.61	302.36	296.15
AFFX-r2-Bs-phe-5_at	276.54	258.98	249.99	397.42	410.95	331.48	371.25	421.23	327.2	746.38	713.45	549.18	233.06	299.87	285.7	244.27	237.68	217.08	260.24	260.14	233.02	495.72	469.96	483.78	358.4	387.66	315.28	720.88	688.76	686.89	363.45	281.72	285.12	245.79	239.4	232.55
AFFX-r2-Bs-phe-M_at	193.32	185.53	168.89	317.75	308.69	290.84	267.85	278.22	230.49	537.14	490.09	402.01	185.45	224.86	223.5	167.36	170.78	164.86	189.25	185.21	163.24	353.05	360.81	355.29	265.55	304.95	244.47	581.79	543.75	499	271.69	232.74	212.55	183.29	171.29	169.73
AFFX-r2-Bs-thr-3_s_at	634.84	605.45	561.81	1008.42	1103.83	903.47	942.77	1033.03	835.77	1803.32	1730.23	1413.75	570.52	749.63	716.21	597.14	594.65	600.3	575.86	543.91	533.08	1218.52	1149.21	1167.54	845.43	1017.6	761.12	1748.03	1598.8	1701.45	811.19	720.55	708.93	546.36	586.84	555.08
AFFX-r2-Bs-thr-5_s_at	140.92	156.23	142.25	362.98	400.17	276.33	262.42	318.11	128.61	405.29	479.02	335.46	112.66	173.61	200.7	124	167.03	109.06	182.8	165.63	168.22	393.45	380.77	399.77	253.61	339.96	230.7	485.92	179.31	370.74	203.95	139.54	178.77	119.19	83.2	168.34
AFFX-r2-Bs-thr-M_s_at	290	306.14	280.71	605.35	642.61	477.97	513.42	557.07	389.11	827.3	896.52	706.59	293.91	378.36	385.39	292.09	328.72	293.46	307.49	290.19	262.73	676.42	621.29	641.56	458.91	548.69	405.86	869.32	665.24	738.73	442.88	320.31	356.07	264.46	246.92	308.7
AFFX-r2-Ec-bioB-3_at	316.28	350.3	368.1	521.02	476.74	402.98	490.94	542.63	520.31	680.7	639.8	609.34	404.6	359.44	413.49	335.01	339.74	330.47	305	367.34	335.33	532.07	505.06	489.13	421.3	464.99	403.77	637.49	810.52	674.59	410.05	379.3	316.1	296.33	348.14	315.39
AFFX-r2-Ec-bioB-5_at	274.7	283.94	297.33	389.3	355.22	318.49	341.84	413.21	396.84	533.53	535.79	463.36	295.99	277.97	293.48	250.4	260.95	287.55	253.47	284.64	272.71	391.55	386.61	393.24	328.63	341	283.92	503.71	613.22	508.08	306.31	265.27	249.28	242.82	268.71	249.23
AFFX-r2-Ec-bioB-M_at	358.89	394.47	391.24	526.26	492.49	436.42	519.39	518.93	524.12	722.22	712.48	714.86	439.01	395.61	433.86	366.51	352.44	363.07	352.37	379.49	362.76	512.34	509.48	545.82	438.2	477.21	411.06	691	840.91	758.47	412.05	406.25	352.4	338.41	369.62	341.11
AFFX-r2-Ec-bioC-3_at	729.54	786.97	803.53	1042.27	983.82	879.35	1034.56	1082.58	1019.08	1324.22	1335.93	1341.52	857.74	823	882.2	722.5	724.34	768.24	677.56	738.59	735.89	975.55	995.35	980.8	807.18	907.69	783.86	1218.44	1578.45	1330.34	797.5	770.34	687.49	619.79	700.78	669.82
AFFX-r2-Ec-bioC-5_at	558.23	621.49	620.33	843.19	762.66	664.96	756.56	837.26	819.63	1066.62	1119.94	1141.75	661.78	619.95	675.36	570.96	582.54	593.67	525.94	564.45	546.8	787.61	820.29	766.11	650.67	716.07	599.93	1066.2	1350.63	1139.76	622.42	589.4	520.2	465.36	547.26	520.01
AFFX-r2-Ec-bioD-3_at	3807.41	3741.38	3859.76	4692.06	4588.61	4356.13	4602.71	4585.1	4667.44	5236.64	5310.22	5207.55	4182.24	4089.28	4171.7	3790.44	3753.54	3918.03	3341.96	3692.78	3699.14	4675.47	4548.5	4413.03	4086.03	4361.26	3999.05	4819.93	5764.41	5322.13	4100.68	3915.22	3653.16	3295.52	3793.32	3573.8
AFFX-r2-Ec-bioD-5_at	2632.29	2873.96	2825.07	3510.26	3461.08	3305.14	3354.54	3524.68	3666.73	4435.2	4329.24	4185.8	2923.74	2786.38	2954.69	2668.64	2650.89	2759.04	2517.66	2726.55	2711.15	3792.52	3615.14	3453.45	2919.14	3297.24	2868.84	3903.65	4922.19	4740.99	2978.9	2950.19	2582.74	2390.54	2774.2	2577.77
AFFX-r2-P1-cre-3_at	11074.1	11847.9	11727.5	12448.2	12252.8	12357.9	11629.5	11533.3	12357.1	12465.8	12427.2	12187.4	11291.2	11216.5	11360.3	10991.7	10891.2	11365.1	11740.8	11837.6	11882.9	12403.8	12012.2	12416.5	12031.3	12110.8	11872	12127.9	12638.2	12757.3	11832	11932.3	11911.6	10910.1	11090.3	11089.3
AFFX-r2-P1-cre-5_at	9862.88	10444.9	10242.6	11015.5	10775.5	10825	10377.1	10426.4	11088	11092	11265.1	10531.7	9883.09	9762.98	9817.87	9917.05	9691.99	10181.5	10162.7	10347.8	10338.9	11070.9	10500.6	10736.7	10294.8	10235.6	10226.3	10536.9	11230	11117.4	10371.6	10178.9	10262.9	9637.75	9887.96	9886.23
AFFX-r2-TagA_at	24.96	18.37	16.05	30.58	22.92	27.67	23.98	19.33	17.76	24.62	29.2	35.92	28.48	19.1	20.9	24.43	28.07	28.78	14.2	20.07	19.66	18.88	19.62	18.82	20.22	17.55	17.2	29.94	27.07	31.85	21.89	25.34	18.43	25.15	24.17	22.48
AFFX-r2-TagB_at	14.38	10.69	12.94	15.47	11.1	11.42	14.2	11.37	13.29	10.98	13.53	12.44	15.16	8.93	15.16	10.93	10.8	10.91	10.78	14.86	14.35	13.12	12.57	13.03	12.89	11.35	11.39	9.48	16.57	13.76	13.77	10.57	12.2	10.19	13.22	8.9
AFFX-r2-TagC_at	20.13	17.18	19.21	21.04	23.78	18.74	24.88	17.66	15.28	19	14.22	21.75	17.07	19.55	20.91	22.54	21.84	19.88	18.6	19.46	17.01	20.69	19.26	19.66	22.99	21.24	21.09	18.28	23.2	19.48	16.72	17.36	19.36	20.06	19.5	19.16
AFFX-r2-TagD_at	19.76	24.69	18.3	14.2	22.17	18.04	22.32	18.23	17.8	16.57	16.54	17.42	23.94	25.28	22.58	20.9	23.02	18.33	22.73	24.51	19.95	17.27	17.71	17.52	17.67	20.96	19.93	17.78	20.69	11.11	21.57	21.95	19.54	22.51	21.67	21.36
AFFX-r2-TagE_at	10.29	9.55	7.3	6.7	8.32	8.08	7.89	9.57	9.88	10.78	10.82	16.44	8.3	9.71	9.29	6.48	8.05	9.48	8.15	8.35	8.64	8.87	9.58	10.04	7.59	7.55	9.03	8.28	6.04	11.5	7.91	9.03	9.95	9.71	8.57	6.84
AFFX-r2-TagF_at	21.46	27.01	30.77	31.83	35.31	32.29	40.49	28.84	33.91	36.52	38.14	54.35	45.22	35.15	40.07	36.18	31.8	35.23	21.33	26.73	26.35	25.22	28.76	34.82	40.2	30.43	35.19	52.63	49.42	39.85	35.98	31.49	37.86	31.61	31.29	29.99
AFFX-r2-TagG_at	47.69	38.43	40	43.24	39.49	37.12	38.87	42.2	34.09	56.23	41.83	59.2	41.6	39.19	47.67	44.33	37.48	33.56	39.82	41.64	39.18	33.36	48.78	44.06	42.55	39.89	48.76	47.52	38.76	47.3	50.25	47.31	40.39	45.87	48.92	47.64
AFFX-r2-TagH_at	49.36	49.15	50.89	68.98	68.18	69.46	77.88	61.73	47.99	48.63	47.63	73.23	76.86	80.78	82.65	69.19	76.91	67.88	43.18	39.46	43.26	46.86	60.11	54.75	54.41	56.26	54.37	48.19	66.04	39.88	55.68	47.38	44.98	52.13	54.05	60.49
AFFX-r2-TagIN-3_at	14.78	17.94	12.95	14.69	17.07	20.6	21.72	17.45	13.72	14.19	13.36	21.3	18.65	17.99	18.46	16.14	17.53	19.41	15.17	19.01	13.84	15.28	25.11	20.05	20.5	18.16	18.28	16.38	19.43	14.58	17.47	17.15	16.91	16.25	16.41	19.17
AFFX-r2-TagIN-5_at	66.51	52.33	58.96	65.98	66.71	68.51	71.72	59.82	56.55	56.68	46.06	69.58	73.04	68.88	65.65	70.03	64.65	73.23	45.46	48.09	53.93	55.12	50.16	62.42	71.52	61.11	71.48	46.61	56.94	58.84	54.24	55.1	66.85	62.75	67.55	63.48
AFFX-r2-TagIN-M_at	22.58	22.6	18.79	19.44	25.67	28.26	28.31	22.37	23.91	17.26	21.09	33.75	24.37	23.96	24.72	25.94	26.95	26.17	22.39	21.02	28.57	19.21	24.77	26.44	23.97	23.18	27.24	27.04	26.63	28.08	23.19	22.37	27.64	26.21	23.75	25.22
AFFX-r2-TagJ-3_at	26.15	24.54	22.09	22.52	25.93	21.19	27.22	23.82	22.98	35.62	17.75	33.93	27.86	21.15	28.82	26.2	22.15	29.75	24.01	21.24	23.69	27.55	20.67	27.89	29.33	28.65	25.66	16.24	21.98	27.09	26.01	23.94	26.5	19.83	23.39	21.86
AFFX-r2-TagJ-5_at	12.25	15.06	10.35	9.63	10.7	13.06	12.65	14.07	11.31	13.31	8.02	14.37	11.11	12.17	12.48	14.93	8.79	13.29	9.02	10.1	10.68	11.11	10.88	12.84	13.36	11.78	14.69	11.85	11.04	9.92	10.58	14.23	11.7	13.11	12.89	14.98
AFFX-r2-TagO-3_at	27.31	20.96	24.49	19.29	30.1	23.63	31.82	23.39	25.93	22.42	16.11	20.81	28.96	32.94	31.65	30.61	28.9	24.36	28.72	24.33	30.74	23.6	24.64	28.4	25.11	31.48	28.47	21.96	14.74	18.78	32.12	28.88	33.66	22.44	26.99	23.12
AFFX-r2-TagO-5_at	19.61	22	23.9	26.3	25.05	24.57	27.13	16.01	19.57	23.77	18.94	28.68	27.22	28.28	32.36	23.77	27.86	24.81	29.31	26.07	24.79	30.11	30.87	21.8	30.72	32.37	25.97	20.42	32.86	34.1	40.2	39.21	26.58	28.7	34.31	22.98
AFFX-r2-TagQ-3_at	30.69	29.35	29.28	19.64	24.46	23.51	25.17	18.95	22.34	21.69	20.05	33.76	24.89	22.6	30.36	36.35	31.55	36.96	24.51	21.69	30.1	19.29	19.72	22.21	25.51	29.53	25.92	27.13	27.67	25.94	28	21.54	30.87	30.1	30.91	31.22
AFFX-r2-TagQ-5_at	23.41	30.93	24.36	20.22	21.09	21.72	23.64	24.72	23.83	16.48	20.13	21.29	28.26	30.15	23.55	25.83	31.06	31.93	22.34	17.12	21.52	14.31	16.29	15.76	21.49	27.09	20.26	13.44	17.42	12.14	20.47	22.64	27.31	24.5	27.47	21.29
AFFX-ThrX-3_at	550.7	574.02	526.23	909.18	969.67	754.55	816.02	911.98	745.57	1555.01	1530.29	1265.74	497.51	666.7	615.53	529.46	564.62	547.2	527.65	510.1	483.08	1061.83	973.47	998.88	744.38	861.12	651.77	1521.69	1414.18	1462.87	752.13	607.11	626.92	505.61	515.81	502.98
AFFX-ThrX-5_at	129.87	152	144.6	363.04	412.64	273.92	260.91	316.77	121.36	435.04	506.45	365.61	121.93	170.54	191.8	127	157.04	118.97	172.65	158.8	164.96	412.3	372.52	408.31	258.39	319.79	220.12	491.93	203.79	375.46	196.95	143.91	178.13	125.42	90.85	157.76
AFFX-ThrX-M_at	210.92	228.6	206.06	453.93	498.22	375.99	383.77	420.24	284.07	627.26	692.7	518.13	202.22	283.39	273.06	210.26	245.29	198.73	221.71	212.76	217.83	499.35	469.04	471.16	345.74	409.89	314.53	693.99	492.63	562.9	304.72	246.15	277.37	199.42	182.58	233.14
AFFX-TrpnX-3_at	9.1	6.54	8.08	12.21	12.71	9.96	11.73	12.36	10.89	13.22	13.72	14.75	11.1	11.51	10.65	9.21	9.96	8.24	10.25	10.95	10.26	11.56	12.56	12	7.99	7.69	10.23	11.34	10.02	15.53	8.45	10.21	10.11	7.92	7.91	9.3
AFFX-TrpnX-5_at	48.36	41.03	39	45.14	43.46	44.7	53.01	42.75	40.12	41.09	38.17	47.28	48.84	51.56	49.41	47.53	48.39	45.11	42.41	34.99	38.99	35.11	40.72	49.92	45.59	40.03	45.43	39.5	42.37	37.33	44.36	43.22	40.55	44.89	42.52	43.29
AFFX-TrpnX-M_at	11.9	13.9	7.86	12.39	14.02	15.73	14.56	10.99	9.94	12.39	15.09	13.02	12.92	12.07	14.19	11.36	11.85	11.02	9.99	11.26	13.46	12.97	13.05	15.41	14.09	12.97	13.81	13.33	16.11	14.94	11.59	15.64	16.16	10.07	11.09	9.51
Os.1.1.S1_s_at	1670.39	1524.46	1514.5	1116.29	1504.74	1353.17	1303.12	1197.74	1388.62	918.01	945.15	954.42	1452.75	1670.54	1467.44	1956.12	2031.86	2334.07	1163.53	1109.62	1191.03	1084.44	884.12	1069.33	1248.42	1042.61	1200.27	1015.06	621.27	701.74	1046.61	1064.61	1520.98	1531.88	1547.26	1729.1
Os.10.1.S1_s_at	1161.73	1034.94	1044.46	1640.3	1363.5	1860.54	1276.03	1191.12	1229.31	1337.63	1485.99	1605.81	1245.73	1409.5	1388.83	1420.54	1559.17	1514.53	1466.43	1538.34	1503.92	1662.94	1773.85	1691.35	1697.77	1729.31	1793.98	1855.61	1665.29	1653.16	1610.02	1653.16	1694.56	1781.13	1680.38	1730.51
Os.1000.1.S1_at	151.32	155.18	141.06	398.39	325.06	496.27	114.62	325.28	137.85	68.21	256.86	266.86	115.09	462.69	153.24	363.18	311.49	420.76	92.84	92.06	181.6	89.93	92.2	60.71	25.1	62.19	28.56	39	59.52	27.07	142.85	69.61	46.34	259.43	173.21	184.28
Os.10001.1.S1_at	739.51	721.11	658.36	445.99	476.97	346.02	569.43	674.4	588.33	521.93	466.19	436	598.83	645.2	597.03	659.49	635.24	678.95	768.41	759.27	725.77	630.7	585.79	559.83	681.02	649.58	618.99	416.3	499.13	524.11	772.2	760.66	708.05	863.86	847.91	913.38
Os.10002.1.S1_at	91.8	163.09	183.15	173.83	507.6	341.03	68.83	65.28	100.29	284.33	234.05	144.43	81.1	88.09	190.26	247.23	327.56	269.61	227.39	333.35	226.03	370.34	322.61	510.02	626.83	479.33	507.21	740.12	354.55	530.11	257.08	178.78	399.95	360.93	403.11	338.52
Os.10003.1.S1_at	5474.28	5274.2	5208.02	3200.38	3593.43	2248.98	4714.54	4526.61	4571.49	3467.17	3258.33	2722.62	4753.62	5030.47	4574.15	4412.87	3914.98	4399.69	3857.91	3615.15	4017.06	2278.81	2527.29	1961.33	3254.33	3195.08	2417.5	999.17	1678.11	1368	3673.44	3151.69	3158.67	3475.09	3746.88	3450.95
Os.10004.1.S1_s_at	88.1	77.53	74.29	97.22	109.56	104.8	125.06	102.03	82.64	89.09	68.3	110.76	110.13	127.68	126.77	114.66	132.09	119.47	71.93	72.5	70.34	81.04	94.63	90.87	111.57	104.83	97.07	61.6	72.95	65.09	96.77	93.34	96.69	100.76	116.84	118.3
Os.10006.1.S1_at	214.02	208.38	195.37	296.51	123.76	415.38	108.06	154.82	81.96	75.09	203.13	89.46	117.44	193.77	147.86	196.71	260.97	291.39	91.12	110.34	161.91	123.16	263.77	108.55	70.17	88.59	85.41	166.98	353.91	264.55	94.62	81.4	70.1	178.39	221.83	251.74
Os.10006.2.S1_x_at	69.84	72.3	71.34	80.52	50.95	92.99	50.28	60.75	48.9	41.4	62.69	43.03	53.58	64.9	65.16	61.39	64.03	67.4	51.24	57.87	69.52	44.52	73.59	43.49	39.09	44.18	37.77	50.34	90.46	72.46	43.94	44.88	40.9	54.27	58.78	63.33
Os.10007.1.A1_a_at	779.71	680.36	622.73	1025.31	976.91	1044.98	843.88	733.34	748.68	915.38	929.12	872.68	833.93	876.1	859.87	945.77	954.8	923.9	819.08	770.85	777.7	1056.36	1111.08	1121.7	1021.27	1110.29	1110.39	1130.44	955.23	1006.44	897.45	888.94	980.15	1069.84	1000.7	1083.9
Os.10007.2.S1_a_at	244.45	238.46	274.44	237.68	278.68	193.76	216.02	240.28	224.87	309.44	325.93	252.5	207.58	203.39	226.81	283	289.59	263.05	236.57	236.78	251.05	257.74	264.78	293.73	267.34	272.67	273.03	258.89	170.08	293.77	170.29	196.64	211.15	257.34	248.51	238.1
Os.10010.1.S1_at	609.3	668.51	725.89	760.83	751.65	714.54	779.9	859.93	875.93	975.5	1043.93	1015.56	701.1	674.27	787.4	648.84	698.18	648.9	723.65	780.21	702.7	854.69	879.3	940.45	892.15	888.13	943.75	1184.56	985.8	1160.93	856.09	784.08	732.94	668.07	652.63	702.96
Os.10011.1.S1_at	452.49	480.43	487.74	349.58	363.75	273.25	406.59	503.33	403.02	309.7	315.04	275.25	455.75	437.17	424.02	412.06	430.08	391.91	378.05	375.01	411.87	335.34	328.44	305.81	340.1	353.02	332.25	202.83	188.51	203.03	422.07	353.53	331.25	382.16	405.52	400.73
Os.10013.1.S1_at	19.85	15.9	18.43	22.5	19.47	38.11	23.84	18.28	19.64	18.71	16.11	27.5	27.41	26.02	26.31	37.18	31.95	27.66	17.64	20.32	20.95	18.94	17.71	22.48	17.98	22.65	19.64	22.73	18.79	21.74	17.16	19.38	16.87	24.85	19.56	18.41
Os.10014.1.S1_at	13.85	14.11	23.64	12.52	14.97	12.36	17.88	12.96	14.64	22.1	18.23	19.61	14.46	11.25	11.75	16.77	11.29	13.16	16.54	14.42	13.14	12.92	11.8	17.63	17.02	11.39	14.58	13.83	13.91	14.41	14.95	13.22	15.94	11.25	17.07	11.18
Os.10015.1.S1_at	92.32	97.4	91.91	265.07	262.9	252.3	138.15	200.63	206.35	499.59	428.85	506.81	108.18	107.49	98.96	71.86	76.26	75.49	102.43	97.85	96.79	281.97	267.03	222.86	201.22	215.71	200.99	455.39	442.36	498.38	165.7	122.96	132.5	86.69	75.48	76.01
Os.10015.1.S1_s_at	493.09	393.72	391.29	611.56	577.82	566.89	426.51	509.74	506.78	716.09	759.19	887.14	445.81	512.15	418.3	453.54	521.03	539.7	474.95	468.46	473.89	518.07	542.73	509.22	499.35	512.12	532.85	766.61	723.23	593.33	490.38	429.93	454.87	479.2	458.48	472.91
Os.10016.1.S1_a_at	172.55	149.79	129.3	165.63	147.32	180.03	129.45	128.09	154.1	137.44	110.08	101.14	138.03	141.27	147.28	220.82	216.99	210.07	155.11	137.71	147.74	171.45	169.81	146.67	168.8	123.04	163.38	164.96	133.03	121.78	142.67	130.04	193.9	275.11	224.01	239.4
Os.10017.1.S1_at	1570.06	1585.14	1596.35	1970.23	2058.5	2096.49	1728.6	1807.82	1887.15	2125.03	2087.91	2134.34	1586.23	1527.92	1532.32	1517.96	1452.09	1537.63	1704.14	1646.72	1650.21	2381.03	2044.59	2394.09	2022.94	1960.14	1941.35	2292.42	2282.16	2602.61	1744.57	1712.05	1884.71	1568.28	1559.45	1475.51
Os.10018.1.S1_at	140.85	107.33	73.8	83.6	96.91	103.62	104.6	74.25	67.29	82.6	78.51	91.07	92.88	136.22	99.84	97.28	105.61	176.89	135.43	91.87	122.83	83.58	91.67	106.01	104.54	95.13	84.15	132.82	106.87	68.05	89.34	81.79	169.53	102.53	122.23	151.76
Os.10019.1.S1_a_at	878.06	879.41	895.91	582.86	610.15	415.82	816.77	822.01	1078.08	902.77	728.5	680.47	865.33	796.69	741.82	660.08	638.64	630.1	828.91	760.06	735.72	641.27	654.72	600.23	674.66	686.49	666.83	660.85	567.58	721.9	720.63	814.46	750.04	719.27	701.55	721.73
Os.10020.1.S1_at	636.18	647.36	670.14	523.98	577.7	508.44	552.99	600.98	586.77	409.96	442.43	381.4	597.83	606.71	634.63	791.33	820.77	818.79	690.9	708.2	699.89	594.5	552.82	550.99	691.89	694.95	633.47	386.3	375.02	407.02	601.28	627.15	637.17	825.06	801.73	841.82
Os.10021.1.S1_at	1042.64	894.64	848.12	1323.33	1470.85	1393.66	1024.35	1037.27	942.05	1098.64	1114.85	1361.19	1085.69	1148.03	1040.54	897.4	839.41	1019.93	654.36	661.29	672.52	1273.17	1130.26	1047.7	906.72	824.22	929.33	885.67	1279.11	933.85	872.91	839.76	804.47	745.63	832.14	872.79
Os.10023.1.S1_at	941.4	1008.4	1012.69	749.53	677.63	626.84	809.98	752.87	868.82	788.97	681.79	724.53	908.77	821.25	914.39	1188.97	1137.36	1017.18	950	1016.65	978.97	635.39	683.19	684.08	767.38	716.37	649.63	560.2	477.48	592.88	834.86	831.57	845.24	1099.66	1083.42	1073.22
Os.10024.1.S1_at	316.79	293.74	284.97	288.01	271.69	222.53	273.68	264.08	287.3	260.82	280.08	221.73	259.55	279.72	243.83	1004.62	1005.07	914.72	331.43	299.38	274.33	239.8	262.19	286.22	335.92	321.19	276.61	242.3	182.94	248.31	221.57	254.56	228.79	697.39	676.04	600.63
Os.10025.1.S1_a_at	4403.87	3930.5	3725.04	3482.95	3705.87	2598.52	4471.87	4278.66	4273.36	5344.63	4849.61	5044.76	3987.48	4074.41	3809.61	3516.4	3064.44	3161.49	3274.07	3064.75	3287.95	2527.48	3011.49	2539.24	2932.16	3148.3	2978.86	3609.49	4170.93	4219.72	3438.19	3532.5	2843.49	3179	3144.81	2951.27
Os.10026.1.S1_at	58.68	61.51	59.05	69.07	48.67	59.3	51.91	68.5	70.2	47.87	57.25	42.41	44.82	48.38	48.32	47.83	42.58	40.36	140.02	127.62	110.91	174.26	162.28	159.88	167.66	157.93	156.54	160.92	134.13	154.9	169.4	149.3	169.9	142.19	127.29	140.34
Os.10027.1.S1_at	54.03	47.57	57.58	72.44	68.81	73.98	75.23	63.71	51.07	52.99	55.43	86.35	57.37	62.79	72.72	60.08	54.9	54.41	42.22	40	38.66	42.44	51.15	42.36	46.79	37.44	50.01	47.13	41.87	42.6	46.73	47.53	50.29	44.12	49.38	49.19
Os.10028.1.S1_x_at	177	180.21	170.79	254.21	109.43	260.48	111.9	131.73	117.83	97.92	145.09	94.14	135.12	146.21	127.94	160.77	162.03	173.2	162.69	163.42	180.31	122.27	144.92	100.33	101.31	109.41	107.8	97.87	116.96	103	124.7	114.65	131.22	172.62	159.53	156.73
Os.10028.2.S1_at	27.49	19.84	17.4	23.8	15.79	21.25	12.93	22.31	17.86	10.11	13.35	7.24	13.18	14.8	11.91	16.62	17.72	15.38	22.88	23.48	24.73	15.38	18.05	12.34	11.06	13.66	17.65	11.28	3.56	8	22	19.47	16.17	14	12.92	8.32
Os.10029.1.S1_at	26.35	31.21	24.67	31.25	23.24	21.33	34.57	28.43	22.17	30.32	12.48	28.14	38.51	38.89	29.04	29.92	26.96	28.7	23.15	25.43	21.38	19.24	23.56	27.63	36.89	32.95	29.84	38.09	26.52	31.72	28.37	39.02	36.69	28.68	31.79	26.27
Os.10030.1.S1_at	34.03	36.9	35.1	31.91	39.26	38.15	40.37	37.18	35.15	45.02	33.3	47.95	44.95	41.8	42.08	43.56	35.95	40.25	34.82	36.53	38.02	31.45	37.84	43.01	44.75	37.5	42.41	34.44	32.11	37.88	39.64	37.07	34.67	42.99	43.31	36.6
Os.10031.1.S1_at	2416.61	2707.87	2700.3	687.85	874.71	677.69	1373.25	1300.04	1405.79	732.89	693.27	621.57	1653.3	1515.44	1740.3	3088.17	2824.72	2666.73	3009.46	2686.99	2909.42	904.55	862.48	974.71	1325.04	1347.59	1186.96	641.64	639.46	762.7	1492.37	1564.47	1790.33	3464.8	3416.62	3034.57
Os.10032.1.S1_at	17.1	17.99	18.35	247.78	48.45	331.47	19.86	33.33	24.81	44.47	199.26	75.25	22.91	30.72	21.17	15.5	20.8	28.31	11.42	16.91	22.62	98.64	201.73	60.85	18.23	22.01	24.55	152.61	208.25	154.27	24	21.15	15.97	17.04	24.56	23.04
Os.10033.1.S1_at	1055.13	988.84	889.96	1387.61	1125.58	1422.5	1081.76	984.45	1011.87	1052.54	1105.3	1064.2	1026.15	1081.77	1062.19	1372.47	1387.11	1395.93	1081.09	991.98	1039.73	1290.74	1322.93	1314.01	1214.4	1097.43	1229.48	1357.67	1187.06	1237.06	1190.03	1077.49	1363.73	1597.23	1514.95	1586.18
Os.10034.1.S1_at	870.06	866.25	885.73	1257.39	1001.19	1123.19	1033.17	1197.95	1122.28	1021	1165.46	1187.58	997.74	1051.2	997.4	898.78	894.94	914.38	910.17	948.69	1131.49	994.16	1002.73	961.42	899.2	888.63	864.05	1086.18	1172.47	1164.04	1050.42	1125.69	975.54	895.46	872.43	855.86
Os.10037.1.S1_at	1676.08	1620.71	1484.3	1884.78	1789.55	2157.35	1780.42	1672.92	1782.74	1638.68	1606.44	1473.66	1638.28	1659.85	1717.04	2188.82	2173.1	2129.15	1781.3	1789.07	1746.36	1779.42	1872.39	1839.16	1970.25	1904.23	2050.56	1828.07	1666.65	1898.41	1904.58	1855.67	1991.91	2342.05	2159.83	2326.41
Os.10038.1.S1_s_at	12.58	8.86	13.45	9.92	16.69	7.78	8.81	9.91	17.27	14.36	18.47	12.64	21.26	9.22	9.42	9.46	13.14	11.76	22.15	30.09	29.79	16.35	20.59	17.96	17.06	21.86	25.65	12.6	22.91	17.11	28.14	32.93	28.37	20.98	22.4	20.38
Os.10039.1.S1_at	1245.43	1183.92	1163.98	1248.97	1138.39	1163.89	1165.35	1239.63	1284.94	1401.58	1468.29	1448.97	1181.59	1178.05	1218.84	1360.81	1401.68	1335.51	1318.19	1428.42	1346.69	1210.49	1237.11	1187.42	1401.15	1394.26	1337.51	1747.1	1474.48	1632.45	1448.79	1280.32	1245.62	1403.15	1453.49	1516.96
Os.10041.1.S1_at	78.22	68.06	67.29	141.86	65.32	166.09	60.46	65.35	59.36	55.19	94.65	71.79	55.32	69.85	54.5	58.28	67.48	66.4	60.81	60.56	65.76	82.04	138.76	81.32	61.18	63.59	64.4	123.4	95.27	89.3	57.08	61.68	58.45	60.62	52.97	60.08
Os.10042.1.S1_at	1874.39	1667.15	1703.09	1748.97	1822.55	1744.43	1732.52	1754.92	1640.55	1750.01	1795.01	1823.53	1751.06	1830.31	1751.89	1659.58	1640.03	1697.74	1586.25	1604.46	1658.56	1904.86	1851.73	1696.65	1760.67	1701.64	1656.73	1652.81	1750.27	1717.21	1833.04	1644.38	1714.39	1473.59	1632.86	1674.41
Os.10043.1.S1_at	76.39	77.77	72.56	110.69	73.16	109.1	67.02	83.45	71.19	71.13	89.93	88.97	65.36	62.56	59.54	75.09	70.35	75.76	104.58	99.62	103	84.61	104.31	74.36	68.29	82.57	69.23	55.55	66.54	65.51	96.16	86.85	77.35	103.4	118.33	110.54
Os.10044.1.S1_at	109.95	103.18	101.9	162.56	152.16	153.9	95.11	137.68	111.24	127.34	130.96	109.06	90.33	77.37	70.74	96.86	81.14	82.92	135.06	126.52	122.34	160.01	155.81	131.59	113.7	99.5	113.39	160.38	106.28	120.71	85.6	78.87	87.04	90.26	85.12	92.37
Os.10044.1.S2_at	315.15	281.77	288.18	437.74	416.39	465.08	330.7	356.24	353.22	571.75	503.75	512.1	285.84	323.87	294.46	319.22	300.7	337.19	330.46	311.38	325.23	448.73	436.9	407.38	362.09	362.41	393.03	623.06	479.7	577.84	330.01	342.38	386.55	337.11	327.65	378.14
Os.10046.1.S1_at	37.98	45.23	42.15	35.32	44.02	38.05	47.3	34.23	37.75	33.6	25.31	51.04	41.99	41.16	46.02	41.03	43.14	49.64	30.33	32.68	31.6	35.54	41.33	30.58	41.5	38.07	37.45	44.16	40.7	46.15	37.1	36.49	36.52	37.44	40.72	34.09
Os.10048.1.S1_at	265.35	232.06	217.15	316.01	214.65	339.71	241.08	182.67	222.98	184.35	197.9	161.4	234.23	221.48	240.28	418.19	424.31	439.3	244.5	238.48	243.39	314.03	322.05	295.05	316.28	272.54	292.25	240.35	228.06	235.6	275.33	237.98	360.44	546.52	523.19	509.66
Os.1005.1.S1_at	4740.98	4848.52	5066.72	2750.97	2798.97	2067.4	3820.33	3875.11	3921.9	2463.33	2232.6	1881.38	3777.15	3764.54	3538.55	4652.17	4024.2	4541.58	4431.34	4206.03	4269.65	1988.78	2049.52	1717.4	2932.71	2894.88	2688.06	931.02	1260.37	1281.3	2847.56	3135.78	3252.73	4188.76	4136.63	4193.29
Os.10050.1.S1_at	59.87	67.3	64.94	65.84	45.45	49.78	48.99	55.63	53.31	55.99	58.44	37.76	54.81	57.39	47.58	39.17	42.58	44.19	41.78	56.36	71.13	45	57.99	35.02	28.12	34.81	34.79	36.81	36.11	32.99	37.39	42.64	31.66	29.8	30.47	31.87
Os.10051.1.S1_at	972.67	822.89	853.42	308.7	312.09	357.3	397.45	396.65	410.98	192.55	196.4	145.69	616.56	663.95	620.36	895.41	960.33	993.21	968.9	887.95	889.27	288.23	275.2	231.66	534.14	455.87	441.92	140.53	119.55	142.9	605.48	601.62	758.92	1005.56	1042.54	1119.97
Os.10052.1.S1_at	775.72	681.09	708.25	533.83	501.74	468.43	534.63	536.89	562.48	492.83	490.39	360.73	623.16	633.36	692.77	928.18	1066.09	995.77	884.19	925.17	890.18	548.33	571.58	564.03	692.62	712.29	624.95	358.74	338.38	415.58	698.03	655.2	715.59	1083.18	1053.48	1017.48
Os.10054.1.S1_at	116.75	122.09	126.12	290.19	235.17	199.62	280.73	306.3	282.6	635.38	629.29	562.69	143.66	117.6	166.45	155	168.37	173.62	173.14	172.7	170.6	284.94	344.76	407.85	212.91	287.67	320.03	582.29	579.03	785.42	251.66	265.48	171.01	186.78	179.4	180.13
Os.10055.1.S1_at	192.72	173.09	177.92	91.38	94.94	69.19	118.79	135.42	143.09	142.99	120.46	104.71	140.08	135.57	130.58	150.34	148.24	139.06	218.31	211.49	174.6	114.8	124.79	116.89	144.13	153	138.4	120.63	77.85	116.18	189.03	194.88	183.44	177.62	178.33	181.91
Os.10055.2.S1_at	43.16	36.67	39.04	35.42	39.43	29.11	34.4	38	42.1	39.35	41.29	33.56	37.4	39.84	35.58	26.48	35.61	37.98	45.69	43.71	42.49	40.48	36.28	33.84	46.72	43.13	38.55	54.84	42.02	46.4	35.84	48.74	42.63	39.21	33.59	33.45
Os.10056.1.S1_at	418.19	373.38	351.29	460.22	433.57	510.58	408.7	311	386.15	480.6	396.77	417.37	374.7	337.01	361.06	899.23	934.22	977.96	393.68	368.08	396.52	544.65	507.5	508.49	481.64	452.2	504.82	510.57	507.39	562.56	369.87	399.45	450.93	1111.15	1041.98	1073.14
Os.10057.1.S1_at	717.07	742.07	707.98	676.7	682.95	599.28	650.33	649.04	669.66	692.48	662.13	602.51	611.55	603.06	631.82	809.38	775.28	808.29	715.54	723.3	687.44	711.08	688.32	722.98	822.27	731.61	754.44	574.26	519.42	660.01	706.03	631.22	669.33	757.78	799.23	755.36
Os.10058.1.S1_at	3268.22	3287.84	3512.46	5270.67	5258.38	4624.79	4699.87	4552.99	4628	6046.29	6269.88	6572.04	4498.37	4446.87	4727.56	238.81	388.22	827.47	6155.97	7010.37	7270.26	5580.34	5679.32	6387.14	4445.33	4975.69	5002.72	6284.42	6513.54	6823.51	4749.19	4283.06	4387.98	269.59	801.87	723.01
Os.10059.1.S1_at	366.34	347.76	352.31	333.27	326.99	339.72	306.58	286.46	279.62	400.91	424.25	354.26	273.76	290.72	291.4	349.89	330.09	354.3	309.67	307.75	300.29	357.23	323.02	336.82	349.36	318.6	300.91	318.4	310.09	371.3	309.65	285.37	305.49	347.27	337.53	333.76
Os.10059.2.S1_at	36.86	37.78	39.05	24.93	29.54	28.46	34.1	29.46	30.04	25.75	25.23	27.93	31.07	35.22	29.13	47.85	51.78	44.85	62.69	55.47	58.56	39.12	40.51	42.13	48.16	53.86	48.61	37.38	35.34	38.43	55.02	58.15	52.39	73.66	60.89	65.75
Os.10060.1.S1_at	676.25	674.72	649.98	1062.45	975.08	1071.03	735.65	867.59	821.56	929.7	1020.27	1096.88	742.46	844.97	699.78	554.88	567.8	609.66	676.87	690.69	692.14	1071.03	1001.38	949.25	805.19	819.35	836.11	947.83	1067.49	1022.36	716.64	713.44	686.84	551.31	549.23	600.8
Os.10061.1.S1_at	1202.99	1352.76	1394.79	1455.63	1451.15	1014.96	1680.49	1711.47	1818.55	2208.63	2251.95	2209.82	1367.49	1188.05	1290.96	1256.01	1099.11	1258.27	1776.33	2586.64	2974.69	1663.76	1569.52	2009.82	1439.24	1503.51	1461.24	1692.22	1905.25	2866.81	1660.18	1789.77	1444.17	1459.65	1431.84	1322.21
Os.10062.1.S1_at	276.08	288.92	315.46	234.24	232.11	206.69	234.61	257.52	272.78	276.92	231.17	226.6	248.97	239.47	236.14	244.22	223.67	220.36	319.15	274.1	284.23	263.93	244.17	257.2	249.2	243.44	233.56	217.87	188.02	268.7	230.82	264.95	275.51	249.78	224.59	250.36
Os.10063.1.S1_at	352.08	328.78	352.6	245.86	222.73	206.12	330.83	354.41	330.18	275.32	274.77	250.92	353.01	319.29	306.87	375.38	348.21	320.23	390.5	405.13	456.04	281.95	286.83	262.08	326.16	337.1	310.07	228.26	209.7	251.25	368.92	374.22	341.78	390.68	373.63	339.79
Os.10063.2.S1_at	24.8	27.49	26.25	48.19	36.37	53.16	24.5	25.52	21.28	27.88	37.73	35.96	22.29	31.06	25.4	27.12	26.41	31.1	27.46	27.2	23.58	49.65	51.91	33.45	30.61	27.55	32.49	25.87	40.26	36.15	32.45	38.13	34.77	35.83	33.65	35.74
Os.10065.1.S1_at	1140.55	1136.45	1191.84	1077.41	1162.45	973.31	1287.92	1441.05	1336.87	1357.31	1223.74	1283.02	1204.52	1184.56	1197.79	1107.36	1068.91	1049.12	1441.44	1443.16	1399.02	1260.37	1276.39	1318	1206.07	1304.54	1290.75	1334.32	1154.39	1297.65	1418.93	1397.3	1347.52	1278.41	1350.42	1421.23
Os.10066.1.A1_at	34.34	29.11	34.38	18.49	13.55	12.99	15.33	23.86	28.61	14.74	20.15	14.14	29.42	29.79	28.45	62.74	70.28	49.67	46.56	42.87	28.66	16.34	19.64	17.58	25.66	19.84	26.44	21.43	15.03	7.65	30.21	29.3	31.52	75.01	59.15	75.96
Os.10066.1.A1_x_at	1820.84	1535.84	1646.43	2289.28	2132.8	2377.61	2272.65	1825.92	1865.63	1841.84	1937.14	1801.51	2069.69	2232.24	2094.93	1948.62	2130.83	1959.89	1697.47	1768.78	1785.27	2047.69	2097.43	2022.14	2139.6	2187.92	2204.71	1902.96	2025.83	1797	2184.26	2037.81	2055.78	1857.33	1962.88	2001.69
Os.10066.2.S1_at	1132.54	1089.04	991.03	1213.82	1204.7	1242.3	1101.03	1101.43	1155.04	1141.19	1141.32	1108.39	1136.13	1210.29	1206.97	987.83	1017.22	961.79	989.97	1074	1113.09	1243.21	1213.96	1170.49	1044.74	1095.5	1107.45	1099.73	1118.44	1068.98	1021.06	1090.81	1118.28	954.59	990.04	1004.02
Os.10068.1.S1_at	1289.92	1248.63	1275.52	1807.99	1679.56	1757.06	1527.5	1568.79	1556.78	1750.72	1921.18	1936.63	1481.35	1492.48	1478.65	1120.86	1222.76	1194.18	1278.15	1257.95	1381.58	1507.27	1569.57	1541.45	1260.13	1346.84	1346.36	1786.12	1884.4	1774.49	1364.45	1302.76	1213.37	1163.35	1128.75	1097.87
Os.10071.1.S1_at	11.39	13.63	10.9	11.01	13.23	9.63	12.57	11.45	12.77	10.63	14.21	14.95	10.03	15.12	11.68	16	14.47	14.14	15.22	14.56	10.54	9.56	9.9	10.97	10.75	8.07	10.82	10.95	10.16	9.6	11.28	11.86	9.51	10.79	12.58	14.09
Os.10074.1.S1_at	322.68	295.91	285.45	292.93	272.5	281.65	329.34	295.75	276.79	227.38	196.62	209.4	301.35	343.28	281.43	400.4	433.39	428.51	304.33	310.81	331.33	275.11	280.72	302.17	325.13	350.04	323.78	166.74	163.23	158.17	279.8	267.85	345.94	432.72	400.42	445.28
Os.10075.1.S1_at	8.38	13.59	9.78	6.29	10.3	7.1	9.46	8.44	11.54	8.87	9.28	10.42	7.92	6.51	13.56	8.94	8.77	7.97	9.72	10.7	10.31	7.7	9.23	8.54	9.6	9.38	9.35	13.6	12.9	9.29	9.29	8.75	10.15	12.02	14.02	8.59
Os.10076.1.S1_at	1560.39	1641.57	1759.41	1673.59	1859.58	1588.88	1732	1811.55	1802.98	1909.21	1622.98	1627.09	1707.5	1581.52	1666.22	1887.4	1781.03	1884.35	1572.77	1622.73	1658.54	1781.63	1712.9	1793.98	1817.49	1798.56	1732.98	1513.73	1566.82	1760.53	1765.59	1775.32	1664.68	1778.94	1832.25	1886.26
Os.10077.1.S1_at	25.86	22.74	20.95	32.73	30.13	32.07	26.8	27.35	26.86	37.71	26.95	36.37	27.55	29.44	29.63	21.45	24.65	22.64	22.65	21.86	23.84	28.21	30.98	27.04	29.03	30.85	29.45	33.56	33	38.03	28.17	27.47	31.37	28.59	24.54	22.72
Os.10077.2.S1_at	1176.57	1105.6	1057.82	1082.19	958.12	1279.78	814.65	939.4	871.33	712.83	930.48	840.19	1003.16	1129.62	1055.11	1127.06	1113.06	1243	925.14	1035.63	1075.23	823.02	784.34	782.51	831.1	776.01	812.24	801.49	663.43	735.33	948.58	895.58	1096.08	985.32	972.04	1015.96
Os.10078.1.S1_at	168.9	197.06	204.88	140.57	155.33	137.45	166.37	163.12	182.99	198.4	164.46	112.92	159.14	132.78	142.49	261.35	249.54	267.09	192.28	189.57	170.65	152.76	136.35	152.39	199.04	180.4	169.77	216.71	126.38	198.59	186.7	170.84	209.72	260.49	267.97	262.65
Os.10079.1.S1_at	306.71	297.35	283.88	533.02	467.31	486.2	329.74	501.93	321.61	341.36	420.85	467.48	349.49	425.87	287.91	300.3	276.81	366.23	213.44	222.16	261.78	444.73	384.39	296.83	256.59	260.42	267.74	273.46	364.91	265.93	284.6	246.6	202.65	283.66	315.75	288.03
Os.10080.1.S1_at	928.91	1006.08	1069.08	1044.18	1126.51	1021.16	1091.73	1139.46	1238.4	1471.57	1298.05	1260.98	985.64	926.95	1107.92	1091.36	1067.95	1041.17	1192.43	1180.67	1151.42	1283.97	1277.46	1306.11	1338.09	1307.01	1300.95	1352.29	1061.79	1441.05	1278.45	1282.86	1201.24	1134.17	1129.02	1083.83
Os.10081.1.S1_at	1321.7	1350.51	1198.78	1298.47	1173.38	1254.72	1116.3	1393.2	1111.29	1103.49	1236.86	1205.08	1167.73	1423.41	1165.59	1045.12	979.97	1133.74	1062.41	1005.42	1133.53	1581.79	1334.1	1377.28	968.65	916.93	995.82	1116.83	1310.9	1214.24	1043.84	922.94	969.11	949.91	1036.23	1038.53
Os.10082.1.S1_at	1028.34	888.54	936.6	1053.13	1006.34	1058.6	1026.26	977.27	1060.45	755	726.01	894.84	1088	1106.45	1115.19	936.29	1096.51	1088.88	1043.28	1131.07	1108.29	1124.58	1131.32	1117.96	1284.99	1208.91	1174.83	814.05	783.79	760.23	1129.33	1221.18	1316.32	1129.5	1088.12	1121.86
Os.10083.1.S1_at	665.9	714.6	732.24	3394.93	3482.04	2966.38	1670.99	2081.6	2178.94	5713.54	5978.04	5536.44	748.94	716.57	802.6	659.51	640.25	687.39	611.05	604.01	665.37	3652.41	3358.95	4200.29	1431.58	1739.86	2192.87	5207.25	6085.58	6314.8	1047.32	1057.83	623.37	577.63	610.46	521.79
Os.10084.1.A1_at	752.32	719.54	749.3	794.85	840.19	716.2	848.98	829.77	863.42	926.97	842.09	847.87	816.6	793.21	795.18	917.98	887.39	897.21	733.9	745.95	713.28	860.15	867.59	868.93	888.04	913.22	839.01	819.24	686.05	853.03	804.21	893.43	780.58	844.54	900.18	912.77
Os.10084.2.A1_at	24.85	19.08	15.84	22.9	24.3	20.53	26.26	21.42	17.72	27.36	25.58	24.65	24.46	19.45	23.78	20.31	20.45	17.83	20.08	25.34	19.2	20.25	18.38	15.91	21.89	22.19	21.99	24.52	23.85	19.74	24.49	20.68	19.13	20.02	18	21.44
Os.10084.3.S1_at	65.62	64.6	61.15	56.11	58.66	55.73	80.26	69.32	60.53	78.73	57.98	69.44	80.7	79.32	89.89	73.72	79.24	81.36	61.72	56.72	60.61	66.21	66.18	63.84	78.96	80.09	77.26	68.87	48.52	70.37	62.9	76.4	64.34	67.74	74.41	72.66
Os.10085.1.S1_at	1023.9	1000.75	1071.9	796.21	802.81	697.82	811.85	728.61	785.3	901.22	838.8	993.09	944.88	937.45	906.86	1463.81	1410.92	1374.34	1235.82	1256.15	1105.89	984.77	958.41	989.33	1228.76	1139.49	1054.99	825.46	833.09	1024.29	1087.55	1176.71	1213.14	1550.27	1594.27	1608.35
Os.10086.1.S1_at	118.61	94.07	76.53	70.8	75.7	100.35	63.75	61.95	64.39	78.01	116.5	112.03	66.26	86.54	67.85	128.36	120.57	138.62	125.36	113.11	111.76	84.57	73.25	84.53	66.08	79.24	83.41	116.18	96.29	108.39	84.59	83.7	92.29	147.31	138.68	146.05
Os.10087.1.S1_at	685.65	544.8	451.14	554.64	477.08	698.45	411.49	390.13	423.23	385.21	424.96	456.3	434.69	569.32	465	863.44	822.58	964.51	644.4	555.45	546.71	834.51	587.42	573.41	603.86	567.77	540.38	501.96	592.46	515.47	526	549.98	552.78	1095.92	1007.68	996.93
Os.10088.1.S1_a_at	691.18	741.62	800.21	591.48	608.39	625.41	581.82	626.46	674.97	487.31	604.97	548.03	566.2	565.75	667.47	673.26	739.49	703.41	692.42	719.66	685.53	541.44	528.42	485.66	606.74	574.75	563.84	523.4	452.44	515.56	590.69	580.68	563.62	627.28	714.68	654.39
Os.10091.1.S1_at	467.7	706.42	998.71	2578.05	1968.2	1765.86	3802.16	3426.63	3180.33	3017.15	3657.6	3734.35	3358.3	3036.74	3479.54	34.11	48.94	60.71	1041.2	1228.53	1554.74	2524.39	2525.34	2636.12	2652.12	2800.67	2777.42	3182.97	3547.48	3629.46	3257.55	2764.8	2849.55	38.49	36.48	49.04
Os.10093.1.A1_at	398.52	311.48	320.62	53.44	47.43	48.04	83.67	103.67	105.83	75.17	76.76	51.35	197.72	229.91	204.01	639.21	674.1	593.78	374	345.56	301.73	70.24	71.96	54.86	95.04	103.78	110.99	67.22	45.32	56.06	161.98	214.38	263.37	717.94	706.41	777.22
Os.10093.2.S1_at	68.14	55.26	57.44	18.39	16.65	19.95	23.85	20.22	32.66	15.99	14.3	15.59	34.21	34.09	40.57	99.64	108.81	93.32	81.05	77.71	73.79	43.69	30.14	39.74	60.3	52.17	63.46	26.14	14.89	23.66	72.43	67.69	86.36	169.87	160.32	174.03
Os.10093.3.S1_x_at	659.5	693.29	709.41	725.05	719.99	816.19	691.73	629.26	721.01	680.3	645.09	657.59	682.15	676.25	783.41	771.29	767.99	765.41	502.85	503.54	501.95	590.79	559.72	575.21	651.25	616.81	654.69	404.75	439.26	460.81	648.75	666.98	668.71	581.24	613.18	600.79
Os.10093.4.S1_s_at	2737.41	2527.36	2519.58	2744.4	2683.59	2531.22	2801.64	3030.52	2776.3	2950.89	3108.13	3275.9	3004.03	3205.54	3046.15	2232.4	2266.85	2283.28	2588.6	2602.57	2526.88	2778.92	2843.98	2571.48	2839.21	2884.84	2865.36	2639.42	2867.12	2602.29	2879.96	3166.26	2917.94	2555.66	2540.7	2725.95
Os.10093.4.S1_x_at	1667.81	1750.12	1673.56	1679.03	1864.52	1578.57	1773.96	1837.11	1750.62	1994.79	2026.86	2035.38	1872.72	2013.09	1953.52	1426.48	1430.03	1433.32	1626.31	1556.58	1638.58	1992.47	1839.46	1721.46	1870.05	1891.67	1939.43	1626.28	1832.77	1874.12	1889.88	2177.45	1862.17	1490.77	1593.03	1685.31
Os.10094.1.S1_at	3223.4	2818.57	2849.26	3482.56	3241.73	3614.06	3077.37	2856.37	3180.46	2666.96	2945.18	2800.13	3077.15	3134.19	3204.87	2712.83	2620.75	2754.26	3227.28	3198.77	3036.83	3611.12	3450.24	3474.47	3334.28	3228.24	3337.79	2832.49	2928.52	2748.16	3212.9	3159.91	3849.14	3082.39	2785.1	2929.34
Os.10095.1.S1_at	23.7	26.32	16.12	194.29	107.01	228.85	18.79	87.8	28.78	27.27	105.56	92.64	18.76	60.37	24.9	10.48	10.58	22.66	7.77	8.17	17.84	128.04	99.49	69.09	13.79	24.32	51.24	50.38	86.53	42.47	24.09	18.89	8.75	13.97	15.46	18.32
Os.10096.1.S1_a_at	278.96	293.86	309.2	233.33	270.93	204.73	247.28	291.54	281.79	279.07	327.32	259.56	269.1	259.88	258.54	185.31	177.05	199.22	258.32	238.37	260.2	206.59	210.42	196.92	237.62	239.36	217.83	182.93	168.97	185.82	194.84	221.63	209.33	172.41	170.25	166
Os.10096.1.S1_at	779.61	685.36	699.11	610.36	706.66	591.26	677.24	701.67	647.12	594.5	687.6	586.71	737.35	744.96	675.2	587.42	551.31	599.45	732.95	667.97	686.74	563.43	587.09	543.48	772.18	818.57	704.52	539.72	425.23	487.29	657.27	677.89	674.31	517.33	510.94	487.46
Os.10096.2.S1_at	3.8	2.75	1.83	4.65	3.21	2.28	1.6	2.05	3.36	2.05	2.88	2.96	3.03	3.61	4.62	5.58	2.71	3.05	3.87	4.05	4.6	4.33	3.58	5.83	3.22	5.06	2.72	3.49	2.28	3.43	2.3	2.82	2.99	3.76	2.95	3.29
Os.10096.2.S1_x_at	376.66	412.68	405.58	354.44	383.51	318.26	362.17	405.38	359.18	383.42	463.88	355.26	370.25	406.86	387.13	292.17	263.93	314.17	356.22	338.94	342.01	310.5	300.71	302.01	332.95	342.18	295.28	274.74	249.53	294.07	279.11	311.23	327.54	248.23	270.04	253.8
Os.10097.1.S1_at	4272.17	4003.49	3674.93	3574.01	3673.03	3524.94	3384.93	3420.01	3097.97	5973.01	6580.67	6166.34	2965.08	3446.5	2844.29	3207.6	2752.94	3679.9	2722.19	2869.57	3401.18	3648.46	3386.49	4283.82	2319.48	2736.35	2731.37	5278.2	5792.76	6067.46	2751.67	2513.91	2448.63	2631.93	2637.72	2561.09
Os.10098.1.S1_at	230.37	218.63	211.13	172.89	196.14	156.2	213.64	224.97	218.59	196.66	185.84	162.11	212.76	200.95	213.62	229.93	229.36	220.33	224.89	233.01	210.39	194.49	192.75	193.12	206.47	209.26	197.43	213.14	166.3	195.45	223.99	212.79	218.24	213.09	195.88	198.68
Os.10099.1.S1_at	505.91	373	297.44	416.02	347.87	358.83	359.95	388.65	395.63	1233.66	1789.6	1791.5	243.29	272.77	198.83	988.31	816.73	1119.43	393.95	451.04	336.11	376.12	413.67	522.15	319.29	319.02	376.99	808.34	874.49	1004.55	255.38	317.89	196.66	884.71	765.33	795.33
Os.10099.2.S1_at	86.73	73.38	69.07	67.96	58.85	42.38	66.41	78.73	68.84	76.85	93.75	75.93	73.38	74.73	71.09	59.6	59.97	69.92	85.13	78.62	77.79	56.62	55.77	54.01	55.48	56.98	59.14	74.55	64.7	64.73	65.7	84.22	63.22	66.58	57.12	69.05
Os.10101.1.S1_at	64.41	50.63	45.99	361.56	131.49	530.08	39.5	70.61	44.02	47.27	166.96	100.88	41.69	107.24	46.37	56.87	65.83	85.33	34.31	30.96	39.98	164.71	182.54	100.41	40.92	44.8	52.72	134.1	180.35	151.56	46.96	46.62	35.07	50.48	61.22	77.49
Os.10102.1.S1_at	20.41	16.81	18.36	656.07	132.36	860.72	25.08	40.45	26.98	432.98	585.55	596.87	22.21	22.48	13.54	21.93	23.17	26.19	13.45	17.86	19.51	402.63	451.29	183.87	27.43	22.67	35.3	1026.97	817.74	715.05	20.94	25.41	20.49	21.9	23.5	18.94
Os.10104.1.S1_at	148.67	161.71	157.61	235.56	148.8	260.18	143.94	135.71	177.85	223.12	250.66	166.23	154.95	146.05	169.56	312.53	316.62	272.72	180.94	208.5	180.88	192.71	216.57	224.53	173.98	191.73	203.92	359.1	288.86	265.5	161.64	160.63	171.72	352.63	318.16	329.3
Os.10105.1.S1_at	849.5	793.22	859.88	1024.96	1026.18	1064.3	891.73	917.59	889.99	942.08	1003.99	969.06	841.8	911.96	815.19	967.51	945.5	1001	808.38	806.09	895.42	999.21	937.96	1024.03	854.33	889.37	851.02	898.98	858.27	888.91	764.73	849.95	802.81	906.65	918.24	871.49
Os.10105.2.S1_at	31.22	28.29	23.25	21.88	31.54	20.33	32.21	40.73	42.25	32.01	24.2	17.2	43.83	37.64	29.13	18.82	18.44	17.18	16.11	13.68	15.75	25.24	25.19	21.06	33.64	24.65	28.31	27.34	24	22.35	29.72	46.32	53.75	18.79	16.25	24.45
Os.10105.3.A1_at	121.4	105.02	97.85	107.77	124.83	114.95	166.49	119.96	85.89	100.42	79.53	78.54	143.86	165.94	131.3	149.82	161.56	169.21	96.3	84.72	82.97	96.48	107.93	110	105.8	114.48	99.39	71.15	74.48	53.49	94.91	100.94	110.88	124.59	129.84	126.99
Os.10105.3.S1_x_at	469.56	501.5	541.5	663.95	609.5	644.66	532.52	609.34	640.48	580.84	683.22	661.41	508.15	586.62	528.87	620.32	649.09	612.09	491.43	507.95	528.07	656.51	601.64	656.34	494.11	513.35	538.54	607.17	576.54	613.05	494.17	535.11	472.14	587.95	598.35	613.63
Os.10107.1.S1_at	104.87	104.87	108.53	380.01	243.59	371.03	202.68	217.97	162.54	563.07	545.74	581.15	130.59	130.55	123.42	78.21	89.97	86.63	103.04	113.44	107.28	301.96	384.5	307.92	195.42	207.55	221.03	611.9	679.05	672.91	191.18	150.54	111.96	78.77	94.94	93.32
Os.10107.2.S1_x_at	127	115.47	113.3	274.47	171.91	266.62	129.83	174.21	130.26	469.26	437.76	393.33	103.81	92.2	104.52	79.07	75.25	83.93	109.49	107.37	107.81	244.55	281.56	227.94	140.17	162.33	148.85	384.03	475.34	540.99	127.92	113.78	96.75	82.32	92.77	104
Os.10108.1.S1_at	35.94	35.95	34.4	24.81	34.73	32.29	40.55	35.48	29.96	30.81	25.63	37.01	35.97	36.48	42.67	41.55	37.98	38.66	31.75	37.34	28.81	31.95	30.59	32.26	39.88	35.12	36.19	30.41	29.17	33.83	36.89	38.75	33.83	37.66	40.24	30.41
Os.10109.1.S1_at	359.76	401.34	267.05	1811.63	838.02	2100.31	257.34	663.71	464.38	297.64	838.99	585.09	368.32	774.61	347.54	281.92	359.44	505.04	147.46	191.06	728.66	1016.31	1283.01	945.1	288.1	361.37	553.37	570.37	940.89	654.89	441.88	368.88	361.25	368.91	568.3	519.2
Os.10110.1.S1_at	1135.63	1129.5	1193.4	1615.33	1353.02	1636.8	1170.01	1192.85	1159.11	1306.74	1409.71	1538.08	1058.36	1106.85	1144.7	971.38	1058.74	1098.5	1434.63	1410.91	1270.06	1664.23	1609.82	1553.55	1484.49	1362.6	1376.2	1935.86	1540.61	1773.13	1442.37	1387.68	1442.44	1235.44	1262.1	1290.98
Os.10111.1.S1_at	1185.55	1056.21	911.08	1935.08	1280.6	2161.55	1195.91	1052.03	1067.96	1188.7	1442.55	1133.15	1185.95	1181.48	1116.46	1091.39	1202.96	1187.24	821.09	942.57	902.99	1658.86	1899.07	1641.11	1196.31	1212.96	1401.29	1547.29	1641.41	1489.74	1123.92	1024.43	1246.28	1250.71	1175.71	1310.38
Os.10112.1.S1_at	3082.06	2690.14	2681.55	3798.01	3228.02	4001.86	3156.23	2740.77	3033.86	3068.32	3223.62	2957.49	3078.37	3031.03	3053.18	3020.21	2874.67	3182.77	2180.81	2217.34	2429.88	2791.36	3036.89	2629.24	2572.33	2392.27	2593.27	2321.74	2920.38	2580.63	2797.49	2340.13	2966.58	2852.79	2847.89	2925.36
Os.10113.1.S1_at	9461.13	10108.3	10410.4	9126.68	9376.66	7487.41	9517.13	9653.3	10105.5	9523.3	9056.78	8470.75	9841.27	9216.38	9808.43	9129.59	8813.46	8905.62	10488.3	10602.7	10565.1	8743.2	8812.23	9007.84	10331.5	10233.3	10087	7009.96	7716.45	8639.23	9960.55	10502.3	10118.4	9526.8	9466.53	9707.84
Os.10115.1.S1_at	35.71	36.59	27.33	335.69	170.15	395.57	30.51	122.75	40.49	47.98	171.52	133.05	31.07	143.26	32.92	22.18	26.03	57.76	23.57	29.9	59.58	334.28	228.72	258.8	68.01	76.71	137.39	171	278.06	197.3	71.96	57.34	34.55	54.06	77.61	104.58
Os.10116.1.S1_at	3070.62	2827.16	2906.55	3054.09	3192.25	3160.26	3003.98	2891.5	3382.68	3031.93	3042.84	3060.83	2940.5	2831.15	3006.62	3352.9	3396.67	3440.4	3858.55	3758	3603.61	3212.01	3112.16	3288.82	3530.59	3373.1	3311.99	3089.05	3273.78	3366.72	3439.44	3515.33	3809.46	3714.19	3577.87	3679.68
Os.10117.1.S1_at	2909.06	2984.53	2991.75	3371.56	3426.32	3027.1	2973.77	3468.85	2964.22	3559.05	3641.97	3416.99	2830.35	2973.89	2866.8	2676.32	2576.11	2632.71	2518.68	2712.49	2786.62	3474.95	3237.2	3239.31	3035.31	3282.55	3317.88	2984.56	3282.02	3395.56	3130.06	3056.67	2561.42	2488.11	2481.15	2524.27
Os.10118.1.S1_at	2854.76	2694.43	2387.62	2759.9	2511.21	2543.88	2274.53	2332.63	2492.55	2180.84	2436.78	1979.35	2073.03	2452.69	2068.8	3522.44	2834.59	3395.85	2615.34	2447.11	2453.56	2483.49	2558.73	2279.08	2338.88	2155.28	2251.25	1834.94	2155.03	2183.13	2317.43	2133.08	2573.08	3241.01	3073.64	3289.05
Os.10119.1.S1_a_at	1365.68	1267.18	1327.9	1267.79	1298.08	1344.47	1353.09	1379.82	1298.29	1261.48	1297.19	1224.67	1438.28	1421.74	1435.79	1469.3	1393.74	1422.53	1223.11	1279.11	1225.37	1253.6	1185.65	1207.8	1382.11	1317.7	1277.93	1233.44	1234.04	1213.85	1363.35	1305.48	1327.23	1368.69	1285.64	1330.15
Os.10120.1.S1_at	1900.27	1777.49	1589.37	2460.91	1721.08	2497.95	1772.8	1673.73	1749.21	1488.74	1707.14	1691.97	1777.95	1784.23	1750.13	2309.48	2251.69	2337.05	2051.1	1959.25	1931.8	2011.02	2318.98	1883.26	2225.63	2001.57	2029.78	1691.65	1863.62	1780.15	2072.31	1864.9	2479.06	2626.91	2615.3	2635.47
Os.10120.1.S2_a_at	4749.93	4893.03	4790.63	5877.29	5552.83	5719.5	5116.31	5425.33	4829.77	4058.59	4950.46	5142.27	5190.59	6050.47	5160.65	5405.64	5618.87	6163.5	3006.45	3640.34	4794.32	5035.15	4621.95	5017.38	4149.6	4408.98	4855.08	2882.86	3872.76	3302.32	4766.52	4417.8	4153.75	4764.13	5217.86	5018.39
Os.10120.2.S1_at	441.26	403.95	409.97	455.47	460.26	450.75	389.8	380.68	335.03	619.17	595.55	586.5	416.28	392.24	371.09	500.8	493.31	528.26	511.16	475.76	450.47	453.97	415.62	356.7	351.48	421.33	377.44	671.03	731.99	460.85	378.32	381.81	334.31	517.69	528.92	462.22
Os.10120.3.S1_at	2176.62	2149.08	1901.32	2291.29	2138.52	2454.87	1859.15	1811.76	1819.18	1655.27	1718.06	1707.52	1730.96	1734.98	1845.56	2034.26	1959.41	2134.69	2271.48	1940.67	2105.84	2425.11	2275.32	2312.57	2399.07	2139.46	2350.84	1842.13	1828.6	1989.09	2324.99	1969.35	2838.73	2303.17	2328.25	2495.04
Os.10121.1.S1_at	4239.11	4285.09	4387.09	4426.09	5037.16	3756.24	4659.35	4586.88	4572.16	5424.98	5176.52	4543.56	4275.77	4035.67	4094.09	3789.3	3493.44	3455.58	4391.34	4253.83	4060.42	4671.09	4672.8	5030.39	4806.31	4884.77	4715.44	4598.43	4442.14	5271.44	4512.97	4537.65	4588.06	3672.94	3616.44	3452.96
Os.10122.1.S1_at	4822.01	5289.19	5217.06	5018.01	5327.91	4374.52	5095.87	5160.95	5335.15	5809.57	6170.54	5814.74	4690.41	4583.71	4930.2	5037.49	4679.81	4938.87	4886.33	5167.1	5548.29	5801.87	5154.41	6156.18	5447.38	5314.06	5374.57	5183.93	5717.38	5983.21	5269.25	4925.33	4990.05	5214.21	5207.5	4928.97
Os.10123.1.S1_at	1875.86	1854.93	1774.21	1755.94	1960.51	1785.77	1824.94	1744.08	1797.09	1728.06	1680.55	1647.76	1829.75	1912.18	1918.89	2019.67	2036.24	2127.06	1851.69	1902.47	1784.24	1736.91	1725	1843.42	1939.72	1956.14	1859.92	1607.75	1300.24	1507.34	1927.03	1814.13	1874.53	1652.59	1795.02	1824.05
Os.10123.2.S1_x_at	1092.83	1173.72	1211.93	1139.05	1324.6	1088.46	1176.52	1126.12	1069.89	1113.64	1012.97	987.45	1166.51	1137.71	1232.31	1270.59	1287.22	1281.06	1150.91	1142.02	1150.59	1113.72	1030.17	1167.75	1155.13	1144.01	1140.66	1037.17	792.2	976.39	1099.37	1060.6	1145.3	1050.95	1045.07	1124.07
Os.10124.3.S1_x_at	726.21	866.13	897.37	1581.15	1476.22	1390.05	1268.29	1353.28	1420.86	1806.85	1932.13	1837.67	976.99	979.26	962.14	789.09	790.44	836.14	775.32	766.18	806.89	1405.73	1338.65	1458.64	1100.36	1126.91	1244.72	1598.56	1427.76	1699.55	954.71	987.16	936.26	783.99	788.42	783.86
Os.10125.1.S1_a_at	7187.97	7141.56	7142.35	8521.47	8518.75	8007.53	7723.99	8221.75	7028.97	8622.48	9354.83	8552.21	7107.65	7690.01	7530.09	6838.81	6618.66	6961.97	6547.56	6577.3	6940.75	8502.54	8251.27	7899.12	7105.14	7433.52	6980.85	7811.46	8865.14	8452.2	7454.81	6564.53	6165.22	6712.18	7190.63	7241.53
Os.10126.1.S1_at	4037.31	4427.24	4775.3	5345.52	5628.65	4709.48	5816.71	5363.71	5672.96	5293.78	5781.8	5116.21	6128.3	5585.22	6401.63	1449.67	1956.34	2161.16	5359.78	5683.74	5669.11	6048.86	6155.7	6413.99	6119.33	6324.06	5974.88	6414.81	6675.01	6652.03	6200.51	6033.05	6060.1	1734.84	2450.3	2401.07
Os.10128.1.S1_at	538.29	609.37	529.93	941.64	1206.17	1255.51	647.49	613.49	569.74	1054.73	1319.48	1148.7	580.14	667.16	600.81	1620.27	1488.06	1579.23	509.27	555.9	586.55	982.06	856.5	1012.55	914.63	829.83	930.05	1486.04	1049.33	1308.11	678.08	610.13	782.55	1250.17	1339.41	1436.09
Os.10128.2.A1_at	18.03	14.61	14.05	9.08	15.56	12.93	16.07	10.43	10.03	10.81	11.26	17.36	13.1	12.9	10.79	14.29	17.85	12.27	16.35	11.8	15.75	11.95	14.26	11.59	11.51	12.27	8.37	13.57	13.5	11.53	13.58	10.57	10.48	14.65	14.26	11.6
Os.10129.1.S1_at	3454.35	3302.46	3202.65	2558.48	2932.02	2291.06	3223.8	3247.88	3097.58	1951.1	1917.73	1988.31	3103.83	3304.53	3174	3517.52	3292.61	3686.05	3182.35	3097.73	3092.21	2509.72	2271.34	2114.69	3067.58	2792.95	2816.91	1107.47	1884.71	1307.87	3229.63	3057.65	3355.32	3390.9	3688.56	3683.05
Os.10130.3.S1_a_at	4301.85	4588.55	4389.65	7758.7	7657.9	7838.51	4645.99	7070.12	5214.56	5826.38	7195.78	7220.35	4760.36	6696.19	4796.2	5241.91	5420.52	6057.01	3783.94	4025.24	4601.44	7691.02	6747.01	6791.51	5334.5	5219.19	5668.41	6218.33	7307.04	6809.94	4932.79	4673.36	4938.96	5353.67	5489.12	5380.43
Os.10131.1.S1_a_at	890.67	899.33	972.65	1838.42	1729.17	1552.81	1721.63	1594.15	1814.91	2604.75	2919.67	3141.57	1448.22	1102.52	1416.16	984.95	929.06	982.01	1541.73	1626.39	1603.17	1818.37	1901.14	2225.62	1730.47	1750.54	1847.45	3033.97	3373.88	3542.93	1657.13	1803.18	1867.1	1121.72	1077.65	1131.61
Os.10131.3.A1_at	56.26	57.68	62.87	83.46	81.16	65.81	86.05	95.03	66.86	143.92	153.48	133.56	67.99	47.47	59.21	39	39.44	45.29	91.15	89.97	82.74	91.2	89.13	111.48	76.21	85.99	79.09	147.15	139.61	201.5	91.71	78.95	83.71	62.63	48.91	54.56
Os.10131.4.A1_at	10.64	12.11	7.76	9.01	12.91	8.96	9.65	4.57	9.91	11.01	12.49	12.62	8.65	9.32	9.37	9.72	12.34	9.63	13.75	10.79	13.15	10.27	8.95	10.22	9.32	14.41	11.23	12.45	11.75	10.03	12.09	9.41	9.05	14.72	10.13	8.05
Os.10132.1.S1_at	1673.13	1698.76	1833.37	2255.41	2376.44	1972.35	1986.86	1976.44	2209.26	4024.34	3549.79	3926.39	1839.6	1709.53	2003.14	2508.48	2633.75	2428.46	1950.92	2005.19	1825.59	2363.5	2248.72	2456.94	2433.15	2377.22	2516.74	3912.74	3472.73	4113.56	1874.21	2095.31	1990.57	2259.71	2448.76	2260.99
Os.10134.1.S1_at	2682.65	2649.59	2553.71	2606.04	2209.1	2738.96	2352.61	2293.02	2542.4	1683.77	1883.91	1651.28	2539.24	2558.23	2531.87	3025.83	2836.34	3056.16	3202.89	3222.67	3148.7	2576.43	2654.42	2455.79	2915.37	2726.25	2747.13	1812.72	2029.48	1977.36	3128.43	2887.38	3843.8	3858.86	3715.63	3853
Os.10135.1.S1_at	4744.53	4835.07	5019.46	5754.56	6057.73	5886.16	5376.43	5037.3	5289.36	5588.73	5607.92	5287.38	5179.25	5151.75	5613.44	4019.44	4149.38	4098.48	5391.1	5433.19	5649.81	6627.82	6029.88	6763.33	6101.39	6168.82	6236.85	6037.38	6178.26	6559.07	5696.15	6102.66	6363.94	4650.01	4770.32	4592.57
Os.10136.1.S1_at	7051.88	7366.21	7200.91	6175.48	6416.01	4713.79	7139.91	7653.1	7409.44	5312.42	5252.07	4597.44	7348.34	7191.75	7383.06	8104.64	8110.2	8177.81	5153.19	5680.51	6162.57	4912.35	5416.74	4044.52	4996.71	5713.65	5062.88	1689.74	3409.94	2293.63	6420.3	5692.21	4646	6917.13	7474.03	7189.62
Os.10137.1.S1_a_at	2913.89	2499.33	2555.92	3950.88	3892.32	3751.17	3442.83	3355.32	2983.42	3489.86	3884.35	4025.28	3491.65	3600.31	3354.01	2949.79	3128.97	2976.05	2423.31	2666.56	2773.69	3401.32	3659.82	3474.6	3146.89	3465.14	3335.81	3887.73	3654.77	3538.07	3115.66	3264.88	3145.24	2770.52	2807.34	2919.47
Os.10138.2.S1_a_at	2455.88	2245.99	1952.28	2258.25	1664.66	2524.41	1568.35	1631.57	1720.1	1102.13	1445.18	1072.08	1862.97	1932.45	1830.63	2706.97	2578.71	2728.27	2482.51	2469.25	2421.81	2252.65	2209.84	1866.91	2188.1	1940.78	2151.31	1304.87	1300.87	1353.96	2453.43	2032.79	3003.78	3324.74	3097.25	3300.03
Os.10139.1.S1_s_at	10318.8	10588	10326.7	9264.57	9747.31	8922.36	9128.84	9572.74	9235.28	10844.7	11320	10801.5	9734.62	9822.87	9577.87	8925.82	8396.02	9042.33	10289.6	10020.5	9993.28	9203.32	8591.01	9043	8625.18	8006.41	8259.37	10815.9	10799.1	11457.9	9629.4	9071.91	10621	9476.15	9246.55	9514.95
Os.10140.1.S1_at	1241.47	1335.47	1342.31	1202.41	1080.25	1250.11	1216.27	1277.19	1215.27	1046	1027.3	983.67	1168.19	1165.08	1253.45	1425.29	1498.29	1388.67	1489.39	1557.74	1529.65	1193.38	1212.63	1157.91	1322.83	1356.8	1299.19	999.07	920.15	1106.9	1440.87	1376.36	1331.56	1605.65	1576.37	1626
Os.10141.1.S1_at	655.06	707.09	745.79	840.63	932.49	662.73	745.43	795.5	831.44	1803.63	1662.21	1699.42	724.16	667.41	786.74	769.21	774.47	779.06	860.73	822.45	834.34	893.37	843.9	901.54	894.23	891.27	847.24	1556.38	1326.38	1657.41	842.33	781.55	824.27	976.59	954.75	1002.22
Os.10143.1.S1_at	3990.07	3736.12	3865.45	2984.34	2958.29	2486.13	3959.49	3864.82	3833.02	3377.81	3383.41	3523.3	4166.13	4007.8	3872.27	3683.59	3543.66	3695.6	4146.77	4149.26	4207.81	2924.76	2939.69	2831.46	3461.89	3359.09	3299.26	3057.2	3485.3	3461.76	3837.8	4150.29	3991.68	3956.12	3881.66	3902.55
Os.10144.1.S1_at	818.32	756.49	656.83	909.93	863.63	968.66	635.78	752.05	605.03	603.03	674.84	655.48	618.38	850.67	697.05	852.14	908.53	1055.25	1011.74	830.25	960.3	1412.43	1187.78	911.55	873.66	859.68	881.95	820.15	1116.74	775.87	1016.13	838.94	984.2	1318.46	1204.43	1290.81
Os.10146.1.S1_at	6969.35	6926.03	6961.98	5939.03	6751.04	4912.68	6955.56	6598.92	7188.27	7571.82	7209.3	6896.72	6864.21	6620.56	6760.01	5743.75	5335.04	5553.9	7022.97	6815.53	7014.23	5920.67	5999.33	6217.57	6877.29	6645.26	6637.47	6318.11	6535.09	7159.72	6292.21	6891.78	6991.96	5784.08	5637.41	5422.46
Os.10148.1.S1_at	7522.86	7723.48	7645.01	8428.67	8782.65	8161.59	7542.54	7914.82	7716.03	8589.34	8647.34	8417.65	7251.48	7721.44	7446.55	7101.82	6795.18	7290.91	7518.39	7144.52	7425.73	9525.57	8490.53	8970.76	7724.56	7599.18	7812.29	8110.4	8640.06	9038.11	7134.37	7361.38	7585.8	6951.61	7334.74	7407.67
Os.10149.1.S1_at	17.41	16.12	16.6	37.54	20.19	41.1	20.28	21.12	17.32	21.13	27.77	20.89	24.7	20.55	22.63	16.99	21.52	16.26	10.7	15.84	11.03	20.55	28.41	24.73	22.04	23.41	24.93	31.55	14.01	16.52	22.56	22.22	23.98	14.79	11.79	13.65
Os.10149.1.S1_x_at	384.03	326.8	353.45	429.03	345.87	434.67	306.08	320.27	316.4	319.91	413.9	310.49	323.62	294.33	293.7	338.06	333.48	300	361.73	379.96	352.68	341.51	396.89	359.62	327.88	333.08	330.16	375.49	315.57	367.38	340.53	289.55	294.84	280.96	290.44	305.46
Os.10149.2.S1_at	1127.29	1001.31	1018.96	1305.97	1065.56	1424.9	995.21	1033.76	926.67	917.07	1074.42	997.95	1052.03	1087.01	955.96	947.16	1060.14	1029.34	985.27	1004.9	967.22	1043.76	1185.38	1066.04	989.1	1048.61	1012.4	1121.43	1040.92	1076.21	1038.02	940.15	885.28	893.76	912.87	914.54
Os.10150.1.S1_at	1092.13	1041.67	1232.41	1231.83	1606.79	1427.95	1050.66	1296.1	1380.37	1921.75	1818.68	1562.33	984.14	961.33	1336.22	787.55	910.34	1259.82	1652.2	1790.14	1597.04	1322.68	1264.21	1600.25	1982.94	1614.07	1417.18	2887.02	2244.09	2558.23	1401.93	995.2	2103.85	1251.91	1290.8	1322.84
Os.10151.1.S1_at	2026.65	1988.54	1727.81	2906.77	2768.76	2890.66	1781.77	3115.8	1861.99	1954.49	2454.49	2505.72	1936.57	3034.97	1988.09	2360.8	2413.75	2443.06	1346.31	1469.25	1676.22	2697.63	2357.4	2033.2	1562.38	1636.87	1711	1779.84	2354.81	1979.28	1929.62	1608.86	1478.97	2107.76	2273.9	2257.47
Os.10152.1.S1_at	5833.34	5597.58	5855.93	6924.3	6376.69	6610.7	6147.13	5972.61	6204.58	6210.55	6565.52	6289.99	6192.81	5889.53	6176.07	6478.58	6355.77	6618.37	5955.52	6126.52	6338.56	5914.62	5939.39	6449.89	6358.6	6092.13	6370.86	6283.03	6504.35	6695.24	6031.49	6286.16	6605.12	6707.25	6565.1	6475.18
Os.10153.1.S1_at	1233.26	1289.21	1186.68	1620.23	1677.48	1508.45	1411.4	1571.48	1309.06	2031.89	1892.38	1976.62	1131.85	1106.49	1196.48	854.47	793.79	719.34	1130.56	1218.5	1113.34	1630.51	1523.31	1663.4	1428.02	1439.99	1417.78	1800	1879.02	2211.15	1213.43	1242.41	1103.22	849.07	970.4	882.92
Os.10153.1.S2_at	2017.67	1981.13	1816.33	2669.15	2696.66	2410.07	2323.14	2470.45	2348.81	2918.11	2885.81	2935.89	2332.56	2202.55	2203.76	1867.95	1895.8	1829.35	2011.37	2035.39	2029.39	2436.21	2544.33	2458.51	2511.52	2534.98	2592.74	2732.82	2645.31	2823.98	2388.77	2235.46	2134.22	1831.68	1889.85	1954.22
Os.10154.1.S1_at	185.94	178.36	149.87	448.34	322.33	553.54	166.45	205.62	184.14	254.13	414.45	445.09	145.8	187.81	175.29	228.95	247.71	289.77	128.36	120.95	125.58	414.13	314.23	239.34	166.08	165.42	208.31	337.89	455.87	371.24	150.56	132.35	145.83	345.79	306.61	320.15
Os.10155.1.S1_at	483.96	434.78	396.79	451.08	430.64	378.63	360.99	446.67	397.06	311.82	316.62	396.72	357.31	482.56	371.85	586.17	496.36	678.94	309.63	286.01	315.11	467.44	409.43	315.8	310.85	315.62	310.15	239.81	367.47	258.67	338	320.86	273.2	588.54	632.97	689.48
Os.10156.1.S1_a_at	2600.45	2446.21	2155.67	2590.68	2599.8	2168.39	2210.43	2942.84	2044.92	1907.04	1972.07	2244.95	2020.37	2699.75	2501.48	1570.55	1711.54	2268.11	1551.27	1546.41	1893.25	2903.43	2409.35	1736.79	1714.78	1834.76	1560.12	847.03	2546.66	1075.64	2013.31	1719.39	1325.15	1898.17	2180.3	2488.54
Os.10158.1.S1_at	4919.44	5233.86	5118.75	5026.03	5297.92	4266.71	4902.84	5169.79	5479.44	4825.86	4715.22	4553.4	4835.41	4864.1	4587.8	4751.3	4450.79	4994.45	5210.11	5013.05	4914.75	5555.32	4956.02	5261.2	5075.23	4709.99	5009.26	3932.79	4569.61	4710.15	4810.56	4584.06	5226.32	4883.73	4698.83	4801.33
Os.10159.1.S1_at	914.67	885.22	878.36	1586.84	1427.88	1729.59	1180.45	1200.64	1068.63	1759.97	2044	1932.27	1106.05	1086.3	1115.18	1043.02	1114.74	1000.07	757.38	856.4	865.78	1467.92	1513.29	1499.92	1042.08	1219.24	1233.84	2031.15	2047.62	2000.01	1092.17	1120.65	877.86	821.52	895.4	914.26
Os.10160.1.S1_at	1622.58	1636.86	1631.61	1667.98	1743.73	1722.47	1351.39	1568.82	1525.07	1949.47	1995.78	1938.26	1330.95	1583.85	1264.74	1322.35	1269.65	1451.84	1456.85	1388.61	1468.53	1838.57	1678.21	1710.92	1467.84	1410.27	1351.5	1748.16	2016.14	2141.16	1297.99	1242.68	1343.63	1369.53	1514.54	1464.26
Os.10162.1.S1_at	3355.31	4761.68	5121.11	4074.43	3843.45	4051.72	3944.76	4484	4794.21	4670.54	6209.85	5557.58	3689.36	3742.96	4598.32	1234.75	1586.15	1968.13	7265.91	8045.06	8689.52	4275.89	4274.6	6613.95	4501.65	5467.97	5181.65	4846.19	5316.46	6025.67	6024.83	5466.53	5028.95	1211.78	2219.65	1895.86
Os.10164.1.S1_at	6845.6	7445.43	7539.48	6030.26	6524.99	5043.45	6593.56	6912.65	6902.62	7053.99	6786.77	6436.98	6364.16	6175.5	6283.58	5997.41	5422.19	5760.92	6926.77	6811.23	6877.04	6162.58	5742.38	6064.56	6373.09	6195.25	5925.9	4845.96	5528.32	6288.51	6302.79	6085.84	6201.02	5554.27	5814.88	5651.14
Os.10166.1.S1_at	165.4	221.91	163.04	1332.61	599.7	1656.96	71.57	108.11	93.59	80.06	632.85	138.73	109.79	559.95	83.55	186.71	168.42	517.32	124.95	112.16	162.41	525.56	370.07	399.16	291.36	134.84	200.7	711.7	275.16	262.16	144.63	185.04	262.58	224.24	273.42	429.84
Os.10167.1.S1_at	215.6	192.98	173.07	186.53	185.69	207.47	166.81	158.61	181.41	152.25	166.07	139.53	178.97	180.1	153.71	212.24	200.62	203.81	194.98	187.41	181.16	209.17	203.48	222.06	205.17	186.19	200.27	232.32	176.21	186.77	183.66	185.75	218.69	241.58	225.54	218.79
Os.10167.1.S1_s_at	582.74	471.84	442.27	611.42	590.36	712.41	522.69	450.06	460.54	450.85	492.07	486.34	511.62	582.68	499.73	632.87	649.78	639.77	515.9	468.23	485.94	634.38	623.41	692.11	602.69	587.08	624.32	781.38	645.26	598.32	566.21	570.03	661.28	666.9	676.24	671.2
Os.10167.1.S1_x_at	678.35	560.41	528.85	627.54	658.3	777.45	581.14	471.59	533.53	578.09	605.99	592.2	569.8	619.65	558.96	708.07	689.46	768.02	576.05	537.97	597.87	722.73	697.47	802.25	635.06	592.78	636.76	840.42	794.16	769.72	552.09	594.19	754.34	749.72	762.35	684.77
Os.10168.1.S1_at	372.73	310.28	284.54	609.99	417.86	597.4	401.55	371.86	335.46	359.15	440.77	335.47	349.34	415.52	380.36	466.83	440.82	480.03	654.87	668.03	760.21	657.65	880.27	719.24	797.76	887.94	894.9	603.52	731.67	660.69	986.83	830.71	687.19	902.69	944.36	956.75
Os.10169.1.S1_at	321.56	308.02	317.71	571.91	609.96	605.23	332.84	340.93	303.07	336.37	357.16	652.25	383.7	405.4	407.83	461.09	548.78	554.8	331.69	367.57	359.1	706.52	563.54	521.46	410.78	399.8	442.46	416.83	446.96	382.22	397.65	397.93	459.19	472.48	510.94	527.02
Os.10171.1.S1_at	105.5	134.63	121.41	127.29	95.81	62.96	90.24	83.05	118.75	50.33	62.73	49.05	127.66	152.65	80.27	185.3	168.06	221.38	71.85	76.96	63.91	43.21	52.6	52.02	47.55	55.5	72.34	33.02	71.15	36.51	45.8	65.71	51.75	79.74	65.76	62.07
Os.10172.1.S1_at	141.82	160.58	229.9	1137.16	1440.87	658.13	1637.67	1660.62	1777.19	1238.05	1783.42	1794.77	598.38	498.73	792.66	58.69	93.66	112.9	807.64	1120.78	982.72	1525.5	2035.74	3610.52	1126.62	1760.77	2168.14	2286.26	1982.34	2628.35	1296.88	1347.1	780.61	104.12	114.63	131.95
Os.10174.1.S1_at	1059.21	896.58	875.79	472.32	595.95	461.48	338.01	314.68	377.78	383.16	401.03	404.36	582.09	753.69	622.75	1107.55	1104.59	1106.88	833.68	700	705.04	549.97	482.65	527.09	970.17	759.69	732.74	348.27	341.82	386.45	562.46	533.45	989.99	1554.01	1480.04	1338.79
Os.10175.1.S1_at	85.12	111.84	157.16	682.7	509.52	576.3	575.48	484.78	519.27	773.35	947.29	946.61	237.37	238.96	427.78	83.37	117.52	108.49	680.5	1045.18	1229.96	605.76	634.27	1133.47	415.48	578.84	581.65	846.02	861.84	944.62	500.1	464.47	224.8	114.66	122.52	125.77
Os.10175.2.A1_at	23.94	29.09	36.03	110.12	86.32	80.09	99.25	102.05	97.72	116	148.07	139.84	44.06	38.39	64.93	23.6	29.18	25.85	136.31	206.67	214.23	98.9	105.52	209.19	79.47	92.16	102.12	104.98	92.38	124.17	104.75	91.08	45.51	29.07	29.1	27.88
Os.10176.1.S1_at	509.95	482.02	396.57	2470.76	1998.87	2771.99	412.85	1151.7	521.35	1032.48	1882.61	2527.33	418.69	1014.48	531	200.58	250.79	465.72	180.3	269.42	482.7	2233.25	1767.46	1253.92	381.02	496.42	576.87	1370.73	2235.04	1501.72	551.2	381.73	243.94	298.79	398.9	436.06
Os.10177.1.S1_at	1848.96	1687.17	1644.21	1959.31	2010.01	1995.73	1784.39	1771.58	1845.68	2027.59	2022.27	1878.47	1763.48	1982.53	1787.75	1937.02	1979.49	1853.69	1703.55	1684.09	1743.74	2026.32	1911.19	1993.96	1921.15	2124.7	2057.74	1912.25	1865.46	1822.89	1536.33	1753.39	1827.4	1887.85	1836.44	1817.58
Os.10178.1.S1_a_at	109.33	112.28	91.27	666	611.08	681.99	121.7	318.35	119.37	299.27	512.75	750.75	104.63	247.92	134.61	58.96	71.86	109.65	65.37	80.71	122.27	575.98	433.05	401.23	98.7	134.73	172.79	309.94	348.19	288.32	93.34	88.72	67.6	66.75	71.61	109.42
Os.10178.2.S1_a_at	1979.65	1894.35	1647.49	5768.46	5588.53	5782.76	2023.55	4051.1	2401.46	3835.56	5130.15	5840.1	1984.54	3640.7	2274.75	1227.43	1435.74	2139.4	748.52	938.92	1648.32	5748.83	4410.63	4132.65	1560.83	1884.03	2427.67	3709.57	5126.09	4031.5	1826.32	1593.24	1111.06	1196.14	1618.35	1670.82
Os.10179.1.S1_at	352.42	350.98	278.71	885.27	765.33	901.1	241.24	766.97	287	351.18	501.52	709.2	251.24	730.84	351.28	147.76	194.47	454.04	76.43	144.76	244.93	1085.29	717.41	608.99	194.77	245.37	303.89	441.05	756.28	481.05	314.28	196.84	114.23	185.15	271.46	297.3
Os.10180.1.S1_at	332.79	359.3	326.6	229.11	189.34	202.32	198.86	230.81	206.64	233.37	240.66	207.3	234.69	253.03	233.57	345.52	367.43	365.58	26.6	28.3	26.23	22.71	24.02	20.13	28.07	26.74	29	25.68	23.36	23.67	27.29	22.21	20.96	26.97	24.47	27.33
Os.10183.1.S1_at	29.23	35.92	31.87	138.59	91.56	152.59	30.1	84.46	24.5	79.63	153.82	142.47	26.27	52.15	35.6	24.57	24.04	29.86	17.32	27.92	29.42	108.65	97.05	55.98	23.83	26.48	31.12	111.16	152.59	118.02	29	24.56	21.72	19.2	23.01	25.49
Os.10183.1.S2_at	1211.73	1122.08	948.48	4162.77	3327.7	4278.96	1039.34	2381.49	1020.09	2457.21	3713.37	3981.87	918.02	2058.59	1197.92	417.51	562.47	960.27	228.47	451.91	707.9	3153.45	2871.05	2023.3	664.58	835.53	947.18	2750.8	4036.56	3069.92	932.24	599.08	342.81	500.01	688.44	784.84
Os.10184.1.S1_s_at	2092.52	2101.84	2011.62	2711.72	2597.52	3015.78	2367.81	2496.82	2370.16	1797.28	2374.97	2025.56	2360.62	2556.96	2388.18	2672.08	2635.28	2910.8	2437.8	2513.77	2565.85	3223.38	3060.3	3294.59	2774.89	2817.46	3071.71	3103.95	3132.99	3115.75	2632.61	2839.29	2880.52	2760.49	2761.92	2862.61
Os.10185.1.S1_at	112.85	107.96	132.4	97.46	88.15	59.6	109.99	135.54	133.03	129.61	108.96	97.98	108.88	86.95	104.87	135.65	141.49	107.9	29.44	34.17	22.78	14.76	20.26	22.02	22.42	26.16	26.86	28.57	11.32	13.9	28.47	23.96	27.5	42.49	32.04	41.4
Os.10186.1.S1_s_at	248.22	214.91	212.23	163.47	174.97	197.28	168.03	158.38	162.15	122.08	151.25	129.29	200.54	213.85	186.23	226.3	226.81	261.13	216.91	228.33	218.71	154.07	146.33	169.48	214.58	190	192.5	161.74	121.15	139.29	216.36	198.88	223.81	259.14	239.37	259.93
Os.10187.1.S1_at	2921.27	2750.88	2938.62	2706.63	2779.86	2357.99	3179.98	2797.75	3033.49	2529.66	2408.66	2371.05	3095.82	2970.75	3043.16	3537.4	3384.11	3479.93	3032.39	3038.47	3072.54	2691.31	2668.66	2664.4	3240.88	3123.4	3016.29	1886.89	2125.25	2273.53	3098.23	3153.99	3297.71	3535.6	3503.74	3394.02
Os.10188.1.S1_at	1106.58	1105.85	1140.53	1362.92	923.47	1398.37	1263.93	1044.74	1124.85	887.94	922.95	917.13	1260.44	1143.19	1218.24	2145.54	2188.36	2108.58	1017.49	1119.98	1161.49	1048.31	1238.12	1011.14	1311.25	1184.69	1272.27	1130.49	1122.31	1182.46	1362.43	1228.1	1441.11	2306.08	2300.54	2304.09
Os.10189.1.S1_at	1048.81	1036.34	982.18	1473.18	1132.64	1623.96	1123.72	982.86	1079.21	1154.93	1289.92	1054.78	1015.29	1001.83	956.46	881.53	773.31	920.41	966.12	878.72	915.12	1371.57	1452.92	1283.61	1102.73	995.28	1031.13	1375.39	1324.84	1489.22	944.07	970.24	1123.01	841.9	885.79	857.58
Os.10190.1.S1_at	498.09	497.4	491.6	491.82	422.29	421.31	482.37	452.21	548.38	498.92	452.46	390.81	492.48	442.56	470.87	573.82	539.46	552.48	509.94	491.67	509.16	513.45	453.38	486.42	523.7	481.5	489.71	454.4	371.87	494.8	504.77	502.83	547.41	581.38	570.73	573.73
Os.10191.1.S1_at	18.34	19.11	21.06	25.79	22.52	25.6	27.89	22.6	20.09	21.21	21.6	29.72	29.83	29.76	35.02	27.78	25.76	26.71	21.99	22.54	25.76	25.69	23.38	24.61	28.48	25.91	29.72	19.23	24.33	21.47	24.56	27.31	22.03	25.43	20.91	25.45
Os.10192.1.S1_at	86.94	83.11	82.85	67.3	70.04	79.66	64.02	74.07	64.05	63.74	67.25	69.09	67.15	74.45	66.18	84.23	82.25	74.99	31.97	31.69	36.34	30.39	32.52	33.27	28.65	30.02	31.2	28.06	40.43	30.41	29.24	31.47	29.49	39.53	43.69	33.74
Os.10193.1.S1_at	1616.31	1882.5	2136.57	3187.73	3499.27	3647.2	2234.04	2395.89	2421.32	2590.09	2662.39	2337.27	2326.13	1948.78	2279.63	2632.76	2853.71	3009.8	2144.21	2652.44	2456.44	2831.86	2787.34	2897.34	3111.42	2760.82	2969.95	3391.68	2422.39	2769.39	2820.31	2584.35	3070.99	3086.67	3030.07	3133.43
Os.10194.1.S1_at	44.16	35.02	39.15	59.2	47.04	58.14	45.06	50.51	42.61	82.1	75.55	95.7	46.25	49.89	46.21	39.01	43.96	50.57	37.13	46.29	41.56	61.11	62.52	77.81	45.17	48.62	51.43	168.74	166.23	197.77	46.09	40.14	47.26	44	41.56	44.38
Os.10196.1.S1_at	104.32	94.65	86.62	165.77	371.84	648.85	113.16	80.69	104.6	189.25	329.49	169	94.91	116.43	71.69	123.68	118.28	346.19	107.08	102.28	71.1	97.68	97.98	189.92	184.25	160.25	148.91	517.09	243.7	273.79	95.94	81.82	125.89	97.46	84.86	112.14
Os.10197.1.S1_at	46.65	53.69	57.76	47.35	48.75	39.21	75.31	51.08	53.02	49.66	44.23	62.72	89.21	71.27	61.52	76.25	82.29	83.07	75.48	70.49	47.81	27.32	25.24	46.47	79.99	61.94	53.1	51.22	22.04	29.13	71.15	55.26	76.12	79.21	64.91	62.79
Os.10198.1.S1_at	871.95	797.71	780.18	785.72	716.68	768.51	765.9	812.94	804.3	630.4	676.58	617.8	819.69	783.34	765.09	737.88	716.09	780.22	869.77	877.99	864.22	765.05	807.8	768.43	881.05	802.24	758.76	668.14	707.56	707.75	842.37	868.98	845.51	879.08	870.3	867.68
Os.10200.1.S1_at	3769.41	3394.73	3460.4	3158.07	3708.37	2934.93	3715.24	3143.37	3473.39	3521.06	3545.8	3826.49	3848.66	3618.99	3734.92	3529.15	3453.67	3443.2	3503.38	3408.54	3431.09	3021.96	3516.27	3463.04	3918.1	4093.02	3748.24	3436.18	4025.54	3845.62	3779.99	3657.01	3581.45	3387.77	3515.29	3552.41
Os.10201.1.S1_at	20.05	20.6	18.01	18.65	17.7	17.97	24.57	23.47	22.1	20.47	21.32	23.73	21.47	25.63	24.93	22.87	27.07	24.32	16.8	16.25	14.65	18.66	23.51	18.64	20.59	22.73	18.94	16.86	29.15	15.94	25.12	21.15	20.09	18.38	22.67	18.69
Os.10202.1.S1_at	529.17	538.22	527.91	757.95	625.04	848.64	557.85	490.38	554.01	507.17	567.94	486.05	594.48	590.05	574.73	755.93	796.08	764.96	892.46	896.44	957.76	1083.71	1200.28	1114.52	1042.55	997.22	1027.47	1099.87	1005.3	1038.16	1062.97	1049.2	1085.39	1127.36	1107.8	1126.41
Os.10203.1.S1_at	1161.08	1033.18	1114.44	1099.54	963.88	979.24	1024.91	1024.8	985.27	785.71	916.08	934.7	1219.59	1167.64	1145.74	1089.23	1058.55	1122.79	1111.58	1130.02	1104.46	821.49	898.93	818.81	1062.43	997.4	1004.44	733.23	716.12	686.52	1009.98	948.2	1058.46	1088.59	1117.14	1088.53
Os.10204.1.S1_at	207.52	182.57	184.18	153.74	172.59	145.43	116.21	140.09	143.41	134.76	158.49	119.13	142.3	160.99	113.81	240.56	225.9	296.49	192.54	182.41	168.05	160.63	144.63	170.39	186.3	178.26	153.97	122	105.97	104.19	135.97	115	168.1	269.15	241.49	260.12
Os.10206.1.S1_at	61.81	54.17	51.11	271.83	176.82	268.72	59.91	170.15	66.75	114.02	200.98	222.02	53.3	102.79	73.1	46.77	47.5	79.97	30.32	36.8	55.52	230.56	172.88	148.07	45.37	60.15	68.74	177.94	236.19	177.73	65.23	52.57	29.64	55.38	79.17	83.31
Os.10208.1.S1_at	520.19	434.51	414.77	393.32	423.9	426.47	395.96	376.37	410.51	343.47	331.92	284.63	391.82	425.62	352.23	533.57	521.16	565.61	428.44	412.65	415.75	450.6	391.61	397.72	432.57	371.15	365.8	312.94	325.53	281.89	385.11	321.27	471.31	549.2	432.76	501.59
Os.10209.1.S1_x_at	491.7	500.93	446.28	1403.32	458.77	1566.86	412.62	450.8	420.46	220.58	613.99	260.2	471.3	556.61	422.77	667.74	700.46	732.3	470.11	480.92	503.57	547.29	981.16	567.31	469.48	460.61	496.82	386.68	585.42	482	491.93	494.45	550.69	710.55	697.64	705.19
Os.10209.2.S1_at	200.22	208.25	197.71	434.34	226.83	483.47	198.63	195.8	170.42	145.02	251.39	191.22	206.03	206.44	197.33	252.87	268.46	276.48	208.86	209.71	212.21	248.16	343.43	276.76	237.22	228.03	231.69	228.13	289.97	268.91	231.41	217.38	239.18	264.54	264.18	254.75
Os.10209.3.S1_x_at	146.37	173.02	167.55	418.69	150.5	407.98	123.11	153.17	167.6	85.04	189.6	90.32	138.86	143.8	128.38	188.52	186.44	209.11	154.34	167.66	165.22	183.29	299.91	171.25	164.28	133.83	144.56	133.43	190.44	185.81	169.21	160.3	175.48	211.83	207.68	230.19
Os.1021.1.S1_at	222.29	225.3	210.66	234.8	190.27	262.71	261.85	178.34	168.73	200.11	162.82	265.34	249.27	246.53	237.23	263.95	261.63	285.91	175.19	144.15	155.44	229.54	306.15	196.43	235.3	223.69	202.26	172.66	183.69	168.27	197.79	180.45	191.14	241.43	329.39	249.24
Os.10211.1.S1_at	113.23	114.61	113.07	98.67	88.76	110.86	106.4	89.6	87.09	101.89	106.45	175.81	106.68	133.65	105.21	101.17	108.02	108.04	108.88	108.75	102.57	103.18	104.64	108.25	96.13	89.25	101.93	148.21	130.16	119.36	89.59	82.22	91.6	97.54	93.45	91.09
Os.10212.1.S1_at	583.6	528.76	567.38	1108.19	976.73	1013.25	848.58	795.75	771.78	1227.48	1344.02	1385.95	765.34	751.25	807.48	436.11	451.83	491.74	562.49	592.95	669.49	959.85	1082.85	1103.99	791.43	882.65	897.79	1454.21	1299.95	1389.5	711.52	767.78	659.02	478.87	485.08	488.62
Os.10214.1.S1_at	1148.54	1209.33	1127.15	1353.12	1151.72	1922.77	515.02	704.58	652.79	816.94	1125	998.8	758.17	856.38	801.36	1508.99	1608.38	1468.31	1374.38	1574.87	1529.02	1270.38	1278.29	1027.55	1340.22	1359.28	1196.66	1510.19	1076.71	973.32	970.97	880.04	888.07	1387.94	1725.93	1389.12
Os.10215.1.S1_at	1607.56	1696.62	1772.54	1021.91	950.91	833.36	1517.32	1240.37	1316.98	1098.05	1106.24	1035.76	1862.68	1542.5	1701.77	1391.98	1366.63	1372.87	1658.16	1696.98	1692	764.43	912.38	851.75	1386.1	1415.3	1167.76	721.5	760.03	820.73	1450.16	1686.06	1481.36	1402.41	1551.91	1409.35
[truncated: 57,041 more rows]

## Sheet: GSE58603
!Sample_title	Oryza Sativa Indica 177 salinity stress_Leaf_rep1.	Oryza Sativa Indica 177 salinity stress_Leaf_rep2.	Oryza Sativa Indica 177 salinity stress_Leaf_rep3.	Oryza Sativa Indica 177 salinity stress_Root_rep1.	Oryza Sativa Indica 177 salinity stress_Root_rep2.	Oryza Sativa Indica 177 salinity stress_Root_rep3.	Oryza Sativa Indica 177 salinity+ABA stress_Leaf_rep1.	Oryza Sativa Indica 177 salinity+ABA stress_Leaf_rep2.	Oryza Sativa Indica 177 salinity+ABA stress_Leaf_rep3.	Oryza Sativa Indica 177 salinity+ABA stress_Root_rep1.	Oryza Sativa Indica 177 salinity+ABA stress_Root_rep2.	Oryza Sativa Indica 177 salinity+ABA stress_Root_rep3.	Oryza Sativa Indica 177 control stress_Leaf_rep1.	Oryza Sativa Indica 177 control stress_Leaf_rep2.	Oryza Sativa Indica 177 control stress_Leaf_rep3.	Oryza Sativa Indica 177 control stress_Root_rep1.	Oryza Sativa Indica 177 control stress_Root_rep2.	Oryza Sativa Indica 177 control stress_Root_rep3.	Oryza Sativa Indica IR64 salinity stress_Leaf_rep1.	Oryza Sativa Indica IR64 salinity stress_Leaf_rep2.	Oryza Sativa Indica IR64 salinity stress_Leaf_rep3.	Oryza Sativa Indica IR64 salinity stress_Root_rep1.	Oryza Sativa Indica IR64 salinity stress_Root_rep2.	Oryza Sativa Indica IR64 salinity stress_Root_rep3.	Oryza Sativa Indica IR64 salinity+ABA stress_Leaf_rep1.	Oryza Sativa Indica IR64 salinity+ABA stress_Leaf_rep2.	Oryza Sativa Indica IR64 salinity+ABA stress_Leaf_rep3.	Oryza Sativa Indica IR64 salinity+ABA stress_Root_rep1.	Oryza Sativa Indica IR64 salinity+ABA stress_Root_rep2.	Oryza Sativa Indica IR64 salinity+ABA stress_Root_rep3.	Oryza Sativa Indica IR64 control stress_Leaf_rep1.	Oryza Sativa Indica IR64 control stress_Leaf_rep2.	Oryza Sativa Indica IR64 control stress_Leaf_rep3.	Oryza Sativa Indica IR64 control stress_Root_rep1.	Oryza Sativa Indica IR64 control stress_Root_rep2.	Oryza Sativa Indica IR64 control stress_Root_rep3.
[truncated: 57,418 more rows]
