# Supplementary material for: Identification of tRNA nucleoside modification genes critical for stress response and development in rice and Arabidopsis
Source: BMC Plant Biol. 2017 Dec 21;17:261. doi: 10.1186/s12870-017-1206-0 (PMC5740945; doi:10.1186/s12870-017-1206-0)
Supplement: Supplementary file 4 — Protein sequences of MTase candidate genes from Arabidopsis or rice (XLSX 27 kb) [file 12870_2017_1206_MOESM4_ESM.xlsx]

## Sheet: Sheet1
>Trm1p S.cerevisiae
MEGFFRIPLKRANLHGMLKAAISKIKANFTAYGAPRINIEDFNIVKEGKAEILFPKKETVFYNPIQQFNRDLSVTCIKAWDNLYGEECGQKRNNKKSKKKRCAETNDDSSKRQKMGNGSPKEAVGNSNRNEPYINILEALSATGLRAIRYAHEIPHVREVIANDLLPEAVESIKRNVEYNSVENIVKPNLDDANVLMYRNKATNNKFHVIDLDPYGTVTPFVDAAIQSIEEGGLMLVTCTDLSVLAGNGYPEKCFALYGGANMVSHESTHESALRLVLNLLKQTAAKYKKTVEPLLSLSIDFYVRVFVKVKTSPIEVKNVMSSTMTTYHCSRCGSYHNQPLGRISQREGRNNKTFTKYSVAQGPPVDTKCKFCEGTYHLAGPMYAGPLHNKEFIEEVLR…
>At3g02320
METDLNDYTVIKEGEAEILMHKKNQVFFNKAQVNNRDMSIAVLREFLSKRKQEHEAKSSKRTRPASKVIEKDASEASKEETPSENGMNNGDHEVASEDGPSSVSKDPAKTTERFAPREPKPPKVLEALSASGLRALRYAREIEGIGQVVALDNDLASVEACQRNIKFNGSVAISKVESHHTDARVHMLTHPKEFDVVDLDPYGSPSIFLDSAIQSVTDGGLLMCTATDMAVLCGGNGEVCYSKYGSYPLRAKYCHEMALRILLASIESHANRYKRYIVPVLSVQMDFYVRVFVRVYTSASAMKNTPLKLSYVYQCIGCDSFHLQPVGRSLPKNNSVRYLPAIGPVVKQDCNHCGKKYNMGGPIWSAPMHDPEWVTSILNSVKSMKDRYPAYDRISAVLT…
>At5g15810
MNFSKRFVGFKQLSILRYSLPNPYGLFRVSPLCLSETATKLEAIGFIQASLKPVAKFRHLYSHIYRFKLCDLPFGFQIRVGNSISESSAPKEKNLRSAMETDLNDYTVIKEGEAEVLMHKKNQVFFNKAQVNNRDMSIAVLRAFIIKRKQEHEAMLSKRARSSGKVVEKDVSETSKEETPTENGDDNGKTNGEHEVTTQDGPKEAAKTAYESARRELKPPRVLEALSASGLRALRYAREVEGIGQVVALDNDPASVEACQRNIKFNGLMSTSKVESHLTDARVHMLSHPKDFDVVDLDPYGAPSIFLDSAVQSVADGGLLMCTATDMAVLCGANGEVCYSKYGSYPLKGKYCHEMALRILLASIESHANRYKRYIVPVLSVQMDFYVRVFVRVYTSASA…
>LOC_Os03g57280
MEDVENKLKDYEIVREGEAEIIINKKIAANEVFYNPVQVHNRDMSVALLRTFIAKREEEHKAMMDKRDKAHNKVSQSKSSGPNGENGSTGQHDEMDVDAEKETNKVADETEDLSTEATKTPSRKVARELKAPVVLEALAASGLRSIRYAREIDVLEKVVALDIDKACIEACKRNIKFNGASAMSKIEPHLTDARVYMLTHPKEFDVVDIDPYGAPSIFLDSAVQAVADGGLLMCTATDMAVLCGPNGEVCHSKYGSYPTKGKYNHEMALRILLASIESHANRYKRYIVPVLSVSMDFYIRVFVRVFTSANEVKKTPQKLSYVYQCVGCDSFHLQCLGRTITKNNSVKNAPAIGPVVPQECSACGKKFTIGGPIWSAPIHDQEWVVSTLTEVKSMKDRYP…
>LOC_Os10g21360
MPLAFRFSRILNPRLNPSTNLGLALASSFSSSSRPEQPELPGARGGGGGFPATIREGRAEIFADDSNSVFYNKAQVNNRDLSIAVLRSFISRRREEHDIQLRRGSHAELPPKHHAEELGHIRGSSEDKALSEEISYRAPKVLEALAASGLRAIRYALEVDGIGEVIAVDNNEVAIEAVKKNIHHNGSVASSKVVPHLADARVYMLTHPKEFDVVDLDPYGSPAAFLDSAVQCVADGGILMCSATDMAVLAGGNAEVCFSKYGSYPLKGKHCHEMALRILLACIESHAIRHKRYIVPIISVHMDFYIRVFVQIFTSASTVKSSPLKLAHVYQCTGCSSFHLQNIGRINSKDKRNIALPNFSPLVPQECAECGHNFVMGGPIWSDPMHDKEWAASILSSIQ…
>Trm2 S.cerevisiae
MYEQFEFSFFFFENSDNKVKYKAHLISSIKRWSIITCMRCFWTVQKSIFKARFFACRNFVKKHNYKLISTMTGSTEMVPPTMKHTVDNKRLSSPLTDSGNRRTKKPKLRKYKAKKVETTSPMGVLEFEVNDLLKSQNLSREQVLNDVTSILNDKSSTDGPIVLQYHREVKNVKVLEITSNGNGLALIDNPVETEKKQVVIIPFGLPGDVVNIKVFKTHPYYVESDLLDVVEKSPMRRDDLIRDKYFGKSSGSQLEFLTYDDQLELKRKTIMNAYKFFAPRLVAEKLLPPFDTTVASPLQFGYRTKITPHFDMPKRKQKELSVRPPLGFGQKGRPQWRKDTLDIGGHGSILDIDECVLATEVLNKGLTNERRKFEQEFKNYKKGATILLRENTTILDPSK…
>At3g21300
MLAATPAHGLRYVVVPTRSWLHRFRCCSSSLAPLSPSEFSGGNKAQKKLNDENNTNVSNEKTAPYYPKRGETVELVCESLGFKGKGICKVDGTGYVVMCDRALPGERFLGRVTRRKGSYAEVTKMKTISPHKDLVEAPCEYASYCGGCKTQNLSYEAQLRAKEEQVHELIRHVGRFSDNNPGLEIVLKPIVACDIQFHYRNKMEFSFGPQRWLPIEMLNERQDGPKNFALGLHAPGFFDKVLNVDKCLLQSEPGNLVLAAVQDCWRDPELSLSPYDCRSHVGFLKHLMLRTGRNVETGSLELMVNFVTSSYKPELLKPLVDRISSIPQVVSIMNNVNSSVGNTSVGEKEYTLYGKDTITEVLRGLTFQISANSFFQTNTHQAEVLYKLIEESAGLKGDG…
>At2g28450
METSSIEINELPLATKTQTPPASVEPIPMETSSIDELPSSDSNATDNIEAVGEKRKRADEDEKTNLESSDTKITTPSPWWKTSLCSYFRREASCSHGNECKYAHGEAELRMKPDNTWDPTSERGKKAKAMKMSEHEEKEEDEVLFTEQMMESIDGDEGGGGSVSVVDLSLSKCLVHLPNKWQSDELKKFLGEQGVLYKSAKKRRGMIVGFVTFENAEQLQSGVEILDGKTVNSSNLKIADVLPRTFDKNDARKSVKSARDAVTPLAYLSYADQLEQKKTSIGQMLKKLARNARKACPNGNSLPQWVLTSRDRGGLACNLEGIIESPITNGYRNKCEFSVGLSLQGKPTVGFSLGSFCAGVTAVEEPVDCPNVSKIASQYASIFQKFIENSKFQVWNRFQ…
>LOC_Os01g09750
MATAAAAAAAAFSPLRRRLPLHHRGRRLLAVAAALSPEPPAPTPTTSPPPPPRKGYFPKRNEVLELTCEGLAFKGKGVCRVDGSTFVLLCDGALPGERLLARVRRIRRGAFAEAAKLRTLEPHRDAVDAPCPLAADCGGCKAQSLAYAAQIRHKHLQVRELLVNFGKFDPRKMESSEPDAILKPIVPCDEIFRYRNKMEFSFGTKRWMQREWKEEKDDEVVKEEKVEGDGYSLGLHAPGFFDKVLHVEKCLLQSEPADKVLAIVQETWLDPALGLTPYDVHKHVGFLKHLMIRTGRNITTGAPEVMVNFVTSCYKPELLEPLVNNITKIPEVVSIMNNVNTSVGNTSVGEEEYTLYGKPTITEMLRGLTFQISANSFFQTNTKQADVLYKLIGESAGLK…
>LOC_Os04g01480
MEMEMEDNKAPSPPSPMESDVAGEKRKREDDASSSAVLAAANNTGGAQHPMWKTSLCSFFRRRAASSADGCSHGDSCRYAHSEEELRPRPDGTWDPTSDRAKKLRKVAADEVEEEVVTIDDKALDKCLVGLPRGWANDRLKTFLQDKGISYATAKKKKGMTVGFVTFENIEQLKNAIEVLTENQSGGKEIKIADANRRSHQKLHTEKPVSDNGVTTENGTSVDVPPGETSAPEAAISNKKSVRDAVTPLAHMSYNDQLEHKKNSVAQILKRLTRNARKACPTGIPLPDWVFKSKEIGGLPCKLEGILESPVINGYRNKCEFSVGFSLEGKKTVGFMLGNFREGVTAVEEPVDCPNVSEISCKYALMFQDFLQSSSLPVWNRVDNCGFWRQFTVREGRCQ…
>Trm3p S.cerevisiae
MVGGALICKYLPREEQLKLISDLIQNDSLEEVLELIETSPLDITTDSNIETPIFEKITEQVIAYASIDGEAREMFRSSRAEMNKALRTSAQLLCCLPSVWHKFQVWMSYRLNDIISENYKHLFNDNFGKKIVQPFFDSFAEEQNANIKHENLHLDILSLLHYLEVVYLFDECKNGISSKCLDFIIVPLLGCNSEEIADSCSKLMRWHIKYLSKCCNTDSNFDKLIWTFIKQLYAEGSQQAWKQKNSLSFLLRFLLAAELSPELITYIKTDAYWRHIQTELDNDVHEHRKLALSILKLTIQKLSSHGITLQTTFYKCNDLANIEMLGSWKKFTTLYEMIALDTSLNQIQAAKQDIIKIFDNEHLHHSWGLILLSTGLKSSMESVRKYMMTLMFSITNMSA…
>At4g17610
MGSSVITSLSLSFKQVPPAAIPAFLDCVLSSTGVSPSTLFESLIEQFPFRLEDTVNGDKRFDSDDCNHIASLVAGLCHLLKNFGFVAADNHNALQLFVWRVFIPLMKMVRAYDLDMLNKIVESFFDVVIETNVLDMLGVSLVPFLLRSVGFSMGMRQHEESDFIKWGDLCLRDSLNTIDMDENYIAQLSGSFPIPLSCHLLNLILNAAFQSHQAAPKVESFAAGMLWDLCNTTERLLSQSVEHRSCAVSFLLPAIFKAFSSQSSLKISHQGNLFILSRNGFIKRIWECCKKLFSVGSIERRDAYSVLSLCLSSGSWTDGTESFVSEKDAVQFDLRSEQEFWDEIKIGLVVDESLVRKQSLHILKSVLSIIEVSETISEKKPEGNSVNRSMTRKETWAEK…
>LOC_Os03g01110
MALAALERCFQAVPTDAVAGIVDCVLASSSWSSPSQLFHALLHSDHAAASSLPHAAALCHLLALLDQERPAEDSVRALLWRVFLPLLRQEDQLQHTIALMCDAVSTNQSFSDLLGATILPLCIRSSAIAMDMDLDSTLLFVYQTGEDPPPPAPGGLLLLPISKATAVLASLLQHTLERNRKSTSLNALLHNLTWDLSSLALNMFGHSQEYRSCATRVLLHPLLLSLADVSCVTVHLELAAAPQLKLSRSGFLESIWASCLSLFALGPAERLDAYNILSLYLSTLKHVILGPDEYDLRNSNDFWDEIRRGLVDKDSLVRKQALYILRISLDIFSSSEDNGAQQCSRRRSAALPAQDKSNTAMTKRERWAQKEAKSLGIGEMSQSDENCSSGKDRWKVFLL…
>Trm4p S.cerevisiae
MARRKNFKKGNKKTFGARDDSRAQKNWSELVKENEKWEKYYKTLALFPEDQWEEFKKTCQAPLPLTFRITGSRKHAGEVLNLFKERHLPNLTNVEFEGEKIKAPVELPWYPDHLAWQLDVPKTVIRKNEQFAKTQRFLVVENAVGNISRQEAVSMIPPIVLEVKPHHTVLDMCAAPGSKTAQLIEALHKDTDEPSGFVVANDADARRSHMLVHQLKRLNSANLMVVNHDAQFFPRIRLHGNSNNKNDVLKFDRILCDVPCSGDGTMRKNVNVWKDWNTQAGLGLHAVQLNILNRGLHLLKNNGRLVYSTCSLNPIENEAVVAEALRKWGDKIRLVNCDDKLPGLIRSKGVSKWPVYDRNLTEKTKGDEGTLDSFFSPSEEEASKFNLQNCMRVYPHQQN…
>At4g40000
MGRGRRHRGSTSKRNQIENSNDDNVRKPLKSEASFDSNNLQKPICSNLHFEEYYKEQRIVKAQEWDSFMEFLRKPLPAAFRVYSNGQFCDEIRLKLENDFMISLQAEAIESGELEAIKPLPWYPKNLAWHSNFSRKEIRKNQTLERFHEFLKLETEAGNMTRQESVSMVPPLFLDVHPDHFVLDMCAAPGSKTFQLLEIIHESSEPGSLPNGMVVANDVDYKRSNLLIHQTKRTCTTNLMVTNNEGQHFPSCNTKRTLSVASETNPHPIDQLLFDRVLCDVPCSGDGTLRKAPDIWRRWNSGSGNGLHSLQVVLAMRGLSLLKVGGRMVYSTCSMNPIEDEAVVAEILRRCGCSVELVDVSDKLPELIRRPGLTKWKVHDRGGWYRSYKDVPKSQRDGV…
>At2g22400
MGRGGRHRGRTQRKDFKESRENVWKRPKSDASVDGSDNAVPEQKPTWEPIVTVNPNFEEYYKKQGIVKAEEWDLFMEILRKPLPAAFRVNSNGQFCDEIISILENDFMKSLQAEAIEGGELEAIKPLPWYPKNLAWHSNFSRKEIRKNQTLERFHEFLKLENEVGNITRQEAVSMVPPLFLDVHPDHFVLDMCAAPGSKTFQLLEIIHEASEPGSLPNGLVVANDVDFKRSNLLIHQTKRMCTSNLIVTNHEGQQFPGCRLNKSRASEKGISENMPINQLAFDRVLCDVPCSGDGTLRKAPDIWRKWNSGMGNGLHSLQIILAMRGLSLLKVGGKMIYSTCSMNPVEDEAVVAEILRRCGDSVELLDVSDKLPELIRRPGLKAWKVRDKGGWFTSYKDV…
>LOC_Os09g29630
MGGGRKRGRTQRRHFKQGRENVWKHNPQRPPAAGGEGAEGGAAEGREGNPSWQPFATENPAFEDYYKAQQIIPEGEWDDFMNMLRKPLPATFRINASCQFYQDICSQLENDFRKSLETEVSDEHEEDAIRPLPWYPGNLAWHLNFSRMQLRRNQALEGFHEFLKRENEVGNITRQEAVSMVPPLFLNVQPDHHILDMCAAPGSKTFQLLEMIHQSTKPGMLPNALVVANDVDVQRCNLLIHQTKRMCTANLIVTNHEAQNFPGCNLAKFSSETCTDESKLQRLEFDRVLCDVPCSGDGTVRKAPDMWRKWNAGMGNGLHRLQVEIAMRGIGLLKVGGRIVYSTCSMNPVENEAVVAEILRRCGDSVELLDVSNELPELVRRPGLSTWKVRDRGSWFGTH…
>LOC_Os08g37780
MIASRTPVSLHSLLVAGGHGKRCVAGAGGRKRGRVQRRHLTQALESFWRHAPRPAPPAAAARGEANRSWQPPPLENPAFEEYYKEQRIVREEEWDDFISVLRKPLPATFRINASSQFFKDICSKLENDFKRYLESEVSDEYGEDAIRPLPWYPGNLAWHLNFSRKQLRKNQALESFHEFLKHESEVGNITRQEAVSMVPPLFLNIQPDHHVLDMCAAPGSKTFQLLEMIHQSKEPGLLPRALVVANDVNAQRCDLLIHNMKRMCTANLIVTNHEAQNFPDCRIANDLSEIYKKDCKPQRLEFDRVLCDVPCSGDGTIRKGHDMWRKWNSGMGNGLHLLQVDISMRGIALLKVGGRMVYSTCSMNPVENEAVIAELLRRSGNSVELLDVSNELPELVHRP…
>Trm5p S.cerevisiae
MKIALPVFQKFNRLISSCKMSGVFPYNPPVNRQMRELDRSFFITKIPMCAVKFPEPKNISVFSKNFKNCILRVPRIPHVVKLNSSKPKDELTSVQNKKLKTADGNNTPVTKGVLLHESIHSVEDAYGKLPEDALAFLKENSAEIVPHEYVLDYDFWKAEEILRAVLPEQFLEEVPTGFTITGHIAHLNLRTEFKPFDSLIGQVILDKNNKIECVVDKVSSIATQFRTFPMKVIAGKSDSLVVEQKESNCTFKFDFSKVYWNSRLHTEHERLVKQYFQPGQVVCDVFAGVGPFAVPAGKKDVIVLANDLNPESYKYLKENIALNKVAKTVKSFNMDGADFIRQSPQLLQQWIQDEEGGKITIPLPLKKRHRSQQHNDQQPPQPRTKELIIPSHISHYVMN…
>At3g56120
MFDESKFDVNLKLWALRIPRELCKSASRILNGYMLNMPRIKPITEDPTCEKTRLVILSESVKNADLSEIPEEKLNQLKKLSELEVVPHSVTLGYSYWSADHLLKQILPDGLDIPSSFETIGHIAHLNLHDELLPFKDVIAKVIYDKNYPRIKTIVNKVGTISNEFRVPKFEVLAGENGMETEVKQYGARFKLDYGLVYWNSRLEHEHMRLSSLFKPGETVCDMFAGIGPFAIPAAQKGCFVYANDLNPDSVRYLKINAKFNKVDDLICVHNMDARKFFSHLMAVSTCEDNLQSVADNDKTKEAAVSRGGETNSSGEEIRESNASINEPLGANKKPSGTTKTENGVGKDCKSIEGHANKRLRQTLLPIAKPWEHIDHVIMNLPASALQFLDSFSNVIQKK…
>At4g27340
MVSKLSLFRANSLPFPVISSYSARFILKPYPKPKTLIFCVFSSNLSSTTFPYGPSLLKGKKPVLDDIRLASIGRDRDAHRGKIGEFDESIEKDVLLNEDEFTRVFEISAIRVPAKDCFALENRLRGHLLNWPRIRNIARVPGDEIEEDVVKLLGRETDEEEEDEDSVVDSVNRRIRGKAEGDGERLSSVLHRDKLARTFNSTGYLKFRNLAKISRPKRKRKTERTREGKEKEIASRRNEMAVVEVVETRGGEEDFEGLLGEGYGSRGRWRGSTRLLLLDEKYSGEEVQDLPEAIKVLFAEAKMADASLSFELVKCRLTLFYDYWPMIEILEAVLPKGMIVPSAFEMVGHIAHLNLRDEHLPYKRLIAKVVLDKNQPKIQTVVNKIDPIHNDFRTMQLEV…
>At4g04670
MDFEKRKAATLASIRSSVTDKSPKGFLDEPIIPLLETINHHPSYFTTSSCSGRISILSQPKPKSNDSTKKKARGGSWLYITHDPADSDLVISLLFPSKSNQIDPIDQPSELVFRFEPLIIAVECKDLGSAQFLVALAISAGFRESGITSCGDGKRVIIAIRCSIRMEVPIGDTEKLMVSPEYVKFLVDIANEKMDANRKRTDGFSVALASNGFKNPDENDVDEDDNYENLAANHDSSINNGNLYPGVQKELIPLEKLSIVGEPVEKLHLWGHSACTIDESDRKEVIVFGGFGGFGRHARRNESLLLNPSCGTLKLIAVNESPSARLGHTASMVGDFMFVIGGRADPLNILNDVWRLDISTGEWSSQRCVGSEFPPRHRHAAASVGTKVYIFGGLYNDKI…
>LOC_Os01g29409
MAPPLLDLPSHCLLPRLRRPTSGRLLLHLRLKPLSSSSYTTTTTTTTSSSTSSSRAPQVPPSLHGPSLRRGRRLPGETDGLLSFARIFDLAALRVPAAACAPLERRLRGHLLNWPRVRNVVRQPGDDGGLLFPVPHPSLATPSSLPTAVARREKLAREFNARGFVQFPNLAKMSRPPARKRKGKKDEGGGEAAATARDTKDKVYVVEVIGERKEEHGDEWMGLVGEEGFGRITWRGGPTRLLLLDENYANKRVDDLPEAVKVVLDHETNKDGSSSYELVQCQLTLFYNYWPMNEILEEILPEGIIVPTGFETVGHIAHLNLRDDHLPYKKLIAQVVLDKNKPKIQTVVNKIDAIQNDYRTMQLEVLAGIDSLVTTVIESGLRFQVDLSTVYWNSRLSTE…
>LOC_Os02g39370
MEKLDESKFEQRLQLWALRIPRELASAVTRLLRSGYLLDKPRVKPVVEDPESDKNRLVVLSEKIQNPDLSDIEEKVYDSLKQICNIDVVPYSLTLGYSYWSAGHVAHLNIPDDLLPYKDVIAKVIYDVRISSRVTCSIPDSSFLSTLNMIKAHVHEHEAYLQFVSECKTKNYPRIQTVVNKVGTITNEFRVPQFEILAGKNDMVTEVKQYGATFKLDYGLVYWNSRLEHEHIRLVSLFKKGDVICDMFAGIGPFSIPAAQKGCIVYANDLNPDSVRYLRTNAQINKVDDYIFTYNMDARVFMQNLLEVPCSENKSDSQVAANCSSEDIDPANESSTSNGNHSDVQESCHKDINDSSMISTATKRRQESSNGGDGYCQEDASHTKKRNNKRVKGSGPPPV…
>Trm7p S.cerevisiae
MGKSSKDKRDLYYRKAKEQGYRARSAFKLLQLNDQFHFLDDPNLKRVVDLCAAPGSWSQVLSRKLFDESPSSDKEDRKIVSVDLQPMSPIPHVTTLQADITHPKTLARILKLFGNEKADFVCSDGAPDVTGLHDLDEYVQQQLIMSALQLTACILKKGGTFVAKIFRGRDIDMLYSQLGYLFDKIVCAKPRSSRGTSLEAFIVCLGYNPPSNWTPKLDVNTSVDEFFQGCFLNKLCISDKLSHWNEEERNIAEFMACGSLQSFDSDATYHDLPSSVAGTSSSLDPVQSPTNPPYKKALELKRSGKLTRSV
>At5g01230
MGKASRDKRDIYYRKAKEEGWRARSAFKLLQIDEEFNIFEGVKRVVDLCAAPGSWSQVLSRQLYLPAKSSAESKDGDLPLIVAIDLQPMAPIEGVIQVQGDITNARTAEVVIRHFDGCKADLVVCDDAPDVTGLHDMDEFVQSQLILAGLTIVTHILKEGGKFIAKIFRGKDTSLLYCQLKLFFPTVTFAKPKSSRNSSIEAFAVCENYSPPEGFNPRDLHRLLEKVGSPSGGSDLDCSSGWLEGPNKVYIPFLACGDLTGYDSDRSYPLPREADGSSYQSLDPIQPPIAPPYKRALELKKASAQSFNS
>At4g25730
MGKVKGKHRLDKYYRLAKERGFRSRASYKLLQLDAKYSLLHSAHAVLDLCAAPGGWMQVAVEKVPVGSLVLGIDLVPILPVRGCVTMTQDITRTECKSKIKQVMEQHGVSAFNLVLHDGSPNVGGAWAQEAMSQNALVIDSVRLATEFLARNGNLVTKVFRSRDYNSVLYCLGRLFEKVEVFKPPASRSASAETYLVGLKYLAPAKIDPRLLDYRHLFKESAEPTRKVVDVLGGSKQKRNRDGYEDGESILRRVASAADFIWSENPLDVLGTTTSISFDDQASLPLKEHDLTTEEIKILCDDLPVLGKNDFKHILKWRMQIRKALTPEKKEVAKPEPDVGKEDEENEDDKLLNELEELTNTVDRKKKQAKKILAKRRAKDKARKATGPQMDVLEDGFVD…
>At5g13830
MSGAGVPDFFYREAQRLGYVARSAFKLLQIQKQYKLIKPGSSVLDLGCAPGAWLQVACQSLGPLRSGGIVVGMDIKKVKVPPQCDSRVQTIAADVLNFPRQKIRELSPQQLGFSVILSDMCHSVSGITTRDAALSAELGMRALDLAVGQAAISQSPNDDDGGPNESRPGVLRHGGHLVIKLLESEDAQDFARICKPIFNKASWLRPKATRPSSREIYLICQGFR
>LOC_Os06g49140
MGKASKDKRDIYYRKAKEEGWRARSAFKLLQIDQEFNIFHGVKRVVDLCAAPGSWSQVLSRNLYVPAKQSPDCKEGDLPLIVAIDLQPMAPIEGVIQVQGDITNARTAEVVIRHFDGCKADLVVCDGAPDVTGLHDMDEFVQSQLILAALTIVTHVLKVGGKFVAKIFRGKDTSLLYCQLKLFFSQVTFAKPKSSRNSSIEAFAVCENYSPPEGFKEKDLYHLLEKVGTPSGADDLDCRSGWLEGPNKVYIPFLACGDLSGYDSDRSYPLTSTEGGSYQSLDPVQPPIAPPYKTALEMKKVASHGIGADISKLSLDS
>LOC_Os05g49230
MGKTKGKQRQDKFYHLAKEQGYRSRAAFKLLQLDARFRFLPTARAVLDLCAAPGGWVQVAVNHAPVGAFVVGVDLVPIRPIRGAHSLTEDITTTKCRAAVRRLMDSNGVAAFDVVLHDGSPNVGGAWAQEATAQSSLVIDAVRLATMFLAPKGAFITKVFRSQDYNAIMYCLKQLFEKVEVTKPTASRSTSAEIYIICLRYKAPAKIQPELLDIKHLFSVDPDPKKVRDPLKPDRQKRNRDGYEEGNTTLRKVGLASDFIWSEGQTPLEFLGSFNAISFDDPASLPIKNHELTTDEIKALCEDLYVLDKNSFKHILKWRIRIRKALSSSEVTKKTDDTAVEVNVKDDDQLLQEMEELTSVIDRKKKREKKRQSKRRAKDKARKATGMQIDATGDNYGDP…
>LOC_Os09g27270
MGKTKGKQRQDKFYHLAKKQSYQSRAAFKLLQLDAWFRFLPTARTVLDLCAAPGGWVQVAVNHVPVGAFVVGVDLVPIRGAHSLTEDITTTKCRAAVRRLMDSNGVVVFDVVLHDGSPNVGGAWVQEATVQSSLIHNSLPPCRLVLPPSHRCSPPPQR
>LOC_Os03g60750
MSGAGGTADFFYREAQRLGYVARSAFKLIQIQKQHKLIAPGAAVLDLGCAPGAWLQVACQNLGPLEKGGVIVGVDVKKVKVPSAHCDSRVRTVCADVMALMKQQARAMSPQERGFSVILSDMCPVVSGITTKDAAISCELGMRALSLAVGKMKAKDSDCIAILEKFQSSTEPDPDEDGILRRGGSLVIKFLENEDIPGFGKFCKEKFKKVSLLRPKATRSSSREIFMVCEGLR
>Trm8p S.cerevisiae
MKAKPLSQDPGSKRYAYRINKEENRKELKHVKINESSLVQEGQKIDLPKKRYYRQRAHSNPFSDHQLEYPVSPQDMDWSKLYPYYKNAENGQMTKKVTIADIGCGFGGLMIDLSPAFPEDLILGMEIRVQVTNYVEDRIIALRNNTASKHGFQNINVLRGNAMKFLPNFFEKGQLSKMFFCFPDPHFKQRKHKARIITNTLLSEYAYVLKEGGVVYTITDVKDLHEWMVKHLEEHPLFERLSKEWEENDECVKIMRNATEEGKKVERKKGDKFVACFTRLPTPAIL
>At5g24840
MDNETKATTFSKSTGLPRKRFYRARAHSNPLSDSHFPIPISPAHVDYSLHFPKFVEADNKFIKKVEFADIGCGFGGLLISLATLFPDTLMIGMELRDKVTEYVKERILALRRTSSEGQYENISVVRTNSMKYIPNYFEKGQLSKMFFLFPDPHFKEKNHRRRVISTHLLDEYAYVLRAGGIIYTITDVEELGEWMKSCLEKHPMFESLTQEELVSDPVVELLCSATEEGQKVARNGGQTFRAVFRRIAYVS
>At5g17660
MASLCQACSSSSATPLLLAKRVFSLASSPFIFMREHKIPRHCNSFRAFNAVSASSSASTSVCVDFKDLRSNELVELEYAELNLNHKISEEVGHVRIRQHVNPLSSSFSKPAPVPVWDEVYKDPSLPLMVDIGSGSGRFLLWQANKNVESRNYLGLEIRQKLVKRANFWVNELGLSNVHFIFANAMVSFEHLISSYPGPLEIVSILCPDPHFKKRHQKRRVVQKPLVNSILQNLKPGGKIFVQSDVLDVAQDMRDQLDEESNVLQHMDTVDTEDGWLTENPMGIRTEREIHAEFEGARIYRRLYQKRQLLPET
>LOC_Os06g12990
MASGDGANGGGGGGQGKLPRKRFYRARAHSNPLSDSHFPIPISPDEVDLSQHYPRYFPSGEGEARQGDAAVPRIRFADVGCGFGGLLVGLSTLFPDTLMIGMELRDKVTEYVKERILALRASNPGKYDNISVVRTNSMKYIPNYFRKAQLSKMFFLFPDPHFKEKNHRRRVISMQLLDEYAYVMEVGGIIYTITDVEELGEWMRSCLEKHPLFEAIPEEETKADPVVKLLSTATEEGQKVARNGGQTFQAIFRRISLQE
>LOC_Os01g35170
MASPATATASLCCRLVRLPLLVPYARRRSPLSTRCSAAQSPDAVDREYADLNLRPLYPNRGHHLRIRQHVNPLSSSFSEPTEPPEWKEVFEDPLLPLMVDIGCGSGRFLIWLAKNSGERRNYLGLEIRQKLVERSQFWVTELGLRNVYFMFANATVSFNQIASSYPGPLSLVSILCPDPHFKKRHHKRRVLQSQLVDSITNNLCLGGRVLLQSDVLEVAADMRERFDEYSDVFEHVDCIDKDLRCDNEGWLLDNPMGIRTEREVHAELEGATIYRRMYQKTRDVSH
>Trm9p S.cerevisiae
MEINQAAEKEQEYVHKVYNEIAPHFSQTRYKPWPIVTQFLKTRPMGSIGIDVGCGNGKYLGVNPDIYIIGSDRSDGLIECARGINPSYNLLVADGLNLPHKNETFDFAISIAVVHHWSTRERRVEVIRHVLSKLRQGGQALIYCWALEQGSSRRGYHEGMEQDVFVPWVLPKSKSKPKTKSTPPAKVKTRPKPNLMNIPPKERSEYLQRWKEEQQRSKSLDDNDEKQQQDQEQEREEVKYRYYHLYREGELAEDCRQAGAAVHSEGFERDNWWVVAQKR*
>At1g36310
MILDVLRTFSTRTRNLPSSGFYSISTSIMRDIKVKSDSKEFLTSSDEEEESVSIRVSSSSSLSSVKSTPEIEKKYVHRVYDAIAPHFSSTRFAKWPKVAAFLESLPSGSVILDAGCGNGKYLGLNPSCFFIGCDISHPLIKICSDKGQEVLVADAVNLPYREEFGDAAISIAVLHHLSTENRRKKAIEELVRVVKPGGFVLITVWAAEQEDTSLLTKWTPLSAKYVEEWVGPGSPMNSPRVRNNPFFSLESIPETEVSTKEQKVENSQFIGLESIPESEESTREQKGESIIPETKASIVEQKDEKSVEESLEALKKSQQEYFVPWHLPYHRAEVSGASASALASGLAKKDDRKGAVVYNRYYHVFSEGELERLASGVGNAMIVDRFFDKSNWCIVLQKE…
>LOC_Os02g51490
MLQIFSRIATRIPQRVICASNSYSSNYRSTSTSSPMNSNEMLGAQETVSTEGNNSCSSVQSTPDIEKKYVHRVYDAIAPHFSSTRFAKWPKVAGFLNSLRPGSVILDAGCGNGKYLGFNPDCLFIGCDISPPLIDICAGRGHEVLVADAVNLPYRDNFGDAAISIAVLHHLSTDARRRKAIEELIRVVRKGGLVLITVWAVEQEDKSLLNKWTPLCEKYNEEWVDPSSPPVRNQSNTVLESISETDEDTGAVKQRNDDLKISNDGLDDNADVTCSNSNIDEYHKTQQEYFVPWHLPFHRAEIGGASAAALENGFAKRDDKKGTVVYNRYYHVFVEGELQRLVAGINNAVVVDQFYDKSNWCIVLEKL
>Trm10p S.cerevisiae
MSNDEINQNEEKVKRTPPLPPVPEGMSKKQWKKMCKRQRWEENKAKYNAERRVKKKRLRHERSAKIQEYIDRGEEVPQELIREPRINVNQTDSGIEIILDCSFDELMNDKEIVSLSNQVTRAYSANRRANHFAEIKVAPFDKRLKQRFETTLKNTNYENWNHFKFLPDDKIMFGDEHISKDKIVYLTADTEEKLEKLEPGMRYIVGGIVDKNRYKELCLKKAQKMGIPTRRLPIDEYINLEGRRVLTTTHVVQLMLKYFDDHNWKNAFESVLPPRKLDAEAKSASSSPAPKDT
>At5g47680
MAAATGNDDNGCFDKPESEPAPVNVSPPLSKNAQKKQLKQQRYEAKKAEKKAQEKEHKRKEGERKLKEWEETLANATEEERLKLIESRKSLRKERMEKRSEEKEKKIERLNQAKEIGQKIVVDVDFAHLMSESEISSLVQQIMYCYAVNGRSTSPCHLWLTGVQGKMSTELDKLPGFEKWFIEKESRCYIEAMADQKDNLVYLTADSETVLDDLDPKHIYIIGGLVDRNRFKGITMTKAQEQGIKTAKLPIGEYMKMSSSQVLTVNQVLEILVKFLETRDWKTAFFTVIPQRKRTGLDPVDCSKLEHISEEHQEKDTEANESADKHDLLERKKVCVEVPLESSS
>LOC_Os02g49360
MADDAASEQATDVAAAGAADEGQPPAMSKSARKKLLKQERQAAQKAARKAAEKERRRADIERRRREWEEALAAAPSEEARAEMVEARRQTRRERVGRRAEERGARAERLRRAAEGAGQKVVLDLEFGDLMRPNEIHSLTQQIMYCYAVNGRSTNPAHLWLTGCNGEMATHLQRIPGYDKWMIEKEAKSYLEAFEDRKENLVYLTADAETVLDDLDMSKIYIIGGLVDRNRWKGITLKKAVDQGIQCAKLPIGNYLKMSSSQVLTVNQVFEIMLKFVETRDWKTSFFHVIPQRKRGEAEAGNDGVDISMNNVDAAEGAENQGDLTKVFDEDVDDDDVVDEELQEEDTDMAKKKQCIRHENGEAEDASTRPAEDHSPGAAAETTTPTGGALPQAEQSKESN…
>Trm13p S.cerevisiae
MLQDNNGPAVKRAKPSERLQCEYFMEKKKRRCGMTRSSQNLYCSEHLNLMKKAANSQVHNKNGSEAEKERERVPCPLDPNHTVWADQLKKHLKKCNKTKLSHLNDDKPYYEPGYNGENGLLSSSVKIDITAEHLVQSIELLYKVFEGESMDELPLRQLNNKLMSLKRFPQLPSNTKHAVQQSSLIENLVDAGAFERPESLNFIEFGCGRAEFSRYVSLYLLTQLTSLPAEHSGSNSNEFVLIDRATNRMKFDKKIKDDFSEIKSNSPSKPISCPSIKRIKIDIRDLKMDPILKSTPGDDIQYVCISKHLCGVATDLTLRCIGNSSILHGDDNNGCNPKLKAICIAMCCRHVCDYGDYVNRSYVTSLVEKYRAHGSILTYETFFRVLTKLCSWGTCGRKP…
>At4g01880
MEAKSSNRCSFWLPKKKRSCANTRIESSMFCGNHSQRLEGQWIPCPIDPSHSVLQENLEWHVKRCPLLKQTVELSGQRFYQKGINAGNDEEEEKMGSCSLVTSEMKRNLLYSMSVSKFHQLIKKIEDVHGGICKDIEDSYLSPEACNIWFNKEIDRKLPFQEKHVLQQGSILGNLEEIGVLKRCNINVECCESDLEEKDDNTAPAVVEFGAGRGYLTQMLADCYGIKKVYLVERKSYKLKADRSLRQKESLVLERMRIDIEDLNLNAVESLHGVPYVAVGKHLCGPATDLSLRCCLSRQDGESPVLRGLAIATCCHHLSQWKSYINKEYILSLGISKDEFHIMTSFTSWAVDDDHGSKLPGVDDIDLLDSNAKEEEEGEVRDASLISVEEVVKKMKPME…
>LOC_Os03g61750
MGRAPAKRKPSSPPPPPPPGRCHFWLPNKRRHCANTPLPTSQYCGNHLPDSASDAGAPFRRLVPCPVDPSHTVLEENLEAHVGKCPLKKQAAALAAQPFYSKGINSGGGEGGGGVTSAAKRALVHKLTKDELRALIEKIKLAHASAAMAMRDSFLVTDACDNWMRNQVDRKVPYQEKHVTQQASIIGNMEAFGLLQKGGEVAEENGVKNAPAVVEFGAGRGYLTQMLADCYGIRNVFLVERRSYKLKLKI
>Trm13p S.cerevisiae
MLQDNNGPAVKRAKPSERLQCEYFMEKKKRRCGMTRSSQNLYCSEHLNLMKKAANSQVHNKNGSEAEKERERVPCPLDPNHTVWADQLKKHLKKCNKTKLSHLNDDKPYYEPGYNGENGLLSSSVKIDITAEHLVQSIELLYKVFEGESMDELPLRQLNNKLMSLKRFPQLPSNTKHAVQQSSLIENLVDAGAFERPESLNFIEFGCGRAEFSRYVSLYLLTQLTSLPAEHSGSNSNEFVLIDRATNRMKFDKKIKDDFSEIKSNSPSKPISCPSIKRIKIDIRDLKMDPILKSTPGDDIQYVCISKHLCGVATDLTLRCIGNSSILHGDDNNGCNPKLKAICIAMCCRHVCDYGDYVNRSYVTSLVEKYRAHGSILTYETFFRVLTKLCSWGTCGRKP…
>At4g01880
MEAKSSNRCSFWLPKKKRSCANTRIESSMFCGNHSQRLEGQWIPCPIDPSHSVLQENLEWHVKRCPLLKQTVELSGQRFYQKGINAGNDEEEEKMGSCSLVTSEMKRNLLYSMSVSKFHQLIKKIEDVHGGICKDIEDSYLSPEACNIWFNKEIDRKLPFQEKHVLQQGSILGNLEEIGVLKRCNINVECCESDLEEKDDNTAPAVVEFGAGRGYLTQMLADCYGIKKVYLVERKSYKLKADRSLRQKESLVLERMRIDIEDLNLNAVESLHGVPYVAVGKHLCGPATDLSLRCCLSRQDGESPVLRGLAIATCCHHLSQWKSYINKEYILSLGISKDEFHIMTSFTSWAVDDDHGSKLPGVDDIDLLDSNAKEEEEGEVRDASLISVEEVVKKMKPME…
>LOC_Os03g61750
MGRAPAKRKPSSPPPPPPPGRCHFWLPNKRRHCANTPLPTSQYCGNHLPDSASDAGAPFRRLVPCPVDPSHTVLEENLEAHVGKCPLKKQAAALAAQPFYSKGINSGGGEGGGGVTSAAKRALVHKLTKDELRALIEKIKLAHASAAMAMRDSFLVTDACDNWMRNQVDRKVPYQEKHVTQQASIIGNMEAFGLLQKGGEVAEENGVKNAPAVVEFGAGRGYLTQMLADCYGIRNVFLVERRSYKLKLKI
>Trm140p S.cerevisiae
MGVADLIKKFESISKEEGDATVDTNSSSKPLKSNDETKELHQQESTAVPQEVDVNEEFENEPETINSSRTAEKPLETNLPKPETNEEDEEEGSMSENKIYSKGENADINVNDFQEYKEMENTGAEVLASSVEESDAIQEGVAEETEGIATPKQKENEKNDESEEESANNASEPAEEYSQSEEDADIEQSNGKETENAENASQQANDGSTSTTTSKNKKKKNKKKNKKKRNGNVNTNANVDDSTKTGENDDTTGDTTSSTTSAIQEVNDLEVVDDSCLGIDQQHNREHLKALTQDVKEETLENIAHEGRGDNTGDQNAVEKSDFEKSDTEGSRIGRDLPFEFGKRNLTEESDVWDHNAWDNVEWGEEQVQQAEEKIKEQFKHPVPEFDKKLYNENPARYW…
>AT2G26200
MSSGLKIIEEPQKPIEKLQIYPTANAGVSPFWRDKYERDAKKYWDIFYKHHGDRFFKDRHYLDKEWNSYFSVSGKSVILEVGCGAGNTIFPLIATYPDIFVYACDFSPRAVELVKAHDEYTETRVCAFACDLTGDGLDKHISPSSVDIVTMIFVLSAVSPEKMSSVLQNIRKVLKPNGCILFRDYAVGDLAQERFSGKDQRISENFYVRGDGTRAFYFSNEFLETLFSEQGFEVEELDVCCKQVENRSRELVMNRRWVQATFRRTNGNKNPCDSLTPAKLDKSEQQDSIQSKSEEQERKEIIDYTDIDISDGLAMEMFGASPSSHEMSVVKLRDSAFKIKLLSKEYQHTCKSTGLMLWESARLMASVLDRNPNIVSGKRVLELGCGCTGICSMVAARSA…
>AT1G54650
MEKREEAGEYHSKDFEWEFLKNIVENDPSLSHHLHHHHQNLSKYLPDSQPWQDFHSRHSSGKFFKERRYLLKEFPELVSCGENSKLLEIGCGNGSTVLPILRGSKNITVYACDCSSDALVRTKENIDRAISSVDNFHSFCCDFSTSEFPDWVACDRCRDKFMLNHSGGSESKHCIGGVDFVTLIFTLSAVPKERMPRAIKECFAVLKPGGLLLFRDYGLYDMTMLRFEPEKRVGFREYVRSDGTLSYFFCLDTARKLFTDAGFIEVELEYCCVKAVNRRKGKDMYRVWVHGKFQKPFSN
>LOC_Os03g04940
MAAGEQQPQQQQISASSTSSGRLVTPFWKEKYERDARSGRQLSDLQFFKDRHYLDKEWGKYFEVGCGAGNTIFPLISTYPDIFVHACDFSPRAVDLVKKHKDYRPDRVNAFACDITSEQLTENVQPSSVDVVTMIFMLSAVAPAKMPLVLQNVRTVLKNGGRVLFRDYAFGDLAQERLMSKGQQISENFYVRGDGTRAYYFSNEYLMDLFSTCGFTVEEICVHNKQVENRSLDLVMNRNWIQATFILGSAGLQGPNGQHDSHTCEDEKDKLTANASQEKSTSEEIDLSEDFNNMFGTSHNLDEAQVLRIKAKGHDFEIKMLTKEHQHTCKLTGLMLWESAQFMCSVLAENPSILAGKRVLELGCGSAGICSMVAATVAQFVVATDGDAESLDLLRENTA…
>LOC_Os07g23169
MEGGGERAAEAEEYHCHDFEWEDLRAEVEANPAFSYHLSPFPTTVGTPETPPPPPPSEAWTSFHRRHTCGKFFKERRYLLKEFPELLNSKDSAKVLEVGCGNGSTVVPILRSSPSTTVYACDCSKETLEKANEIVCSTKGVEVKDRFHPFLLDASKETFPDWLFCKSCRSPCSSNCNMIEEYPAFLRDNPCCVDGVDFITMIFTLSAIPFDNMLATLERCVSVLKPGGLVLFRDYGLYDMTMLRFLPHQRVGFREYMRSDGTLSYFFTLDTVRELFHASGLLELELGYCCVISVNRKKGKKMQRVWVHGKFQKP
>Trm11p S.cerevisiae
MKKYLLYMVQVHLNFRRAELESLADLYNLSIDFSQYDANSPFFIVELENDQQAKDWIKRSILTRGIYEYWGQGTTLDELHKDIQRQSNFEQDLQLKFKHSTFKFEFECYKGNSKAKRVEQIETFRYLGFEGKIDMKHPQEVFTVIEEYTPISENVGGKTPTRIYFGRQVQMSNRSAMEKYDLKKRPYKGTTSFEAELSLVSANIAQVKPGTIMYDPFAGTGSFLVAGGHFGSLVIGSDIDGRMIRGKGAQVNISANFKKYGESSQFLDVLTMDFTNNALRNNLVIDTILCDPPYGIRESIKVLGAKDPERFLGKEDMEIDGEKAYLRRDYIPTKKPYALDSLLDDLLQYSSERLPIGGRLAFWMPTANDANIETIVPMHENLELKYNCVQEFNKWSRRL…
>At3g26410
MWFLCVFYHRLLDFRKPEVEALAELFGEEIAENESLQWRLPENHHNDTPFHFVQLSSEEIARNIAKRSILVKGMYELWGEGTCYEELKDSIQSYPDSRKLPFLTSDSTFRISVETFGKALTFDEQKDRIQSFTYIPFEGRVNLKNPDHNFFLMEMIESEENNGLQPILQRRIFFGREVGFADRKLLPTFQLKSRTYLGPTAMDAEMAFLMANQAKATSGKLVYDPFVGTGSILVSAARFGAMTMGADIDIRVVRDGRGPDCNVWSNFKQYGLPMPVALLRMDNNVPPWRSGLKEIFDAIICDPPYGVRAGGRKSGGRKILRGTVDPYTVPDDKRTDHIPSTGAYSLVECVHDLLHLAARMLVMKGRLVFFFPVLRDETGSEVKFPEHPCFKLVAVSEQI…
>LOC_Os02g35060
MWYLCVFYHRLLDYRRPEVQSLAELFGGPGAGDAVEWRMPENHHVDSPFHLVRLPGDERLAAQIANRSLLVKGIYELWGQGTTYEELERVVMAYPEERKLPYLTPESTFKIVVDSFGKVISFQEQNDIMKSLTYIPFKGRVNLKKPDHKFFVMETDDYGCNNGLPPVAQRTVFFGREVGAADRHLLPTYQLKSRKYIGPTAMDAEMAFLMANQGLARPGKLVYDPFVGTGSILVAAAHFGAMTMGADIDIRVVRDGRGPDCNIWSNFEQYKLPEPLCILRADNNVPPWRPGLKEVFDAIICDPPYGVRAGGRKSGGRKLIKGTVAPYTVPDEKRDSHIPSTAPYSLAECVHDLLHLAARMLVMGGRLVFFFPVVREDGVANPAKYPEHPCFRLLASCEQ…
