# Supplementary material for: Identification of tRNA nucleoside modification genes critical for stress response and development in rice and Arabidopsis
Source: BMC Plant Biol. 2017 Dec 21;17:261. doi: 10.1186/s12870-017-1206-0 (PMC5740945; doi:10.1186/s12870-017-1206-0)
Supplement: Supplementary file 6 — Nucleoside abundance analysis for rice and Arabidopsis samples during stress or development (XLSX 30 kb) [file 12870_2017_1206_MOESM6_ESM.xlsx]

## Sheet: fig4. Arabidopsis stress 
Nucleoside abundance analysis for Arabidopsis under stress treatment
Peak Name	RT(min)	Peak Area
		Control 0day-1	Control 0day-2	Control 1 day-1	Control 1day-2	Control 3day-1	control 3day-2	control 7day-1	control 7day-2	Air dry 1day-1	Air dry 1day-2	Air dry 3day-1	Air dry 3day-2	Air dry 7day-1	Air dry 7day-2	Cold 1day-1	Cold 1day-2	Cold 3day-1	Cold 3day-2	Cold 7day-1	Cold 7day-2	Salt 1day-1	Salt 1day-2	Salt 3day-1	Salt 3day-2	Salt 7day-1	Salt 7day-2
U	3.75	190000	155000	1060000	155000	219000	775000	1900000	1770000	377000	1830000	68100	1180000	202000	1210000	1950000	116000	115000	112700	182000	183820	67300	69319	75100	1920000	73700	1290000
C	2.88	451000	519000	3240000	489000	703000	2810000	6220000	5940000	1020000	5820000	224000	4100000	665000	4650000	6270000	313000	259000	253820	571000	576710	207000	213210	216000	6280000	171000	4990000
G	5.24	293000	405000	3030000	392000	545000	3110000	6960000	7010000	636000	6590000	175000	4710000	348000	6330000	6630000	255000	221000	216580	333000	336330	140000	144200	138000	7170000	102000	7140000
A	7.01	586000	736000	4940000	665000	830000	4350000	9010000	8630000	1200000	8740000	341000	8760000	736000	8250000	9390000	503000	455000	445900	789000	796890	295000	303850	195000	8760000	234000	8200000
Cm	4.91	22300	33800	105000	25000	34700	53900	134000	131000	42000	79700	8130	75100	23000	87600	242000	12300	8400	8232	21900	22119	7920	8157.6	6820	185000	8820	157000
m5C	4.45	49800	66500	216000	37900	79900	236000	658000	633000	96000	572000	19100	331000	46100	371000	678000	18800	18900	18522	39400	39794	11300	11639	14400	627000	18600	439000
m1A	2.84	108000	155000	1170000	174000	238000	1810000	4640000	3910000	253000	3330000	49900	3470000	197000	2120000	4590000	44100	68400	67032	82900	83729	55400	57062	35800	3920000	5510	2140000
m6A	8.7	83900	95200	125000	63900	120000	48400	110000	99100	118000	112000	37500	68800	83700	82000	96800	50900	46700	45766	110000	111100	37400	38522	28100	100000	36600	70300
Am	8.33	24900	15200	51600	25100	14000	10700	20800	19200	44600	15500	2800	14000	8980	15500	20100	19800	11900	11662	23300	23533	5810	5984.3	4660	30700	6500	30400
m22G	7.48	49800	63400	252000	60500	95100	339000	842000	808000	121000	731000	27300	455000	67600	563000	854000	28500	26400	25872	59900	60499	16400	16892	16800	720000	13200	584000
Um	4.9	2430	2990	4810	3150	4930	2990	6410	6050	6320	3890	1230	3280	2960	4460	9990	1760	1870	1832.6	2960	2989.6	1010	1040.3	613	10000	1120	7020
m1G	6.24	34400	34500	209000	27200	43600	245000	513000	466000	44200	481000	11900	261000	31800	436000	534000	12000	12300	12054	24400	24644	10300	10609	7470	495000	6920	431000
m7G	3.83	107000	140000	582000	165000	220000	931000	2770000	2290000	278000	2010000	73300	2030000	180000	614000	2600000	69000	57900	56742	44200	44642	46100	47483	43500	2310000	4790	584000
m2G	6.58	14100	15900	69800	9890	22300	75400	215000	229000	18700	197000	5760	170000	12600	194000	225000	6340	6580	6448.4	9050	9140.5	3850	3965.5	2830	211000	2230	198000
m5U	5.52	18300	16500	109000	13600	24400	116000	266000	275000	25100	279000	9220	148000	20800	175000	293000	9810	8800	8624	20300	20503	7300	7519	5330	272000	6130	189000
m2A	2.79	103000	111000	1070000	83400	149000	1570000	3930000	3390000	151000	2920000	49100	2770000	107000	1930000	4370000	60600	57800	56644	151000	152510	46000	47380	37300	3740000	44200	2000000
Gm	6.4	21200	20200	104000	18200	31200	114000	290000	268000	35100	225000	9330	111000	23400	209000	274000	9380	10900	10682	15800	15958	5970	6149.1	4560	276000	3730	208000

## Sheet: fig5. Rice stress treatment
Nucleoside abundance analysis for rice under stress treatment
Peak Name	RT(min)	Peak Area
		Control 0day-1	Control 0day-2	Control 3day-1	Control 3day-2	Air dry 3day-1	Air dry 3day-2	Salt 3day-1	Salt 3day-2	Cold 3 day-1	Cold 3day-2	ABA 3day-1	ABA 3day-2
U	3.74	2480000	4310000	2910000	2850000	2870000	2690000	1320000	3040000	5380000	827000	5440000	3230000
C	2.88	8300000	13800000	9250000	8460000	9310000	9800000	4540000	9560000	15500000	2780000	16100000	9750000
G	5.22	8400000	10100000	10800000	10700000	8490000	11000000	4930000	9220000	17000000	3080000	16600000	10700000
A	6.96	13000000	20000000	13700000	12200000	14300000	15500000	7330000	13100000	22500000	4680000	20900000	13400000
Cm	4.91	432000	652000	434000	481000	410000	483000	161000	374000	784000	104000	740000	339000
m5C	4.45	913000	1670000	1020000	1020000	1180000	1180000	520000	1130000	1990000	277000	1670000	957000
m1A	2.95	4800000	7290000	4810000	5700000	4460000	3450000	1980000	4890000	10200000	980000	7900000	5190000
m6A	8.65	111000	192000	125000	98100	135000	127000	45200	88200	211000	31900	206000	100000
Am	8.3	29000	54200	37800	37300	26400	40300	35500	89500	72800	15900	402000	184000
m22G	7.48	904000	1610000	955000	1090000	1150000	1160000	414000	887000	1870000	266000	1440000	873000
Um	4.9	17000	30700	19100	22200	17000	22300	6850	17400	34900	5410	31000	15500
m1G	6.23	748000	1320000	623000	733000	819000	873000	357000	780000	1460000	213000	1090000	630000
m7G	3.93	2580000	4620000	2960000	3650000	3300000	1500000	919000	2340000	8280000	516000	5860000	2850000
m2G	6.52	284000	355000	389000	495000	274000	500000	147000	300000	817000	81600	579000	329000
m5U	5.52	343000	574000	381000	387000	413000	370000	169000	401000	716000	120000	599000	357000
m2A	2.9	4420000	6350000	4460000	5110000	4120000	3040000	1840000	4060000	8790000	978000	7080000	4400000
Gm	6.35	373000	546000	499000	506000	413000	580000	159000	321000	955000	124000	824000	387000

## Sheet: fig6. Development stage
Nucleoside abundance analysis for rice during development.
Peak Name	RT(min)	Peak Area
		Calli-1	Calli-2	Plumule-1	Plumule-2	Leaf.seedlilng with 2 tillers-1	Leaf.seedlilng with 2 tillers-2	Leaf. shooting stage -1	Leaf. shooting stage -2	Stem. shooting stage -1	Stem. shooting stage -2	Stem. heading stage -1	Stem. heading stage -2	Panicle heading stage-1	Panicle heading stage-2	Stamen-1	Stamen-2
U	3.75	12829152	12636714	1920000	1390000	1920000	1390000	3740000	1130000	1580000	1540000	1640000	935000	1650000	2220000	23935439	24605631
C	2.88	15384655	15153885	6320000	4790000	6320000	4790000	11100000	3670000	5290000	5030000	5400000	3600000	5500000	7560000	28938515	29748793
G	5.24	34587325	34068515	6860000	6020000	6860000	6020000	34800000	3740000	6580000	6230000	6610000	4790000	6880000	9320000	58318003	59950907
A	7	23991833	23631955	8910000	7340000	8910000	7340000	16900000	5820000	7570000	7170000	7070000	5200000	7620000	10300000	42521923	43712536
Cm	4.92	234878	231354	228000	135000	228000	135000	373000	91300	254000	190000	256000	107000	142000	244000	371495	381896
m5C	4.45	780030	768329	656000	488000	656000	488000	1020000	273000	684000	588000	662000	466000	658000	812000	950501	977115
m1A	2.86	1188019	1170198	3900000	4260000	3900000	4260000	4260000	1530000	4700000	4760000	4520000	2660000	4440000	4930000	1501144	1543176
m6A	8.7	118977	117192	60800	42700	60800	42700	139000	49200	34300	29600	33500	31100	60900	74800	180226	185272
Am	8.33	45692	45006	27300	15800	27300	15800	31200	13400	22400	25600	19500	14800	37600	26000	283481	291418
m22G	7.48	1159256	1141867	676000	492000	676000	492000	1670000	310000	719000	554000	589000	370000	551000	781000	1408864	1448312
Um	4.9	333446	328444	9920	5860	9920	5860	16900	4560	13000	8120	12100	4740	6080	11400	9798656	10073018
m1G	6.24	888935	875600	538000	412000	538000	412000	770000	243000	557000	457000	469000	270000	446000	576000	1158381	1190815
m7G	3.83	623199	613851	2060000	2750000	2060000	2750000	6260000	1210000	2420000	2650000	2510000	1210000	2590000	2690000	1505415	1547566
m2G	6.57	850151	837398	240000	240000	240000	240000	917000	81900	281000	226000	320000	235000	232000	365000	1004579	1032707
m5U	5.52	634601	625081	254000	209000	254000	209000	556000	143000	217000	198000	245000	134000	233000	302000	917660	943354
ac4C	5.17	71278	70208	36800	30700	36800	30700	213000	20000	36600	37300	35300	24700	34600	44500	86985	89420
ncm5U	3.05	53219	52420	13600	10400	13600	10400	21900	5330	15600	14200	14400	8290	12400	17900	208454	214290
m2A	2.79	18648	18368	3410000	3830000	3410000	3830000	3670000	1360000	4160000	4020000	4310000	2290000	4200000	4460000	85782	88183
Gm	6.39	716618	705868	216000	174000	216000	174000	1660000	156000	211000	180000	200000	144000	192000	296000	1053171	1082659
Nucleoside abundance analysis for Arabidopsis during development.
Peak Name	RT(min)	Peak Area
		Veg.apex-1	Veg.apex-2	Seedling-1	Seedling-2	Leaf. young-1	Leaf. young-2	Leaf.old-1	Leaf.old-2	Stem-1	Stem-2	Roots-1	Roots-2
U	3.74	1440000	1516320	3550000	2050000	831000	1490000	1520000	756000	1560000	1410000	2460000	2415720
C	2.87	4680000	4928040	10700000	5610000	2900000	2970000	5040000	2690000	5020000	4780000	7800000	7659600
G	5.21	5440000	5728320	10600000	6320000	4120000	24000000	5080000	3310000	5950000	5940000	9720000	9545040
A	7	7200000	7581600	14900000	8360000	4490000	4730000	7510000	4000000	6680000	6850000	10800000	10605600
Cm	4.91	141000	148473	307000	126000	68100	73800	136000	58800	105000	115000	311000	305402
m5C	4.45	366000	385398	807000	351000	246000	222000	435000	220000	450000	420000	863000	847466
m1A	2.82	1980000	2.08494e+06	5080000	2880000	2320000	1390000	3910000	1440000	3720000	3440000	6890000	6765980
m6A	8.98	101000	106353	447000	88600	63200	63800	116000	165000	170000	135000	131000	128642
Am	8.31	21300	22428.9	98100	54500	7520	8320	9520	8180	17400	16900	44900	44091.8
m22G	7.48	440000	463320	851000	404000	313000	653000	515000	240000	515000	509000	839000	823898
Um	4.9	6730	7086.69	12600	5000	3250	3530	7200	2430	4960	5540	13000	12766
m1G	6.23	307000	323271	602000	308000	240000	268000	383000	198000	359000	367000	649000	637318
m7G	3.8	955000	1.00561e+06	3930000	1060000	1420000	1650000	2770000	669000	2500000	2060000	4550000	4468100
m2G	6.56	131000	137943	259000	162000	98100	388000	143000	81100	202000	161000	333000	327006
m5U	5.52	203000	213759	358000	198000	132000	174000	225000	120000	207000	213000	342000	335844
ac4C	5.17	28700	30221.1	55900	32800	17200	139000	31700	14600	34600	29200	45500	44681
ncm5U	3.06	11000	11583	26500	12400	7610	15200	13900	7520	15900	14100	29400	28870.8
m2A	2.79	1760000	1853280	4510000	2460000	2090000	1210000	3480000	1350000	3320000	2940000	5890000	5783980
Gm	6.39	210000	221130	442000	278000	118000	812000	208000	105000	235000	211000	280000	274960
